# Supplementary material for: Rare variants contribute disproportionately to quantitative trait variation in yeast
Source: eLife. 2019 Oct 24;8:e49212. doi: 10.7554/eLife.49212 (PMC6892613; doi:10.7554/eLife.49212)
Supplement: Figure 3—source data 1. — QTL mapping results are listed for both the within-cross and the joint analysis. [file elife-49212-fig3-data1.xls]

## Sheet: joint model (effect per cross)
trait	cross	peaks	beta	variance explained (within cross)	allele frequency 1,011 panel	cross.cnt	ancestral	unfolded allele frequency
6-azauracil;50ug/mL;3	375	chrI_203371_A_C	0.182604	0.0418606	0.0139165	2
6-azauracil;50ug/mL;3	375	chrII_557651_T_A	0.232079	0.0722242	0.0039604	2	0	0.00396
6-azauracil;50ug/mL;3	375	chrIII_196733_C_T	-0.00667027	1.0433e-05	0.222222	8	1	0.222222
6-azauracil;50ug/mL;3	375	chrIV_638485_C_G	-0.08897	0.00631902	0.00197824	2	1	0.00197824
6-azauracil;50ug/mL;3	375	chrIV_1018330_T_C	-0.0825786	0.00784348	0.47619	12
6-azauracil;50ug/mL;3	375	chrIV_158749_C_T	-0.0575825	0.00242649	0.0514851	6	1	0.948515
6-azauracil;50ug/mL;3	375	chrV_377190_T_C	-0.411029	0.152686	0.00403633	1	0	0.004036
6-azauracil;50ug/mL;3	375	chrV_554977_A_G	0.104801	0.0124242	0.390672	10
6-azauracil;50ug/mL;3	375	chrVII_798910_T_A	-0.172178	0.0173522	0.00098912	2	1	0.00098912
6-azauracil;50ug/mL;3	375	chrIX_394680_A_G	0.108056	0.00573411	0.135191	4	1	0.135191
6-azauracil;50ug/mL;3	375	chrIX_335001_G_A	-0.0448028	0.00159092	0.0782038	6	0	0.078204
6-azauracil;50ug/mL;3	375	chrXI_144646_T_C	0.110607	0.02673	0.142276	5	1	0.142276
6-azauracil;50ug/mL;3	375	chrXI_238139_A_T	0.0774976	0.00448305	0.139109	6	1	0.139109
6-azauracil;50ug/mL;3	375	chrXII_958009_A_G	0.0268232	0.00166502	0.114243	4	0	0.114243
6-azauracil;50ug/mL;3	375	chrXII_627007_T_C	0.0271318	0.000717788	0.0148515	2	0	0.014851
6-azauracil;50ug/mL;3	375	chrXIII_620211_C_T	0.122429	0.0170427	0.0787909	4	1	0.0787909
6-azauracil;50ug/mL;3	375	chrXIII_327769_G_A	0.0749968	0.00526433	0.150495	6	1	0.150495
6-azauracil;50ug/mL;3	375	chrXIII_889183_A_G	0.0363615	0.000761347	0.34817	10	0	0.34817
6-azauracil;50ug/mL;3	375	chrXIV_473648_T_C	0.169214	0.0268752	0.0569871	2	1	0.943013
6-azauracil;50ug/mL;3	375	chrXIV_333907_G_A	0.0389613	0.00536553	0.30099	10	0	0.30099
6-azauracil;50ug/mL;3	375	chrXIV_237780_T_C	0.0809254	0.00775706	0.408821	10	1	0.408821
6-azauracil;50ug/mL;3	375	chrXV_560807_A_G	0.115864	0.0277441	0.0159046	4	1	0.984095
6-azauracil;50ug/mL;3	375	chrXV_588288_C_T	0.0797214	0.0028362	0.440476	12	1	0.559524
6-azauracil;50ug/mL;3	375	chrXV_76776_T_C	-0.0243473	0.000534856	0.474398	10	1	0.525602
6-azauracil;50ug/mL;3	375	chrXV_524973_CTG_C	-0.00742552	2.7235e-05	0.300495	10
6-azauracil;50ug/mL;3	375	chrXVI_376683_A_G	0.0626296	0.00378143	0.0986125	6	1	0.0986125
6-azauracil;50ug/mL;3	A	chrI_29940_T_G	0.0884484	0.0062295	0.0052521	2
6-azauracil;50ug/mL;3	A	chrII_477272_C_T	0.0929451	0.00621445	0.00296736	2	1	0.00296736
6-azauracil;50ug/mL;3	A	chrIII_196733_C_T	0.13721	0.0129174	0.222222	8	1	0.222222
6-azauracil;50ug/mL;3	A	chrIV_527445_T_C	-0.314395	0.0890988	0.0018315	1
6-azauracil;50ug/mL;3	A	chrIV_1154405_A_G	-0.0695137	0.00811452	0.428571	7	0	0.571429
6-azauracil;50ug/mL;3	A	chrIV_1018330_T_C	-0.0452247	0.00373231	0.47619	12
6-azauracil;50ug/mL;3	A	chrIV_158749_C_T	-0.0212279	0.0011733	0.0514851	6	1	0.948515
6-azauracil;50ug/mL;3	A	chrV_554977_A_G	0.0156536	0.000162635	0.390672	10
6-azauracil;50ug/mL;3	A	chrV_216840_C_T	0.0625685	0.0062704	0.0024728	2	0	0.997527
6-azauracil;50ug/mL;3	A	chrVII_88913_G_A	0.110416	0.0141618	0.012364	2	1	0.012364
6-azauracil;50ug/mL;3	A	chrIX_134890_C_T	0.373937	0.0135708	0.386727	6	0	0.386727
6-azauracil;50ug/mL;3	A	chrIX_335001_G_A	-0.0238811	0.000134207	0.0782038	6	0	0.078204
6-azauracil;50ug/mL;3	A	chrIX_21373_C_T	-0.105223	0.00992412	0.146802	2
6-azauracil;50ug/mL;3	A	chrIX_155581_T_C	-0.230476	0.0186364	0.00692384	2	1	0.00692384
6-azauracil;50ug/mL;3	A	chrXI_144646_T_C	-0.00483375	0.00259092	0.142276	5	1	0.142276
6-azauracil;50ug/mL;3	A	chrXII_958009_A_G	0.149258	0.0137489	0.114243	4	0	0.114243
6-azauracil;50ug/mL;3	A	chrXII_627007_T_C	0.134805	0.0163358	0.0148515	2	0	0.014851
6-azauracil;50ug/mL;3	A	chrXII_872449_C_T	-0.0727208	0.00466318	0.0677547	2	1	0.0677547
6-azauracil;50ug/mL;3	A	chrXIII_327769_G_A	0.0462243	0.00242566	0.150495	6	1	0.150495
6-azauracil;50ug/mL;3	A	chrXIII_889183_A_G	0.0418982	0.00116105	0.34817	10	0	0.34817
6-azauracil;50ug/mL;3	A	chrXIV_473648_T_C	0.336675	0.138031	0.0569871	2	1	0.943013
6-azauracil;50ug/mL;3	A	chrXIV_333907_G_A	0.0460664	0.00570808	0.30099	10	0	0.30099
6-azauracil;50ug/mL;3	A	chrXIV_237780_T_C	0.0755934	0.0053636	0.408821	10	1	0.408821
6-azauracil;50ug/mL;3	A	chrXIV_60667_C_T	0.0289119	0.00127578	0.254455	6	0	0.254455
6-azauracil;50ug/mL;3	A	chrXV_560807_A_G	0.170219	0.0167246	0.0159046	4	1	0.984095
6-azauracil;50ug/mL;3	A	chrXV_151907_C_T	-0.271588	0.0782338	0.00197824	2	1	0.00197824
6-azauracil;50ug/mL;3	A	chrXV_588288_C_T	0.0990199	0.0035684	0.440476	12	1	0.559524
6-azauracil;50ug/mL;3	A	chrXV_76776_T_C	-0.0203442	0.000275857	0.474398	10	1	0.525602
6-azauracil;50ug/mL;3	A	chrXV_524973_CTG_C	-0.141296	0.00876201	0.300495	10
6-azauracil;50ug/mL;3	A	chrXV_1008507_C_A	-0.0684264	0.00435175	0.233927	6	1	0.233927
6-azauracil;50ug/mL;3	A	chrXVI_434477_T_A	-0.0755245	0.00548312	0.00692384	2	1	0.00692384
6-azauracil;50ug/mL;3	376	chrI_29940_T_G	0.091104	0.00842291	0.0052521	2
6-azauracil;50ug/mL;3	376	chrII_557651_T_A	0.362265	0.123493	0.0039604	2	0	0.00396
6-azauracil;50ug/mL;3	376	chrII_477272_C_T	0.040916	0.00140028	0.00296736	2	1	0.00296736
6-azauracil;50ug/mL;3	376	chrII_727326_C_T	0.0694944	0.0123699	0.425595	8	1	0.425595
6-azauracil;50ug/mL;3	376	chrIII_196733_C_T	0.0280242	0.00209253	0.222222	8	1	0.222222
6-azauracil;50ug/mL;3	376	chrIV_523087_T_C	-0.0362548	0.00678834	0.0867769	9	1	0.0867769
6-azauracil;50ug/mL;3	376	chrIV_41590_T_C	-0.00956992	0.000143061	0.468781	10	0	0.468781
6-azauracil;50ug/mL;3	376	chrIV_391193_T_C	-0.0808783	0.00145121	0.223046	8	1	0.223046
6-azauracil;50ug/mL;3	376	chrIV_1018330_T_C	0.0168209	0.000770917	0.47619	12
6-azauracil;50ug/mL;3	376	chrIV_158749_C_T	-0.0578023	0.000498291	0.0514851	6	1	0.948515
6-azauracil;50ug/mL;3	376	chrIV_815632_G_A	-0.0250429	0.000649446	0.460278	10	0	0.539722
6-azauracil;50ug/mL;3	376	chrV_155858_G_GA	0.0530791	0.00147169	0.41543	10	1	0.41543
6-azauracil;50ug/mL;3	376	chrV_554977_A_G	0.0440327	0.000804565	0.390672	10
6-azauracil;50ug/mL;3	376	chrV_216840_C_T	0.0451316	0.00708608	0.0024728	2	0	0.997527
6-azauracil;50ug/mL;3	376	chrVI_48823_G_C	-0.0550038	0.00287124	0.0440594	4
6-azauracil;50ug/mL;3	376	chrVII_88913_G_A	0.0517975	0.00392459	0.012364	2	1	0.012364
6-azauracil;50ug/mL;3	376	chrVIII_123678_A_G	0.0416415	0.00476702	0.0510913	4	1	0.0510913
6-azauracil;50ug/mL;3	376	chrIX_21065_T_C	-0.265947	0.0578299	0.299087	4	0	0.700913
6-azauracil;50ug/mL;3	376	chrIX_335001_G_A	-0.0333548	0.0022355	0.0782038	6	0	0.078204
6-azauracil;50ug/mL;3	376	chrIX_155581_T_C	-0.123596	0.00541085	0.00692384	2	1	0.00692384
6-azauracil;50ug/mL;3	376	chrX_95406_C_T	0.023437	0.000471307	0.282673	8	0	0.717327
6-azauracil;50ug/mL;3	376	chrX_424695_T_C	-0.102013	0.0124108	0.228514	6
6-azauracil;50ug/mL;3	376	chrXI_144646_T_C	0.0479292	0.00175651	0.142276	5	1	0.142276
6-azauracil;50ug/mL;3	376	chrXII_551454_T_C	-0.0859754	0.00621556	0.334653	8	1	0.334653
6-azauracil;50ug/mL;3	376	chrXII_963346_G_A	0.0497043	0.00778535	0.295704	5
6-azauracil;50ug/mL;3	376	chrXII_872449_C_T	-0.127272	0.0142137	0.0677547	2	1	0.0677547
6-azauracil;50ug/mL;3	376	chrXIII_404983_A_G	-0.0281881	0.0120363	0.433598	8	0	0.566402
6-azauracil;50ug/mL;3	376	chrXIII_539622_A_G	-0.0601856	0.00504222	0.368317	5	0	0.631683
6-azauracil;50ug/mL;3	376	chrXIII_327769_G_A	0.127081	0.00789788	0.150495	6	1	0.150495
6-azauracil;50ug/mL;3	376	chrXIII_889183_A_G	0.060519	0.00148973	0.34817	10	0	0.34817
6-azauracil;50ug/mL;3	376	chrXIV_237780_T_C	0.129944	0.0175175	0.408821	10	1	0.408821
6-azauracil;50ug/mL;3	376	chrXIV_498924_T_C	-0.165689	0.0299375	0.0133531	2
6-azauracil;50ug/mL;3	376	chrXV_151907_C_T	-0.134882	0.0225954	0.00197824	2	1	0.00197824
6-azauracil;50ug/mL;3	376	chrXV_588288_C_T	0.0647212	0.000910832	0.440476	12	1	0.559524
6-azauracil;50ug/mL;3	376	chrXV_269468_A_G	0.0516209	0.00299459	0.325674	6	1	0.325674
6-azauracil;50ug/mL;3	376	chrXV_524973_CTG_C	-0.16036	0.0152884	0.300495	10
6-azauracil;50ug/mL;3	376	chrXV_1008507_C_A	-0.0225793	0.000492562	0.233927	6	1	0.233927
6-azauracil;50ug/mL;3	376	chrXV_809274_G_A	0.0702992	0.00301175	0.426091	8	0	0.573909
6-azauracil;50ug/mL;3	376	chrXVI_88210_A_G	-0.112725	0.010393	0.404055	8	0	0.595945
6-azauracil;50ug/mL;3	376	chrXVI_434477_T_A	-0.0959192	0.00979103	0.00692384	2	1	0.00692384
6-azauracil;50ug/mL;3	376	chrXVI_842084_T_C	0.0524098	0.00252136	0.0680238	4	1	0.0680238
6-azauracil;50ug/mL;3	B	chrIV_523087_T_C	-0.160744	0.0342934	0.0867769	9	1	0.0867769
6-azauracil;50ug/mL;3	B	chrIV_391193_T_C	-0.0672906	1.3538e-05	0.223046	8	1	0.223046
6-azauracil;50ug/mL;3	B	chrIV_1018330_T_C	-0.0160081	0.000566511	0.47619	12
6-azauracil;50ug/mL;3	B	chrIV_1348123_G_A	0.156291	0.041645	0.00098912	2	1	0.00098912
6-azauracil;50ug/mL;3	B	chrIV_158749_C_T	-0.0821871	0.0100955	0.0514851	6	1	0.948515
6-azauracil;50ug/mL;3	B	chrV_554977_A_G	0.0749914	0.0077804	0.390672	10
6-azauracil;50ug/mL;3	B	chrVI_48823_G_C	-0.0643653	0.00578541	0.0440594	4
6-azauracil;50ug/mL;3	B	chrVII_179982_C_T	-0.0736176	0.00157023	0.00395648	2	1	0.00395648
6-azauracil;50ug/mL;3	B	chrVIII_123678_A_G	0.0133802	1.55329e-05	0.0510913	4	1	0.0510913
6-azauracil;50ug/mL;3	B	chrIX_21065_T_C	-0.273831	0.0601093	0.299087	4	0	0.700913
6-azauracil;50ug/mL;3	B	chrIX_134890_C_T	0.0726488	0.00723745	0.386727	6	0	0.386727
6-azauracil;50ug/mL;3	B	chrIX_335001_G_A	-0.0785395	0.00479894	0.0782038	6	0	0.078204
6-azauracil;50ug/mL;3	B	chrX_95406_C_T	0.0825907	0.00994739	0.282673	8	0	0.717327
6-azauracil;50ug/mL;3	B	chrXII_551454_T_C	-0.035225	0.00174074	0.334653	8	1	0.334653
6-azauracil;50ug/mL;3	B	chrXIII_889183_A_G	0.0174843	0.00149877	0.34817	10	0	0.34817
6-azauracil;50ug/mL;3	B	chrXIV_333907_G_A	0.124221	0.0391057	0.30099	10	0	0.30099
6-azauracil;50ug/mL;3	B	chrXIV_498924_T_C	-0.0961117	0.00790108	0.0133531	2
6-azauracil;50ug/mL;3	B	chrXIV_387195_C_A	-0.103932	0.00458716	0.188305	6	1	0.188305
6-azauracil;50ug/mL;3	B	chrXV_560807_A_G	0.324121	0.136704	0.0159046	4	1	0.984095
6-azauracil;50ug/mL;3	B	chrXV_588288_C_T	-0.0335529	0.00110634	0.440476	12	1	0.559524
6-azauracil;50ug/mL;3	B	chrXV_269468_A_G	0.120632	0.00945476	0.325674	6	1	0.325674
6-azauracil;50ug/mL;3	B	chrXV_524973_CTG_C	-0.116442	0.00588967	0.300495	10
6-azauracil;50ug/mL;3	B	chrXV_659433_G_A	0.14754	0.0141192	0.059901	2	0	0.940099
6-azauracil;50ug/mL;3	B	chrXV_142680_GA_G	0.100569	0.00983442	0.0830861	4	1	0.0830861
6-azauracil;50ug/mL;3	B	chrXVI_637454_A_G	-0.0167553	0.000586638	0.160218	6	1	0.160218
6-azauracil;50ug/mL;3	B	chrXVI_201914_A_G	0.0402095	0.00148646	0.0885262	4	1	0.0885262
6-azauracil;50ug/mL;3	B	chrXVI_842084_T_C	0.0785102	0.00576447	0.0680238	4	1	0.0680238
6-azauracil;50ug/mL;3	377	chrII_727326_C_T	0.0201551	0.00346484	0.425595	8	1	0.425595
6-azauracil;50ug/mL;3	377	chrIII_196733_C_T	0.00224591	0.000856226	0.222222	8	1	0.222222
6-azauracil;50ug/mL;3	377	chrIV_1154405_A_G	-0.119915	0.00631442	0.428571	7	0	0.571429
6-azauracil;50ug/mL;3	377	chrIV_41590_T_C	0.0121047	0.000612775	0.468781	10	0	0.468781
6-azauracil;50ug/mL;3	377	chrIV_1348123_G_A	0.0388085	0.00239085	0.00098912	2	1	0.00098912
6-azauracil;50ug/mL;3	377	chrIV_815632_G_A	0.022017	0.00027704	0.460278	10	0	0.539722
6-azauracil;50ug/mL;3	377	chrV_155858_G_GA	0.19264	0.0436895	0.41543	10	1	0.41543
6-azauracil;50ug/mL;3	377	chrVII_991317_T_G	-0.05891	0.00597666	0.0311573	6	1	0.0311573
6-azauracil;50ug/mL;3	377	chrVII_179982_C_T	-0.0584549	0.00393649	0.00395648	2	1	0.00395648
6-azauracil;50ug/mL;3	377	chrVIII_528374_G_T	0.419034	0.161467	0.0068323	1	1	0.0068323
6-azauracil;50ug/mL;3	377	chrIX_134890_C_T	0.0580474	0.00439363	0.386727	6	0	0.386727
6-azauracil;50ug/mL;3	377	chrX_424695_T_C	-0.0139911	6.23622e-07	0.228514	6
6-azauracil;50ug/mL;3	377	chrXII_963346_G_A	0.0221959	0.00156589	0.295704	5
6-azauracil;50ug/mL;3	377	chrXIII_404983_A_G	-0.0762051	0.0118967	0.433598	8	0	0.566402
6-azauracil;50ug/mL;3	377	chrXIII_539622_A_G	-0.120271	0.0107639	0.368317	5	0	0.631683
6-azauracil;50ug/mL;3	377	chrXIII_889183_A_G	0.00176496	0.000122661	0.34817	10	0	0.34817
6-azauracil;50ug/mL;3	377	chrXIV_333907_G_A	0.0819318	0.018228	0.30099	10	0	0.30099
6-azauracil;50ug/mL;3	377	chrXIV_60667_C_T	0.0322866	0.00090215	0.254455	6	0	0.254455
6-azauracil;50ug/mL;3	377	chrXIV_387195_C_A	-0.0718809	0.0045531	0.188305	6	1	0.188305
6-azauracil;50ug/mL;3	377	chrXV_560807_A_G	0.126895	0.0515847	0.0159046	4	1	0.984095
6-azauracil;50ug/mL;3	377	chrXV_524973_CTG_C	-0.164051	0.0107483	0.300495	10
6-azauracil;50ug/mL;3	377	chrXV_1008507_C_A	-0.114138	0.0147806	0.233927	6	1	0.233927
6-azauracil;50ug/mL;3	377	chrXV_659433_G_A	0.0778316	0.00476999	0.059901	2	0	0.940099
6-azauracil;50ug/mL;3	377	chrXV_142680_GA_G	0.0267247	0.000637586	0.0830861	4	1	0.0830861
6-azauracil;50ug/mL;3	377	chrXV_809274_G_A	0.0086805	6.73927e-05	0.426091	8	0	0.573909
6-azauracil;50ug/mL;3	377	chrXVI_376683_A_G	0.0689825	0.005448	0.0986125	6	1	0.0986125
6-azauracil;50ug/mL;3	377	chrXVI_637454_A_G	-0.0781669	0.00609375	0.160218	6	1	0.160218
6-azauracil;50ug/mL;3	377	chrXVI_88210_A_G	-0.0697695	0.00467323	0.404055	8	0	0.595945
6-azauracil;50ug/mL;3	393	chrII_544772_A_G	-0.0587384	0.000156853	0.156591	4	1	0.156591
6-azauracil;50ug/mL;3	393	chrII_727326_C_T	0.0451043	0.00155556	0.425595	8	1	0.425595
6-azauracil;50ug/mL;3	393	chrIII_196733_C_T	0.100251	0.00991747	0.222222	8	1	0.222222
6-azauracil;50ug/mL;3	393	chrIII_35889_G_A	-0.0171525	3.43642e-05	0.0237624	2	1	0.0237624
6-azauracil;50ug/mL;3	393	chrIV_523087_T_C	0.0909172	1.40109e-05	0.0867769	9	1	0.0867769
6-azauracil;50ug/mL;3	393	chrIV_1154405_A_G	-0.218502	0.0256076	0.428571	7	0	0.571429
6-azauracil;50ug/mL;3	393	chrIV_41590_T_C	0.0693834	0.00480513	0.468781	10	0	0.468781
6-azauracil;50ug/mL;3	393	chrIV_391193_T_C	-0.156981	0.0124355	0.223046	8	1	0.223046
6-azauracil;50ug/mL;3	393	chrIV_1018330_T_C	-0.0452804	0.0010868	0.47619	12
6-azauracil;50ug/mL;3	393	chrIV_815632_G_A	0.0223768	0.000650162	0.460278	10	0	0.539722
6-azauracil;50ug/mL;3	393	chrV_155858_G_GA	0.271119	0.067842	0.41543	10	1	0.41543
6-azauracil;50ug/mL;3	393	chrV_554977_A_G	0.0316766	4.34024e-08	0.390672	10
6-azauracil;50ug/mL;3	393	chrVII_991317_T_G	-0.00270428	0.000405403	0.0311573	6	1	0.0311573
6-azauracil;50ug/mL;3	393	chrVII_598169_G_A	0.0747773	0.00890232	0.0049505	2	1	0.0049505
6-azauracil;50ug/mL;3	393	chrIX_21065_T_C	-0.209219	0.0386696	0.299087	4	0	0.700913
6-azauracil;50ug/mL;3	393	chrIX_386421_T_C	-0.383304	0.100623	0.0786853	4
6-azauracil;50ug/mL;3	393	chrIX_335001_G_A	-0.0879638	0.00522059	0.0782038	6	0	0.078204
6-azauracil;50ug/mL;3	393	chrXII_963346_G_A	0.0674852	0.0062095	0.295704	5
6-azauracil;50ug/mL;3	393	chrXIII_404983_A_G	-0.0310684	0.00385148	0.433598	8	0	0.566402
6-azauracil;50ug/mL;3	393	chrXIII_539622_A_G	-0.071987	0.00415817	0.368317	5	0	0.631683
6-azauracil;50ug/mL;3	393	chrXIV_60667_C_T	0.0694494	0.00438543	0.254455	6	0	0.254455
6-azauracil;50ug/mL;3	393	chrXV_588288_C_T	0.121003	0.00877808	0.440476	12	1	0.559524
6-azauracil;50ug/mL;3	393	chrXV_269468_A_G	0.0893145	0.00770935	0.325674	6	1	0.325674
6-azauracil;50ug/mL;3	393	chrXV_1008507_C_A	-0.00548446	0.000501815	0.233927	6	1	0.233927
6-azauracil;50ug/mL;3	393	chrXV_809274_G_A	0.0942403	0.0072585	0.426091	8	0	0.573909
6-azauracil;50ug/mL;3	393	chrXVI_376683_A_G	0.0239654	0.00187984	0.0986125	6	1	0.0986125
6-azauracil;50ug/mL;3	393	chrXVI_201914_A_G	0.0564739	0.00722972	0.0885262	4	1	0.0885262
6-azauracil;50ug/mL;3	393	chrXVI_88210_A_G	-0.072912	0.00420153	0.404055	8	0	0.595945
6-azauracil;50ug/mL;3	381	chrII_544772_A_G	-0.0872621	0.00904685	0.156591	4	1	0.156591
6-azauracil;50ug/mL;3	381	chrIV_523087_T_C	-0.254365	0.0686353	0.0867769	9	1	0.0867769
6-azauracil;50ug/mL;3	381	chrIV_41590_T_C	0.113321	0.0125117	0.468781	10	0	0.468781
6-azauracil;50ug/mL;3	381	chrIV_1018330_T_C	-0.0418652	0.00220892	0.47619	12
6-azauracil;50ug/mL;3	381	chrIV_158749_C_T	-0.0656531	0.00774072	0.0514851	6	1	0.948515
6-azauracil;50ug/mL;3	381	chrIV_815632_G_A	0.0239617	5.73378e-05	0.460278	10	0	0.539722
6-azauracil;50ug/mL;3	381	chrV_155858_G_GA	0.185775	0.0336004	0.41543	10	1	0.41543
6-azauracil;50ug/mL;3	381	chrVII_598169_G_A	0.0836059	0.00391198	0.0049505	2	1	0.0049505
6-azauracil;50ug/mL;3	381	chrVIII_123678_A_G	0.0859382	0.00652103	0.0510913	4	1	0.0510913
6-azauracil;50ug/mL;3	381	chrIX_21065_T_C	-0.38111	0.0912215	0.299087	4	0	0.700913
6-azauracil;50ug/mL;3	381	chrIX_386421_T_C	-0.0734961	0.00278475	0.0786853	4
6-azauracil;50ug/mL;3	381	chrIX_138203_A_G	-0.226907	0.0432282	0.0223214	2	1	0.0223214
6-azauracil;50ug/mL;3	381	chrX_95406_C_T	-0.00700858	0.000319699	0.282673	8	0	0.717327
6-azauracil;50ug/mL;3	381	chrXI_513794_C_CG	0.0589498	0.00384738	0.00500501	2
6-azauracil;50ug/mL;3	381	chrXII_551454_T_C	-0.0825163	0.00411289	0.334653	8	1	0.334653
6-azauracil;50ug/mL;3	381	chrXII_88235_A_G	0.145276	0.0197932	0.0420376	2	1	0.0420376
6-azauracil;50ug/mL;3	381	chrXIII_620211_C_T	0.23467	0.0504091	0.0787909	4	1	0.0787909
6-azauracil;50ug/mL;3	381	chrXIV_333907_G_A	0.0526029	0.0063575	0.30099	10	0	0.30099
6-azauracil;50ug/mL;3	381	chrXIV_237780_T_C	0.1026	0.0106824	0.408821	10	1	0.408821
6-azauracil;50ug/mL;3	381	chrXIV_387195_C_A	-0.111922	0.00942807	0.188305	6	1	0.188305
6-azauracil;50ug/mL;3	381	chrXV_588288_C_T	0.0833066	0.00318697	0.440476	12	1	0.559524
6-azauracil;50ug/mL;3	381	chrXV_76776_T_C	-0.128724	0.0197984	0.474398	10	1	0.525602
6-azauracil;50ug/mL;3	381	chrXV_524973_CTG_C	-0.0377349	0.000729407	0.300495	10
6-azauracil;50ug/mL;3	381	chrXVI_637454_A_G	-0.0366814	0.00725258	0.160218	6	1	0.160218
6-azauracil;50ug/mL;3	381	chrXVI_681419_G_A	-0.108715	0.00619217	0.0427011	2	1	0.0427011
6-azauracil;50ug/mL;3	381	chrXVI_842084_T_C	0.0627116	0.00366397	0.0680238	4	1	0.0680238
6-azauracil;50ug/mL;3	3008	chrI_59220_C_T	0.0722242	0.00662061	0.0143422	2	0	0.985658
6-azauracil;50ug/mL;3	3008	chrII_287110_A_G	0.0343962	0.00584621	0.037092	2	1	0.037092
6-azauracil;50ug/mL;3	3008	chrIII_35889_G_A	-0.131292	0.00712797	0.0237624	2	1	0.0237624
6-azauracil;50ug/mL;3	3008	chrIV_523087_T_C	-0.153174	0.0278037	0.0867769	9	1	0.0867769
6-azauracil;50ug/mL;3	3008	chrIV_41590_T_C	0.0582998	0.0066157	0.468781	10	0	0.468781
6-azauracil;50ug/mL;3	3008	chrIV_1018330_T_C	-0.0533892	0.0027539	0.47619	12
6-azauracil;50ug/mL;3	3008	chrIV_158749_C_T	-0.0344198	0.000316481	0.0514851	6	1	0.948515
6-azauracil;50ug/mL;3	3008	chrIV_815632_G_A	0.0140637	0.00233615	0.460278	10	0	0.539722
6-azauracil;50ug/mL;3	3008	chrIV_1476514_C_T	0.0573898	0.00224281	0.0969337	6	1	0.0969337
6-azauracil;50ug/mL;3	3008	chrV_155858_G_GA	0.107146	0.0187625	0.41543	10	1	0.41543
6-azauracil;50ug/mL;3	3008	chrVII_100984_T_C	0.0564685	0.0100111	0.15873	4	1	0.15873
6-azauracil;50ug/mL;3	3008	chrVII_32065_G_A	0.0710344	0.00920843	0.0603363	2	1	0.0603363
6-azauracil;50ug/mL;3	3008	chrVIII_123678_A_G	0.0517458	0.0018198	0.0510913	4	1	0.0510913
6-azauracil;50ug/mL;3	3008	chrVIII_523308_G_A	-0.0717899	0.0054545	0.0246407	2
6-azauracil;50ug/mL;3	3008	chrIX_386421_T_C	-0.329459	0.109344	0.0786853	4
6-azauracil;50ug/mL;3	3008	chrIX_138203_A_G	-0.304395	0.0864829	0.0223214	2	1	0.0223214
6-azauracil;50ug/mL;3	3008	chrIX_335001_G_A	-0.0415035	0.00147644	0.0782038	6	0	0.078204
6-azauracil;50ug/mL;3	3008	chrX_424695_T_C	-0.00535585	2.34419e-05	0.228514	6
6-azauracil;50ug/mL;3	3008	chrXI_513794_C_CG	0.0884848	0.00620297	0.00500501	2
6-azauracil;50ug/mL;3	3008	chrXII_88235_A_G	0.172435	0.0317719	0.0420376	2	1	0.0420376
6-azauracil;50ug/mL;3	3008	chrXII_764314_C_T	-0.0683542	0.00445634	0.125124	6	0	0.874876
6-azauracil;50ug/mL;3	3008	chrXIII_620211_C_T	0.13761	0.0183581	0.0787909	4	1	0.0787909
6-azauracil;50ug/mL;3	3008	chrXIII_303326_C_G	-0.0880631	0.00718567	0.0430693	4	1	0.0430693
6-azauracil;50ug/mL;3	3008	chrXIII_889183_A_G	0.0127006	0.000656684	0.34817	10	0	0.34817
6-azauracil;50ug/mL;3	3008	chrXIV_333907_G_A	0.0252932	0.000532992	0.30099	10	0	0.30099
6-azauracil;50ug/mL;3	3008	chrXIV_237780_T_C	0.0514991	0.00262051	0.408821	10	1	0.408821
6-azauracil;50ug/mL;3	3008	chrXIV_387195_C_A	-0.0374863	0.00102371	0.188305	6	1	0.188305
6-azauracil;50ug/mL;3	3008	chrXV_588288_C_T	0.127606	0.00454587	0.440476	12	1	0.559524
6-azauracil;50ug/mL;3	3008	chrXV_76776_T_C	-0.107926	0.00961408	0.474398	10	1	0.525602
6-azauracil;50ug/mL;3	3008	chrXV_524973_CTG_C	-0.0854847	0.00772475	0.300495	10
6-azauracil;50ug/mL;3	3008	chrXV_363763_A_G	0.116324	0.0117294	0.037092	4	0	0.962908
6-azauracil;50ug/mL;3	3008	chrXV_809274_G_A	0.0111415	6.55918e-05	0.426091	8	0	0.573909
6-azauracil;50ug/mL;3	3008	chrXVI_778795_A_C	-0.00113807	0.00186308	0.0816754	6	1	0.0816754
6-azauracil;50ug/mL;3	3008	chrXVI_681419_G_A	-0.115334	0.0110767	0.0427011	2	1	0.0427011
6-azauracil;50ug/mL;3	3008	chrXVI_842084_T_C	-0.00491252	1.67819e-05	0.0680238	4	1	0.0680238
6-azauracil;50ug/mL;3	2999	chrI_59220_C_T	0.080794	0.0070583	0.0143422	2	0	0.985658
6-azauracil;50ug/mL;3	2999	chrII_544772_A_G	-0.111847	0.0118304	0.156591	4	1	0.156591
6-azauracil;50ug/mL;3	2999	chrII_727326_C_T	0.0115809	0.0026043	0.425595	8	1	0.425595
6-azauracil;50ug/mL;3	2999	chrII_287110_A_G	0.0837042	0.0167333	0.037092	2	1	0.037092
6-azauracil;50ug/mL;3	2999	chrIII_196733_C_T	0.043586	0.00156961	0.222222	8	1	0.222222
6-azauracil;50ug/mL;3	2999	chrIV_523087_T_C	-0.238145	0.061918	0.0867769	9	1	0.0867769
6-azauracil;50ug/mL;3	2999	chrIV_41590_T_C	0.151149	0.0192541	0.468781	10	0	0.468781
6-azauracil;50ug/mL;3	2999	chrIV_391193_T_C	-0.0457385	0.000680157	0.223046	8	1	0.223046
6-azauracil;50ug/mL;3	2999	chrIV_1018330_T_C	-0.0368897	0.00515678	0.47619	12
6-azauracil;50ug/mL;3	2999	chrIV_815632_G_A	0.0800366	0.00447231	0.460278	10	0	0.539722
6-azauracil;50ug/mL;3	2999	chrIV_1476514_C_T	0.0747052	0.00737143	0.0969337	6	1	0.0969337
6-azauracil;50ug/mL;3	2999	chrV_155858_G_GA	0.231928	0.0462338	0.41543	10	1	0.41543
6-azauracil;50ug/mL;3	2999	chrV_554977_A_G	0.053418	0.00218331	0.390672	10
6-azauracil;50ug/mL;3	2999	chrVII_100984_T_C	0.142936	0.0324443	0.15873	4	1	0.15873
6-azauracil;50ug/mL;3	2999	chrVII_32065_G_A	0.0810461	0.0051898	0.0603363	2	1	0.0603363
6-azauracil;50ug/mL;3	2999	chrVIII_523308_G_A	-0.0570087	0.00394718	0.0246407	2
6-azauracil;50ug/mL;3	2999	chrIX_386421_T_C	-0.216565	0.0472135	0.0786853	4
6-azauracil;50ug/mL;3	2999	chrX_95406_C_T	0.0907589	0.00384096	0.282673	8	0	0.717327
6-azauracil;50ug/mL;3	2999	chrXII_551454_T_C	-0.140577	0.0216779	0.334653	8	1	0.334653
6-azauracil;50ug/mL;3	2999	chrXII_764314_C_T	-0.0178375	0.000958095	0.125124	6	0	0.874876
6-azauracil;50ug/mL;3	2999	chrXII_204141_A_G	-0.0736938	0.00667646	0.0643564	4	1	0.0643564
6-azauracil;50ug/mL;3	2999	chrXIII_404983_A_G	-0.111874	0.030993	0.433598	8	0	0.566402
6-azauracil;50ug/mL;3	2999	chrXIII_303326_C_G	-0.122756	0.0130236	0.0430693	4	1	0.0430693
6-azauracil;50ug/mL;3	2999	chrXIII_539622_A_G	-0.0528337	0.00378769	0.368317	5	0	0.631683
6-azauracil;50ug/mL;3	2999	chrXIV_237780_T_C	0.0757458	0.00665114	0.408821	10	1	0.408821
6-azauracil;50ug/mL;3	2999	chrXV_269468_A_G	0.0400389	0.0027694	0.325674	6	1	0.325674
6-azauracil;50ug/mL;3	2999	chrXV_76776_T_C	-0.0886143	0.00585053	0.474398	10	1	0.525602
6-azauracil;50ug/mL;3	2999	chrXV_363763_A_G	0.0534909	0.000971529	0.037092	4	0	0.962908
6-azauracil;50ug/mL;3	2999	chrXV_809274_G_A	0.0455623	0.00148857	0.426091	8	0	0.573909
6-azauracil;50ug/mL;3	2999	chrXVI_637454_A_G	-0.169858	0.0276942	0.160218	6	1	0.160218
6-azauracil;50ug/mL;3	2999	chrXVI_201914_A_G	0.0671415	0.00969932	0.0885262	4	1	0.0885262
6-azauracil;50ug/mL;3	2999	chrXVI_778795_A_C	0.0534821	0.00258551	0.0816754	6	1	0.0816754
6-azauracil;50ug/mL;3	2999	chrXVI_88210_A_G	-0.0948408	0.00768141	0.404055	8	0	0.595945
6-azauracil;50ug/mL;3	3000	chrII_727326_C_T	-0.017355	8.66759e-05	0.425595	8	1	0.425595
6-azauracil;50ug/mL;3	3000	chrIII_196733_C_T	0.0770986	0.0106544	0.222222	8	1	0.222222
6-azauracil;50ug/mL;3	3000	chrIV_523087_T_C	-0.145369	0.0257351	0.0867769	9	1	0.0867769
6-azauracil;50ug/mL;3	3000	chrIV_41590_T_C	0.0529888	0.0033842	0.468781	10	0	0.468781
6-azauracil;50ug/mL;3	3000	chrIV_391193_T_C	-0.0345146	0.00203425	0.223046	8	1	0.223046
6-azauracil;50ug/mL;3	3000	chrIV_1018330_T_C	-0.0291621	0.00418284	0.47619	12
6-azauracil;50ug/mL;3	3000	chrV_155858_G_GA	0.0769096	0.00390014	0.41543	10	1	0.41543
6-azauracil;50ug/mL;3	3000	chrV_554977_A_G	0.0641005	0.00845132	0.390672	10
6-azauracil;50ug/mL;3	3000	chrVI_48823_G_C	-0.0704926	0.00210994	0.0440594	4
6-azauracil;50ug/mL;3	3000	chrVII_480420_T_C	0.369433	0.134818	0.0322101	2	0	0.96779
6-azauracil;50ug/mL;3	3000	chrVII_100984_T_C	0.0816937	0.000685984	0.15873	4	1	0.15873
6-azauracil;50ug/mL;3	3000	chrVII_991317_T_G	-0.121834	0.0139566	0.0311573	6	1	0.0311573
6-azauracil;50ug/mL;3	3000	chrVIII_98481_T_C	0.120919	0.0169229	0.0118694	2	1	0.0118694
6-azauracil;50ug/mL;3	3000	chrIX_21373_C_T	-0.0544197	0.00432726	0.146802	2
6-azauracil;50ug/mL;3	3000	chrX_526857_T_C	0.120938	0.0281325	0.00098912	2	1	0.00098912
6-azauracil;50ug/mL;3	3000	chrX_225114_C_T	0.0212101	0.00144737	0.0861386	4	1	0.0861386
6-azauracil;50ug/mL;3	3000	chrX_95406_C_T	0.0962829	0.0039569	0.282673	8	0	0.717327
6-azauracil;50ug/mL;3	3000	chrX_424695_T_C	-0.0481386	0.00293926	0.228514	6
6-azauracil;50ug/mL;3	3000	chrX_637967_G_A	0.0693495	0.00560751	0.144906	2	1	0.144906
6-azauracil;50ug/mL;3	3000	chrXI_238139_A_T	0.0501741	0.00402968	0.139109	6	1	0.139109
6-azauracil;50ug/mL;3	3000	chrXII_551454_T_C	0.0147659	1.59985e-05	0.334653	8	1	0.334653
6-azauracil;50ug/mL;3	3000	chrXII_136110_G_C	-0.18693	0.00752149	0.00098912	2	1	0.00098912
6-azauracil;50ug/mL;3	3000	chrXII_963346_G_A	0.0181481	0.000521804	0.295704	5
6-azauracil;50ug/mL;3	3000	chrXII_204141_A_G	-0.126571	0.00389756	0.0643564	4	1	0.0643564
6-azauracil;50ug/mL;3	3000	chrXII_408468_G_T	-0.0704141	0.00496728	0.0811078	4	1	0.0811078
6-azauracil;50ug/mL;3	3000	chrXIII_889183_A_G	0.0513022	0.00382117	0.34817	10	0	0.34817
6-azauracil;50ug/mL;3	3000	chrXIV_333907_G_A	0.0220426	0.00702798	0.30099	10	0	0.30099
6-azauracil;50ug/mL;3	3000	chrXIV_237780_T_C	0.0730493	0.00407123	0.408821	10	1	0.408821
6-azauracil;50ug/mL;3	3000	chrXIV_648913_T_C	-0.0857537	0.00703654	0.0118694	2	1	0.0118694
6-azauracil;50ug/mL;3	3000	chrXIV_387195_C_A	-0.0209981	0.000113637	0.188305	6	1	0.188305
6-azauracil;50ug/mL;3	3000	chrXV_34557_A_G	-0.238342	0.083138	0.0641791	2	1	0.0641791
6-azauracil;50ug/mL;3	3000	chrXV_588288_C_T	0.148925	0.0221544	0.440476	12	1	0.559524
6-azauracil;50ug/mL;3	3000	chrXV_269468_A_G	0.0625841	0.00309219	0.325674	6	1	0.325674
6-azauracil;50ug/mL;3	3000	chrXV_76776_T_C	-0.0940901	0.00429494	0.474398	10	1	0.525602
6-azauracil;50ug/mL;3	3000	chrXVI_201914_A_G	0.137661	0.0223737	0.0885262	4	1	0.0885262
6-azauracil;50ug/mL;3	3000	chrXVI_778795_A_C	0.0544393	0.00281862	0.0816754	6	1	0.0816754
6-azauracil;50ug/mL;3	3000	chrXVI_88210_A_G	-0.0458438	0.00175679	0.404055	8	0	0.595945
6-azauracil;50ug/mL;3	3001	chrI_203876_A_T	-0.0506602	0.00319125	0.00366492	2
6-azauracil;50ug/mL;3	3001	chrII_544772_A_G	-0.196363	0.016104	0.156591	4	1	0.156591
6-azauracil;50ug/mL;3	3001	chrII_555589_G_A	-0.0628335	0.00142602	0.00792079	2
6-azauracil;50ug/mL;3	3001	chrIV_1154405_A_G	-0.108311	0.0109978	0.428571	7	0	0.571429
6-azauracil;50ug/mL;3	3001	chrIV_391193_T_C	-0.152607	0.0265666	0.223046	8	1	0.223046
6-azauracil;50ug/mL;3	3001	chrIV_815632_G_A	0.0466328	0.00671494	0.460278	10	0	0.539722
6-azauracil;50ug/mL;3	3001	chrIV_1476514_C_T	0.0619046	0.000695608	0.0969337	6	1	0.0969337
6-azauracil;50ug/mL;3	3001	chrVI_48823_G_C	-0.0725934	0.00609354	0.0440594	4
6-azauracil;50ug/mL;3	3001	chrVII_480420_T_C	0.0788163	0.00195731	0.0322101	2	0	0.96779
6-azauracil;50ug/mL;3	3001	chrVII_991317_T_G	-0.0739934	0.0113135	0.0311573	6	1	0.0311573
6-azauracil;50ug/mL;3	3001	chrVIII_98481_T_C	0.0961471	0.0109502	0.0118694	2	1	0.0118694
6-azauracil;50ug/mL;3	3001	chrIX_134890_C_T	0.0515547	0.00400425	0.386727	6	0	0.386727
6-azauracil;50ug/mL;3	3001	chrX_526857_T_C	0.123817	0.0258526	0.00098912	2	1	0.00098912
6-azauracil;50ug/mL;3	3001	chrX_225114_C_T	0.103138	0.0130826	0.0861386	4	1	0.0861386
6-azauracil;50ug/mL;3	3001	chrX_637967_G_A	0.135544	0.0142112	0.144906	2	1	0.144906
6-azauracil;50ug/mL;3	3001	chrXI_238139_A_T	0.0735831	0.0082309	0.139109	6	1	0.139109
6-azauracil;50ug/mL;3	3001	chrXII_136110_G_C	-0.136939	0.0244396	0.00098912	2	1	0.00098912
6-azauracil;50ug/mL;3	3001	chrXII_408468_G_T	-0.0694613	0.00711903	0.0811078	4	1	0.0811078
6-azauracil;50ug/mL;3	3001	chrXIII_404983_A_G	-0.113452	0.0159092	0.433598	8	0	0.566402
6-azauracil;50ug/mL;3	3001	chrXIII_303326_C_G	-0.0801593	0.00821111	0.0430693	4	1	0.0430693
6-azauracil;50ug/mL;3	3001	chrXIII_46313_G_A	0.0204801	1.10967e-08	0.0855589	4	1	0.0855589
6-azauracil;50ug/mL;3	3001	chrXIII_889183_A_G	0.0319614	0.00111573	0.34817	10	0	0.34817
6-azauracil;50ug/mL;3	3001	chrXIV_333907_G_A	-0.0642281	0.000120494	0.30099	10	0	0.30099
6-azauracil;50ug/mL;3	3001	chrXIV_648913_T_C	-0.126208	0.0161698	0.0118694	2	1	0.0118694
6-azauracil;50ug/mL;3	3001	chrXIV_387195_C_A	-0.0868563	0.00571948	0.188305	6	1	0.188305
6-azauracil;50ug/mL;3	3001	chrXV_34557_A_G	-0.306198	0.0983677	0.0641791	2	1	0.0641791
6-azauracil;50ug/mL;3	3001	chrXV_588288_C_T	0.0927282	0.0145136	0.440476	12	1	0.559524
6-azauracil;50ug/mL;3	3001	chrXV_269468_A_G	0.0886104	0.00988322	0.325674	6	1	0.325674
6-azauracil;50ug/mL;3	3001	chrXV_76776_T_C	-0.0309846	0.000613909	0.474398	10	1	0.525602
6-azauracil;50ug/mL;3	3001	chrXV_524973_CTG_C	-0.0518375	0.00173223	0.300495	10
6-azauracil;50ug/mL;3	3001	chrXV_142680_GA_G	-0.0112949	0.000111482	0.0830861	4	1	0.0830861
6-azauracil;50ug/mL;3	3001	chrXVI_778795_A_C	0.0988175	0.00917891	0.0816754	6	1	0.0816754
6-azauracil;50ug/mL;3	3049	chrI_203876_A_T	-0.106735	0.013725	0.00366492	2
6-azauracil;50ug/mL;3	3049	chrII_555589_G_A	-0.137969	0.0149417	0.00792079	2
6-azauracil;50ug/mL;3	3049	chrII_727326_C_T	0.106093	0.00963571	0.425595	8	1	0.425595
6-azauracil;50ug/mL;3	3049	chrIV_523087_T_C	-0.273389	0.0657815	0.0867769	9	1	0.0867769
6-azauracil;50ug/mL;3	3049	chrIV_1154405_A_G	-0.133308	0.0186215	0.428571	7	0	0.571429
6-azauracil;50ug/mL;3	3049	chrIV_41590_T_C	0.0759444	0.00688624	0.468781	10	0	0.468781
6-azauracil;50ug/mL;3	3049	chrIV_391193_T_C	-0.0550113	0.00528801	0.223046	8	1	0.223046
6-azauracil;50ug/mL;3	3049	chrIV_1018330_T_C	-0.0388179	0.00188804	0.47619	12
6-azauracil;50ug/mL;3	3049	chrIV_815632_G_A	0.0592975	0.00431687	0.460278	10	0	0.539722
6-azauracil;50ug/mL;3	3049	chrIV_1476514_C_T	0.0406544	5.25076e-05	0.0969337	6	1	0.0969337
6-azauracil;50ug/mL;3	3049	chrV_155858_G_GA	0.156013	0.0335156	0.41543	10	1	0.41543
6-azauracil;50ug/mL;3	3049	chrV_554977_A_G	0.129112	0.0229153	0.390672	10
6-azauracil;50ug/mL;3	3049	chrVII_100984_T_C	0.12006	0.013329	0.15873	4	1	0.15873
6-azauracil;50ug/mL;3	3049	chrVII_991317_T_G	-0.0112629	5.34048e-05	0.0311573	6	1	0.0311573
6-azauracil;50ug/mL;3	3049	chrVIII_224555_C_G	-0.176917	0.0320679	0.00445104	2	1	0.00445104
6-azauracil;50ug/mL;3	3049	chrIX_134890_C_T	0.0300437	0.000982441	0.386727	6	0	0.386727
6-azauracil;50ug/mL;3	3049	chrX_225114_C_T	0.119341	0.0105637	0.0861386	4	1	0.0861386
6-azauracil;50ug/mL;3	3049	chrX_95406_C_T	0.0720675	0.00418477	0.282673	8	0	0.717327
6-azauracil;50ug/mL;3	3049	chrXI_644356_C_T	0.162094	0.0298387	0.00445104	2
6-azauracil;50ug/mL;3	3049	chrXI_238139_A_T	0.0377601	0.00232266	0.139109	6	1	0.139109
6-azauracil;50ug/mL;3	3049	chrXII_551454_T_C	-0.0968816	0.00152856	0.334653	8	1	0.334653
6-azauracil;50ug/mL;3	3049	chrXII_764314_C_T	-0.126217	0.0141673	0.125124	6	0	0.874876
6-azauracil;50ug/mL;3	3049	chrXII_204141_A_G	-0.0535868	0.00512599	0.0643564	4	1	0.0643564
6-azauracil;50ug/mL;3	3049	chrXII_408468_G_T	-0.0991804	0.011058	0.0811078	4	1	0.0811078
6-azauracil;50ug/mL;3	3049	chrXIII_404983_A_G	-0.0873321	0.0177897	0.433598	8	0	0.566402
6-azauracil;50ug/mL;3	3049	chrXIII_303326_C_G	-0.00986407	0.00887147	0.0430693	4	1	0.0430693
6-azauracil;50ug/mL;3	3049	chrXIII_327769_G_A	0.116112	0.00325316	0.150495	6	1	0.150495
6-azauracil;50ug/mL;3	3049	chrXIII_46313_G_A	0.0699056	0.00564937	0.0855589	4	1	0.0855589
6-azauracil;50ug/mL;3	3049	chrXIV_237780_T_C	0.0251561	0.00078814	0.408821	10	1	0.408821
6-azauracil;50ug/mL;3	3049	chrXV_524973_CTG_C	-0.0605573	0.00382281	0.300495	10
6-azauracil;50ug/mL;3	3049	chrXV_1008507_C_A	-0.0804888	0.00530503	0.233927	6	1	0.233927
6-azauracil;50ug/mL;3	3049	chrXV_142680_GA_G	0.0861552	0.00749507	0.0830861	4	1	0.0830861
6-azauracil;50ug/mL;3	3049	chrXVI_637454_A_G	0.00847292	0.00370816	0.160218	6	1	0.160218
6-azauracil;50ug/mL;3	3049	chrXVI_525998_C_T	-0.144488	0.0147331	0.019802	2	1	0.019802
6-azauracil;50ug/mL;3	3003	chrI_30706_T_C	0.0682339	0.00301564	0.0286299	2
6-azauracil;50ug/mL;3	3003	chrIV_391193_T_C	-0.052785	0.00243572	0.223046	8	1	0.223046
6-azauracil;50ug/mL;3	3003	chrV_79208_T_A	-0.142535	0.0181906	0.0257171	2	1	0.0257171
6-azauracil;50ug/mL;3	3003	chrVII_991317_T_G	-0.129321	0.0133994	0.0311573	6	1	0.0311573
6-azauracil;50ug/mL;3	3003	chrVIII_224555_C_G	-0.0893531	0.00976518	0.00445104	2	1	0.00445104
6-azauracil;50ug/mL;3	3003	chrIX_394680_A_G	0.143872	0.0230755	0.135191	4	1	0.135191
6-azauracil;50ug/mL;3	3003	chrX_225114_C_T	0.131482	0.0162123	0.0861386	4	1	0.0861386
6-azauracil;50ug/mL;3	3003	chrXI_644356_C_T	0.0844948	0.00865172	0.00445104	2
6-azauracil;50ug/mL;3	3003	chrXI_238139_A_T	0.0370688	0.0022779	0.139109	6	1	0.139109
6-azauracil;50ug/mL;3	3003	chrXII_764314_C_T	0.00105561	1.84618e-05	0.125124	6	0	0.874876
6-azauracil;50ug/mL;3	3003	chrXII_204141_A_G	-0.017478	0.000300804	0.0643564	4	1	0.0643564
6-azauracil;50ug/mL;3	3003	chrXII_408468_G_T	-0.0298996	0.0012403	0.0811078	4	1	0.0811078
6-azauracil;50ug/mL;3	3003	chrXIV_60667_C_T	0.0509314	0.0023437	0.254455	6	0	0.254455
6-azauracil;50ug/mL;3	3003	chrXV_588288_C_T	0.077669	0.00996682	0.440476	12	1	0.559524
6-azauracil;50ug/mL;3	3003	chrXV_524973_CTG_C	0.0576421	0.00199739	0.300495	10
6-azauracil;50ug/mL;3	3003	chrXV_809274_G_A	0.0877033	0.00706367	0.426091	8	0	0.573909
6-azauracil;50ug/mL;3	3003	chrXVI_376683_A_G	0.0178013	0.00185568	0.0986125	6	1	0.0986125
6-azauracil;50ug/mL;3	3003	chrXVI_637454_A_G	-0.0302577	0.00553104	0.160218	6	1	0.160218
6-azauracil;50ug/mL;3	3003	chrXVI_88210_A_G	-0.00574494	1.36187e-05	0.404055	8	0	0.595945
6-azauracil;50ug/mL;3	3003	chrXVI_525998_C_T	-0.0976026	0.00691452	0.019802	2	1	0.019802
6-azauracil;50ug/mL;3	3004	chrI_30706_T_C	0.104237	0.0229187	0.0286299	2
6-azauracil;50ug/mL;3	3004	chrII_727326_C_T	0.0555752	0.000770726	0.425595	8	1	0.425595
6-azauracil;50ug/mL;3	3004	chrIV_523087_T_C	-0.264428	0.0786748	0.0867769	9	1	0.0867769
6-azauracil;50ug/mL;3	3004	chrIV_1154405_A_G	-0.104246	0.00225108	0.428571	7	0	0.571429
6-azauracil;50ug/mL;3	3004	chrIV_1483951_G_A	0.177942	0.0294325	0.0205205	2	0	0.979479
6-azauracil;50ug/mL;3	3004	chrIV_41590_T_C	-0.000370997	0.000241047	0.468781	10	0	0.468781
6-azauracil;50ug/mL;3	3004	chrIV_1018330_T_C	-0.0632417	0.000111374	0.47619	12
6-azauracil;50ug/mL;3	3004	chrIV_815632_G_A	-0.00631419	0.000155964	0.460278	10	0	0.539722
6-azauracil;50ug/mL;3	3004	chrV_155858_G_GA	-0.00916348	0.00504768	0.41543	10	1	0.41543
6-azauracil;50ug/mL;3	3004	chrV_554977_A_G	0.0799063	0.0162099	0.390672	10
6-azauracil;50ug/mL;3	3004	chrV_79208_T_A	-0.138242	0.0155902	0.0257171	2	1	0.0257171
6-azauracil;50ug/mL;3	3004	chrV_394931_T_C	-0.129485	0.0135402	0.00197824	2	1	0.00197824
6-azauracil;50ug/mL;3	3004	chrVIII_16365_G_A	0.201429	0.000992839	0.0301682	2
6-azauracil;50ug/mL;3	3004	chrIX_394680_A_G	0.021225	0.000711853	0.135191	4	1	0.135191
6-azauracil;50ug/mL;3	3004	chrX_424695_T_C	-0.109016	0.0128489	0.228514	6
6-azauracil;50ug/mL;3	3004	chrX_228497_T_A	-0.184965	0.0273968	0.00197824	2	1	0.00197824
6-azauracil;50ug/mL;3	3004	chrXI_144646_T_C	0.0934786	0.0144156	0.142276	5	1	0.142276
6-azauracil;50ug/mL;3	3004	chrXII_551454_T_C	-0.0892554	0.0148205	0.334653	8	1	0.334653
6-azauracil;50ug/mL;3	3004	chrXII_764314_C_T	-0.0384759	0.000772873	0.125124	6	0	0.874876
6-azauracil;50ug/mL;3	3004	chrXII_958009_A_G	0.0405577	0.000549814	0.114243	4	0	0.114243
6-azauracil;50ug/mL;3	3004	chrXIII_404983_A_G	-0.069096	0.00882741	0.433598	8	0	0.566402
6-azauracil;50ug/mL;3	3004	chrXIII_327769_G_A	0.0845511	0.000826669	0.150495	6	1	0.150495
6-azauracil;50ug/mL;3	3004	chrXIII_192311_T_C	0.130157	0.0167012	0.00197824	2
6-azauracil;50ug/mL;3	3004	chrXIII_889183_A_G	0.061424	0.00296543	0.34817	10	0	0.34817
6-azauracil;50ug/mL;3	3004	chrXIV_237780_T_C	0.0346598	0.000487183	0.408821	10	1	0.408821
6-azauracil;50ug/mL;3	3004	chrXIV_60667_C_T	0.0336404	0.000563214	0.254455	6	0	0.254455
6-azauracil;50ug/mL;3	3004	chrXV_588288_C_T	0.0352507	0.000855199	0.440476	12	1	0.559524
6-azauracil;50ug/mL;3	3004	chrXV_76776_T_C	0.0119078	5.1038e-05	0.474398	10	1	0.525602
6-azauracil;50ug/mL;3	3004	chrXV_1008507_C_A	0.00432898	1.40195e-05	0.233927	6	1	0.233927
6-azauracil;50ug/mL;3	3004	chrXV_809274_G_A	-0.0116432	0.000630843	0.426091	8	0	0.573909
6-azauracil;50ug/mL;3	3004	chrXVI_376683_A_G	0.31523	0.0661542	0.0986125	6	1	0.0986125
6-azauracil;50ug/mL;3	3004	chrXVI_88210_A_G	-0.00837842	6.65164e-05	0.404055	8	0	0.595945
6-azauracil;50ug/mL;3	3043	chrII_555159_A_G	-0.105881	0.0110862	0.0148368	2
6-azauracil;50ug/mL;3	3043	chrII_727326_C_T	0.0181062	2.84767e-05	0.425595	8	1	0.425595
6-azauracil;50ug/mL;3	3043	chrIV_1483951_G_A	0.130254	0.0160523	0.0205205	2	0	0.979479
6-azauracil;50ug/mL;3	3043	chrIV_1476514_C_T	0.0159299	2.52539e-05	0.0969337	6	1	0.0969337
6-azauracil;50ug/mL;3	3043	chrV_394931_T_C	-0.0457597	5.48151e-05	0.00197824	2	1	0.00197824
6-azauracil;50ug/mL;3	3043	chrX_95406_C_T	0.0223794	0.00705565	0.282673	8	0	0.717327
6-azauracil;50ug/mL;3	3043	chrX_228497_T_A	-0.10685	0.0145516	0.00197824	2	1	0.00197824
6-azauracil;50ug/mL;3	3043	chrXI_362235_C_T	-0.148143	0.0335089	0.00593472	2	1	0.00593472
6-azauracil;50ug/mL;3	3043	chrXII_764314_C_T	-0.0492346	0.00485945	0.125124	6	0	0.874876
6-azauracil;50ug/mL;3	3043	chrXII_958009_A_G	0.0582353	0.00184097	0.114243	4	0	0.114243
6-azauracil;50ug/mL;3	3043	chrXIII_192311_T_C	0.0835522	0.00308759	0.00197824	2
6-azauracil;50ug/mL;3	3043	chrXIII_46313_G_A	0.0982676	0.0144947	0.0855589	4	1	0.0855589
6-azauracil;50ug/mL;3	3043	chrXIII_889183_A_G	0.00203408	7.20471e-05	0.34817	10	0	0.34817
6-azauracil;50ug/mL;3	3043	chrXIV_333907_G_A	0.0652212	0.00550095	0.30099	10	0	0.30099
6-azauracil;50ug/mL;3	3043	chrXV_562396_T_C	-0.299768	0.421121	0.00692384	2	1	0.00692384
6-azauracil;50ug/mL;3	3043	chrXV_76776_T_C	-0.079059	0.00283725	0.474398	10	1	0.525602
6-azauracil;50ug/mL;3	3043	chrXV_363763_A_G	0.0849411	0.00512164	0.037092	4	0	0.962908
6-azauracil;50ug/mL;3	3043	chrXV_571462_G_GTTTA	-0.408855	0.031546	0.00692384	2
6-azauracil;50ug/mL;3	3043	chrXVI_778795_A_C	0.0230047	0.000451905	0.0816754	6	1	0.0816754
6-azauracil;50ug/mL;3	3043	chrXVI_320666_A_G	0.062451	0.003812	0.00395648	2	1	0.00395648
6-azauracil;50ug/mL;3	3028	chrI_203371_A_C	0.0128404	0.00232219	0.0139165	2
6-azauracil;50ug/mL;3	3028	chrII_555159_A_G	-0.0721723	0.00266253	0.0148368	2
6-azauracil;50ug/mL;3	3028	chrIII_196733_C_T	0.0529972	5.22126e-05	0.222222	8	1	0.222222
6-azauracil;50ug/mL;3	3028	chrIV_1154405_A_G	-0.074461	0.00856103	0.428571	7	0	0.571429
6-azauracil;50ug/mL;3	3028	chrIV_41590_T_C	0.0547328	0.00595181	0.468781	10	0	0.468781
6-azauracil;50ug/mL;3	3028	chrIV_638485_C_G	-0.0567548	0.0090113	0.00197824	2	1	0.00197824
6-azauracil;50ug/mL;3	3028	chrIV_1018330_T_C	-0.0231247	0.00403593	0.47619	12
6-azauracil;50ug/mL;3	3028	chrIV_815632_G_A	0.0592071	0.00594795	0.460278	10	0	0.539722
6-azauracil;50ug/mL;3	3028	chrIV_1476514_C_T	0.037869	0.000773349	0.0969337	6	1	0.0969337
6-azauracil;50ug/mL;3	3028	chrV_155858_G_GA	0.0490287	0.00563115	0.41543	10	1	0.41543
6-azauracil;50ug/mL;3	3028	chrV_554977_A_G	0.0321568	5.57125e-07	0.390672	10
6-azauracil;50ug/mL;3	3028	chrVII_798910_T_A	-0.176432	0.000426177	0.00098912	2	1	0.00098912
6-azauracil;50ug/mL;3	3028	chrVIII_16365_G_A	0.195248	0.000313259	0.0301682	2
6-azauracil;50ug/mL;3	3028	chrIX_8353_A_T	-0.221103	0.0248914	0.0566667	1
6-azauracil;50ug/mL;3	3028	chrIX_134890_C_T	0.0381444	0.00630353	0.386727	6	0	0.386727
6-azauracil;50ug/mL;3	3028	chrIX_394680_A_G	0.0327425	0.00400209	0.135191	4	1	0.135191
6-azauracil;50ug/mL;3	3028	chrX_95406_C_T	0.0334792	0.000505371	0.282673	8	0	0.717327
6-azauracil;50ug/mL;3	3028	chrX_424695_T_C	0.00880579	0.00276928	0.228514	6
6-azauracil;50ug/mL;3	3028	chrXI_362235_C_T	-0.123335	0.0185577	0.00593472	2	1	0.00593472
6-azauracil;50ug/mL;3	3028	chrXI_144646_T_C	0.0238255	0.000179164	0.142276	5	1	0.142276
6-azauracil;50ug/mL;3	3028	chrXI_238139_A_T	0.0287426	2.70968e-05	0.139109	6	1	0.139109
6-azauracil;50ug/mL;3	3028	chrXII_551454_T_C	-0.0256479	0.0042476	0.334653	8	1	0.334653
6-azauracil;50ug/mL;3	3028	chrXII_963346_G_A	0.0399258	0.000123932	0.295704	5
6-azauracil;50ug/mL;3	3028	chrXIII_620211_C_T	0.131337	0.0425572	0.0787909	4	1	0.0787909
6-azauracil;50ug/mL;3	3028	chrXIII_404983_A_G	-0.0454759	0.000817305	0.433598	8	0	0.566402
6-azauracil;50ug/mL;3	3028	chrXIII_539622_A_G	-0.0845448	0.00223654	0.368317	5	0	0.631683
6-azauracil;50ug/mL;3	3028	chrXIII_327769_G_A	0.043372	0.000539691	0.150495	6	1	0.150495
6-azauracil;50ug/mL;3	3028	chrXIII_46313_G_A	0.038184	0.00456274	0.0855589	4	1	0.0855589
6-azauracil;50ug/mL;3	3028	chrXIV_333907_G_A	0.0412657	0.00671629	0.30099	10	0	0.30099
6-azauracil;50ug/mL;3	3028	chrXIV_237780_T_C	0.0493609	0.00291355	0.408821	10	1	0.408821
6-azauracil;50ug/mL;3	3028	chrXIV_60667_C_T	0.0241276	0.000532851	0.254455	6	0	0.254455
6-azauracil;50ug/mL;3	3028	chrXV_562396_T_C	-0.577742	0.570825	0.00692384	2	1	0.00692384
6-azauracil;50ug/mL;3	3028	chrXV_588288_C_T	0.0263305	0.00363649	0.440476	12	1	0.559524
6-azauracil;50ug/mL;3	3028	chrXV_76776_T_C	0.0169176	0.000147663	0.474398	10	1	0.525602
6-azauracil;50ug/mL;3	3028	chrXV_363763_A_G	0.0311337	0.0018008	0.037092	4	0	0.962908
6-azauracil;50ug/mL;3	3028	chrXV_571462_G_GTTTA	-0.24638	0.0100022	0.00692384	2
6-azauracil;50ug/mL;3	3028	chrXV_809274_G_A	0.0365064	0.00119401	0.426091	8	0	0.573909
6-azauracil;50ug/mL;3	3028	chrXVI_376683_A_G	0.230287	0.0314139	0.0986125	6	1	0.0986125
6-azauracil;50ug/mL;3	3028	chrXVI_778795_A_C	0.0531084	0.0028146	0.0816754	6	1	0.0816754
6-azauracil;50ug/mL;3	3028	chrXVI_88210_A_G	-0.0311719	0.000861785	0.404055	8	0	0.595945
6-azauracil;50ug/mL;3	3028	chrXVI_320666_A_G	0.0390948	0.00107637	0.00395648	2	1	0.00395648
Cadmium_Chloride;75uM;2	375	chrI_207579_G_A	-0.0681501	0.00617921	0.0347222	1	1	0.965278
Cadmium_Chloride;75uM;2	375	chrI_27816_G_A	-0.00905994	0.000200445	0.113323	7
Cadmium_Chloride;75uM;2	375	chrII_788369_C_T	0.00157955	0.436424	0.103916	2	0	0.103916
Cadmium_Chloride;75uM;2	375	chrII_795756_C_G	0.806341	0.181835	0.0552178	2	0	0.055218
Cadmium_Chloride;75uM;2	375	chrII_363755_T_TA	-0.0274877	0.000385377	0.422649	10
Cadmium_Chloride;75uM;2	375	chrIV_566483_T_C	0.0691352	0.006358	0.279208	6	1	0.279208
Cadmium_Chloride;75uM;2	375	chrIV_1036179_A_C	0.0132919	0.00020512	0.0548961	2	0	0.054896
Cadmium_Chloride;75uM;2	375	chrVI_212121_C_T	0.0327792	0.000725703	0.430198	12	1	0.569802
Cadmium_Chloride;75uM;2	375	chrVII_555499_A_G	0.100668	0.00859127	0.0128586	2
Cadmium_Chloride;75uM;2	375	chrVII_21710_G_A	-0.0443341	0.00151088	0.373096	4	1	0.626904
Cadmium_Chloride;75uM;2	375	chrVII_912560_C_T	-0.051483	0.00675669	0.142574	6	0	0.142574
Cadmium_Chloride;75uM;2	375	chrVII_735971_G_T	-0.0860814	0.0085135	0.0166667	1
Cadmium_Chloride;75uM;2	375	chrVIII_14636_A_G	-0.0358467	0.00158383	0.11206	4
Cadmium_Chloride;75uM;2	375	chrIX_205552_A_G	0.0613511	0.00387099	0.0870021	1	1	0.0870021
Cadmium_Chloride;75uM;2	375	chrX_330470_C_G	-0.101214	0.0100717	0.0281899	2	0	0.02819
Cadmium_Chloride;75uM;2	375	chrX_663013_A_C	-0.0174433	0.000242838	0.0535354	4	0	0.053535
Cadmium_Chloride;75uM;2	375	chrXII_647095_A_G	0.122487	0.0122094	0.0692384	2	0	0.069238
Cadmium_Chloride;75uM;2	375	chrXII_569539_C_T	-0.0257132	0.000447908	0.0455897	2	0	0.04559
Cadmium_Chloride;75uM;2	375	chrXIII_911502_T_C	0.098871	0.00945513	0.196127	6	0	0.196127
Cadmium_Chloride;75uM;2	375	chrXIII_55773_G_C	-0.0589213	0.00455692	0.261928	6	0	0.261928
Cadmium_Chloride;75uM;2	375	chrXIII_253274_G_A	-0.0524828	0.00142748	0.0183168	2	0	0.018317
Cadmium_Chloride;75uM;2	375	chrXIV_473368_TC_T	-0.0786834	0.0131588	0.481169	8	1	0.481169
Cadmium_Chloride;75uM;2	375	chrXIV_506144_A_G	-0.0752183	0.00352706	0.464851	6	1	0.464851
Cadmium_Chloride;75uM;2	375	chrXV_562357_G_A	-0.0458638	0.00227735	0.020297	6	1	0.979703
Cadmium_Chloride;75uM;2	375	chrXV_820953_A_G	-0.0490377	0.00171405	0.257921	6	1	0.742079
Cadmium_Chloride;75uM;2	375	chrXV_968617_C_T	0.024092	0.00064926	0.462777	10
Cadmium_Chloride;75uM;2	375	chrXVI_41286_T_C	-0.0392433	0.00150884	0.301187	8	1	0.301187
Cadmium_Chloride;75uM;2	375	chrXVI_813147_T_C	-0.0309362	0.000923793	0.0113974	2	1	0.988603
Cadmium_Chloride;75uM;2	A	chrI_27816_G_A	0.0178861	0.00124784	0.113323	7
Cadmium_Chloride;75uM;2	A	chrII_788369_C_T	0.00939604	0.613743	0.103916	2	0	0.103916
Cadmium_Chloride;75uM;2	A	chrII_812871_A_T	0.0461692	0.149876	0.00787402	2	1	0.00787402
Cadmium_Chloride;75uM;2	A	chrII_795756_C_G	0.837956	0.0370939	0.0552178	2	0	0.055218
Cadmium_Chloride;75uM;2	A	chrII_363755_T_TA	-0.0213408	9.10342e-05	0.422649	10
Cadmium_Chloride;75uM;2	A	chrIII_198164_A_T	-0.0441221	0.00214109	0.00296736	2	1	0.00296736
Cadmium_Chloride;75uM;2	A	chrIV_566483_T_C	0.0529717	0.00478623	0.279208	6	1	0.279208
Cadmium_Chloride;75uM;2	A	chrIV_397927_G_A	0.0414259	0.000892634	0.318632	6	1	0.318632
Cadmium_Chloride;75uM;2	A	chrIV_1036179_A_C	0.0508721	0.00498283	0.0548961	2	0	0.054896
Cadmium_Chloride;75uM;2	A	chrVI_212121_C_T	0.019261	0.00111392	0.430198	12	1	0.569802
Cadmium_Chloride;75uM;2	A	chrVII_912560_C_T	-0.0114172	3.45566e-05	0.142574	6	0	0.142574
Cadmium_Chloride;75uM;2	A	chrX_330470_C_G	-0.0759812	0.00814293	0.0281899	2	0	0.02819
Cadmium_Chloride;75uM;2	A	chrX_61708_T_A	0.041646	0.00158818	0.00940594	2	1	0.00940594
Cadmium_Chloride;75uM;2	A	chrX_663013_A_C	-0.0498494	0.00138008	0.0535354	4	0	0.053535
Cadmium_Chloride;75uM;2	A	chrXII_647095_A_G	0.16468	0.0179943	0.0692384	2	0	0.069238
Cadmium_Chloride;75uM;2	A	chrXII_569539_C_T	-0.0846692	0.00663044	0.0455897	2	0	0.04559
Cadmium_Chloride;75uM;2	A	chrXIII_561662_A_G	-0.0260176	0.00071288	0.31031	4	1	0.68969
Cadmium_Chloride;75uM;2	A	chrXIII_911502_T_C	0.0633451	0.00434968	0.196127	6	0	0.196127
Cadmium_Chloride;75uM;2	A	chrXIII_55773_G_C	-0.0211714	0.000602549	0.261928	6	0	0.261928
Cadmium_Chloride;75uM;2	A	chrXIII_253274_G_A	-0.047684	0.00236976	0.0183168	2	0	0.018317
Cadmium_Chloride;75uM;2	A	chrXIV_473368_TC_T	-0.0215607	0.00259402	0.481169	8	1	0.481169
Cadmium_Chloride;75uM;2	A	chrXIV_506144_A_G	-0.0451793	0.00119966	0.464851	6	1	0.464851
Cadmium_Chloride;75uM;2	A	chrXV_562357_G_A	-0.0229403	0.000332471	0.020297	6	1	0.979703
Cadmium_Chloride;75uM;2	A	chrXV_820953_A_G	-0.0148637	0.000103298	0.257921	6	1	0.742079
Cadmium_Chloride;75uM;2	A	chrXV_968617_C_T	0.0104593	7.4351e-05	0.462777	10
Cadmium_Chloride;75uM;2	A	chrXVI_207437_T_A	0.0614634	0.0033602	0.0103858	2	1	0.0103858
Cadmium_Chloride;75uM;2	A	chrXVI_41286_T_C	-0.0185501	0.00038929	0.301187	8	1	0.301187
Cadmium_Chloride;75uM;2	A	chrXVI_813147_T_C	-0.0581568	0.00327944	0.0113974	2	1	0.988603
Cadmium_Chloride;75uM;2	376	chrI_52681_A_G	-0.0256846	4.90668e-07	0.0188119	4	1	0.0188119
Cadmium_Chloride;75uM;2	376	chrII_777341_G_A	-0.0878651	0.0146197	0.362871	8	0	0.637129
Cadmium_Chloride;75uM;2	376	chrII_794651_T_C	0.213344	0.0168812	0.282412	8	0	0.717588
Cadmium_Chloride;75uM;2	376	chrII_363755_T_TA	0.011454	0.000102656	0.422649	10
Cadmium_Chloride;75uM;2	376	chrII_107418_T_C	0.0343296	0.00133283	0.382789	6	1	0.617211
Cadmium_Chloride;75uM;2	376	chrIII_198164_A_T	-0.076097	0.00765405	0.00296736	2	1	0.00296736
Cadmium_Chloride;75uM;2	376	chrIV_566483_T_C	0.0731611	0.00791584	0.279208	6	1	0.279208
Cadmium_Chloride;75uM;2	376	chrIV_397927_G_A	0.0911005	0.00422441	0.318632	6	1	0.318632
Cadmium_Chloride;75uM;2	376	chrIV_1043012_T_C	0.0770409	0.0159883	0.373874	5	1	0.373874
Cadmium_Chloride;75uM;2	376	chrIV_1245344_C_T	0.0950953	0.0122984	0.043279	1	1	0.043279
Cadmium_Chloride;75uM;2	376	chrV_552902_C_T	0.0328908	0.00593297	0.128218	4	1	0.128218
Cadmium_Chloride;75uM;2	376	chrVI_212121_C_T	0.0408322	0.00108303	0.430198	12	1	0.569802
Cadmium_Chloride;75uM;2	376	chrVII_213411_C_A	-0.0711439	0.00598932	0.287834	7	1	0.287834
Cadmium_Chloride;75uM;2	376	chrVII_21710_G_A	-0.0232023	0.00117585	0.373096	4	1	0.626904
Cadmium_Chloride;75uM;2	376	chrVII_912560_C_T	-0.0348429	8.22728e-05	0.142574	6	0	0.142574
Cadmium_Chloride;75uM;2	376	chrVIII_57272_T_C	-0.133776	0.034802	0.0138477	2	1	0.0138477
Cadmium_Chloride;75uM;2	376	chrVIII_107866_G_A	-0.0203307	0.000389383	0.128713	10
Cadmium_Chloride;75uM;2	376	chrVIII_205723_A_C	-0.0455348	0.00200522	0.103568	6	1	0.103568
Cadmium_Chloride;75uM;2	376	chrIX_306619_G_A	0.0424759	0.00677284	0.146884	4	1	0.146884
Cadmium_Chloride;75uM;2	376	chrX_61708_T_A	0.0769292	0.00406309	0.00940594	2	1	0.00940594
Cadmium_Chloride;75uM;2	376	chrXI_69662_T_C	-0.109049	0.0109057	0.338614	4	0	0.661386
Cadmium_Chloride;75uM;2	376	chrXI_530471_G_T	-0.0642607	0.00387433	0.0143422	2	1	0.0143422
Cadmium_Chloride;75uM;2	376	chrXII_405138_C_A	-0.269622	0.133389	0.409812	10	0	0.590188
Cadmium_Chloride;75uM;2	376	chrXII_358692_C_T	-0.147927	0.0101442	0.39802	10	0	0.60198
Cadmium_Chloride;75uM;2	376	chrXII_836590_A_G	-0.0545679	0.0028493	0.041543	2	1	0.041543
Cadmium_Chloride;75uM;2	376	chrXII_132955_T_C	0.0308136	0.00201752	0.0252226	2	1	0.0252226
Cadmium_Chloride;75uM;2	376	chrXII_524691_T_C	-0.0811235	0.00388286	0.06182	2	1	0.06182
Cadmium_Chloride;75uM;2	376	chrXIII_318454_C_G	-0.318245	0.128624	0.134787	8	0	0.865213
Cadmium_Chloride;75uM;2	376	chrXIII_911502_T_C	0.0755796	0.00856469	0.196127	6	0	0.196127
Cadmium_Chloride;75uM;2	376	chrXIII_416274_A_G	-0.127213	0.0129332	0.334328	8	0	0.665672
Cadmium_Chloride;75uM;2	376	chrXIV_473368_TC_T	-0.083414	0.0249311	0.481169	8	1	0.481169
Cadmium_Chloride;75uM;2	376	chrXIV_12563_T_G	-0.0242691	0.00111911	0.060585	4	1	0.060585
Cadmium_Chloride;75uM;2	376	chrXIV_240602_T_C	0.0156476	0.000293116	0.449455	10	0	0.550545
Cadmium_Chloride;75uM;2	376	chrXIV_697791_T_A	-0.0549796	0.00230939	0.106825	2	1	0.106825
Cadmium_Chloride;75uM;2	376	chrXIV_506144_A_G	-0.116426	0.0081033	0.464851	6	1	0.464851
Cadmium_Chloride;75uM;2	376	chrXV_1055026_A_C	-0.0919828	0.0124022	0.0178749	4	1	0.0178749
Cadmium_Chloride;75uM;2	376	chrXV_270735_T_C	-0.101441	0.00785693	0.310516	6	0	0.689484
Cadmium_Chloride;75uM;2	376	chrXV_720752_A_G	-0.0201608	0.00106251	0.0946482	4	1	0.0946482
Cadmium_Chloride;75uM;2	376	chrXV_968617_C_T	0.0184958	0.000577188	0.462777	10
Cadmium_Chloride;75uM;2	376	chrXV_84628_C_T	0.0663348	0.00500012	0.137129	4	1	0.137129
Cadmium_Chloride;75uM;2	376	chrXVI_787095_A_G	-0.194186	0.0335181	0.0872151	4	0	0.912785
Cadmium_Chloride;75uM;2	376	chrXVI_207437_T_A	0.0895845	0.00601597	0.0103858	2	1	0.0103858
Cadmium_Chloride;75uM;2	376	chrXVI_41286_T_C	0.0177448	0.000272008	0.301187	8	1	0.301187
Cadmium_Chloride;75uM;2	376	chrXVI_320399_C_A	0.0420007	0.00152074	0.397219	8	0	0.602781
Cadmium_Chloride;75uM;2	B	chrI_52681_A_G	0.158804	0.0125201	0.0188119	4	1	0.0188119
Cadmium_Chloride;75uM;2	B	chrI_27816_G_A	0.00978832	0.000226288	0.113323	7
Cadmium_Chloride;75uM;2	B	chrII_777341_G_A	0.023804	0.0713886	0.362871	8	0	0.637129
Cadmium_Chloride;75uM;2	B	chrII_794651_T_C	0.263697	0.0101202	0.282412	8	0	0.717588
Cadmium_Chloride;75uM;2	B	chrII_593432_T_C	0.0308872	4.6169e-05	0.0737624	6
Cadmium_Chloride;75uM;2	B	chrII_363755_T_TA	-0.0644133	0.00253052	0.422649	10
Cadmium_Chloride;75uM;2	B	chrII_270817_A_G	0.0695671	0.00433204	0.00544016	2	1	0.00544016
Cadmium_Chloride;75uM;2	B	chrII_107418_T_C	-0.0032483	0.000108662	0.382789	6	1	0.617211
Cadmium_Chloride;75uM;2	B	chrIV_553105_T_C	-0.141865	0.0263394	0.0074184	4	1	0.0074184
Cadmium_Chloride;75uM;2	B	chrIV_343870_C_T	-0.113448	0.00612824	0.0029703	2	1	0.0029703
Cadmium_Chloride;75uM;2	B	chrIV_1185811_T_C	0.14062	0.0198621	0.016815	2	0	0.983185
Cadmium_Chloride;75uM;2	B	chrIV_1043012_T_C	0.00112554	0.00294843	0.373874	5	1	0.373874
Cadmium_Chloride;75uM;2	B	chrIV_159188_T_A	-0.0613016	0.0103835	0.0242334	4
Cadmium_Chloride;75uM;2	B	chrV_348050_C_G	-0.0389464	0.00309019	0.281746	6	1	0.281746
Cadmium_Chloride;75uM;2	B	chrV_552902_C_T	0.0893875	0.00273465	0.128218	4	1	0.128218
Cadmium_Chloride;75uM;2	B	chrVI_212121_C_T	0.120679	0.0175492	0.430198	12	1	0.569802
Cadmium_Chloride;75uM;2	B	chrVII_378012_G_A	-0.140115	0.0123833	0.0490099	2	1	0.0490099
Cadmium_Chloride;75uM;2	B	chrVIII_57272_T_C	-0.10658	0.0404428	0.0138477	2	1	0.0138477
Cadmium_Chloride;75uM;2	B	chrVIII_107866_G_A	-0.0855431	0.00165479	0.128713	10
Cadmium_Chloride;75uM;2	B	chrVIII_205723_A_C	-0.0518156	0.00241174	0.103568	6	1	0.103568
Cadmium_Chloride;75uM;2	B	chrIX_306619_G_A	0.0710323	0.000485145	0.146884	4	1	0.146884
Cadmium_Chloride;75uM;2	B	chrIX_93293_G_A	0.0935569	0.0123837	0.0192878	2	1	0.0192878
Cadmium_Chloride;75uM;2	B	chrXI_69662_T_C	-0.218214	0.055927	0.338614	4	0	0.661386
Cadmium_Chloride;75uM;2	B	chrXI_368904_G_A	0.0528062	0.0026144	0.219464	4	1	0.219464
Cadmium_Chloride;75uM;2	B	chrXI_583415_C_T	-0.0298171	0.000461203	0.099108	8	1	0.099108
Cadmium_Chloride;75uM;2	B	chrXI_217889_T_C	0.0819176	0.00193747	0.105836	4	0	0.894164
Cadmium_Chloride;75uM;2	B	chrXI_530471_G_T	-0.106113	0.00311984	0.0143422	2	1	0.0143422
Cadmium_Chloride;75uM;2	B	chrXII_405138_C_A	-0.0734753	0.0274728	0.409812	10	0	0.590188
Cadmium_Chloride;75uM;2	B	chrXII_358692_C_T	-0.163809	0.0172677	0.39802	10	0	0.60198
Cadmium_Chloride;75uM;2	B	chrXII_836590_A_G	-0.112578	0.0153428	0.041543	2	1	0.041543
Cadmium_Chloride;75uM;2	B	chrXII_132955_T_C	0.0532033	0.00375485	0.0252226	2	1	0.0252226
Cadmium_Chloride;75uM;2	B	chrXIII_911502_T_C	-0.00255566	6.72721e-05	0.196127	6	0	0.196127
Cadmium_Chloride;75uM;2	B	chrXIII_104549_A_T	0.126491	0.0180359	0.000990099	2	1	0.000990099
Cadmium_Chloride;75uM;2	B	chrXIV_473368_TC_T	-0.170199	0.0335763	0.481169	8	1	0.481169
Cadmium_Chloride;75uM;2	B	chrXIV_12563_T_G	-0.0621423	0.00124149	0.060585	4	1	0.060585
Cadmium_Chloride;75uM;2	B	chrXIV_240602_T_C	0.076667	0.00458894	0.449455	10	0	0.550545
Cadmium_Chloride;75uM;2	B	chrXIV_697791_T_A	-0.120427	0.0116933	0.106825	2	1	0.106825
Cadmium_Chloride;75uM;2	B	chrXV_621735_T_C	0.243879	0.092292	0.00401606	2	1	0.00401606
Cadmium_Chloride;75uM;2	B	chrXV_1055026_A_C	-0.126903	0.018904	0.0178749	4	1	0.0178749
Cadmium_Chloride;75uM;2	B	chrXV_270735_T_C	-0.0566402	0.00387013	0.310516	6	0	0.689484
Cadmium_Chloride;75uM;2	B	chrXV_562357_G_A	-0.0997727	0.00596807	0.020297	6	1	0.979703
Cadmium_Chloride;75uM;2	B	chrXV_720752_A_G	-0.0385287	0.00159658	0.0946482	4	1	0.0946482
Cadmium_Chloride;75uM;2	B	chrXV_84628_C_T	0.0182429	0.000234689	0.137129	4	1	0.137129
Cadmium_Chloride;75uM;2	B	chrXVI_787095_A_G	-0.0927889	0.0078658	0.0872151	4	0	0.912785
Cadmium_Chloride;75uM;2	B	chrXVI_386711_T_C	0.11611	0.0124929	0.0588526	4	1	0.0588526
Cadmium_Chloride;75uM;2	377	chrI_27816_G_A	0.0671864	0.00510108	0.113323	7
Cadmium_Chloride;75uM;2	377	chrII_593432_T_C	0.0359604	0.00521105	0.0737624	6
Cadmium_Chloride;75uM;2	377	chrII_270817_A_G	0.0862563	0.00787486	0.00544016	2	1	0.00544016
Cadmium_Chloride;75uM;2	377	chrII_107418_T_C	0.0600959	0.00483209	0.382789	6	1	0.617211
Cadmium_Chloride;75uM;2	377	chrIII_78354_C_T	0.100039	0.00702414	0.263889	2	1	0.263889
Cadmium_Chloride;75uM;2	377	chrIV_553105_T_C	-0.058988	0.00117606	0.0074184	4	1	0.0074184
Cadmium_Chloride;75uM;2	377	chrIV_343870_C_T	-0.121686	0.0276528	0.0029703	2	1	0.0029703
Cadmium_Chloride;75uM;2	377	chrIV_1185811_T_C	0.0448041	0.00120546	0.016815	2	0	0.983185
Cadmium_Chloride;75uM;2	377	chrIV_397927_G_A	0.0165561	0.000320612	0.318632	6	1	0.318632
Cadmium_Chloride;75uM;2	377	chrIV_159188_T_A	-0.0585977	0.00163366	0.0242334	4
Cadmium_Chloride;75uM;2	377	chrV_348050_C_G	-0.0204623	0.00238518	0.281746	6	1	0.281746
Cadmium_Chloride;75uM;2	377	chrVII_541987_T_C	0.329296	0.134199	0.0237389	2
Cadmium_Chloride;75uM;2	377	chrVII_213411_C_A	-0.0429399	0.00970302	0.287834	7	1	0.287834
Cadmium_Chloride;75uM;2	377	chrVII_378012_G_A	-0.0482368	7.06254e-05	0.0490099	2	1	0.0490099
Cadmium_Chloride;75uM;2	377	chrVII_912560_C_T	-0.110848	0.00967455	0.142574	6	0	0.142574
Cadmium_Chloride;75uM;2	377	chrVIII_523574_TG_T	-0.113841	0.013651	0.00411523	2
Cadmium_Chloride;75uM;2	377	chrIX_385920_ATGTG_A	-0.349881	0.118081	0.00297915	1
Cadmium_Chloride;75uM;2	377	chrIX_93293_G_A	0.0805851	0.005501	0.0192878	2	1	0.0192878
Cadmium_Chloride;75uM;2	377	chrXI_583415_C_T	0.072746	0.0068379	0.099108	8	1	0.099108
Cadmium_Chloride;75uM;2	377	chrXII_1051110_C_T	0.0819967	0.00714225	0.0341584	2	1	0.0341584
Cadmium_Chloride;75uM;2	377	chrXII_524691_T_C	-0.0601792	0.00397861	0.06182	2	1	0.06182
Cadmium_Chloride;75uM;2	377	chrXIII_318454_C_G	-0.1632	0.0313045	0.134787	8	0	0.865213
Cadmium_Chloride;75uM;2	377	chrXIII_643493_T_C	-0.127758	0.0113989	0.135055	2	1	0.135055
Cadmium_Chloride;75uM;2	377	chrXIII_416274_A_G	-0.0457629	0.00196557	0.334328	8	0	0.665672
Cadmium_Chloride;75uM;2	377	chrXIII_104549_A_T	0.0180479	0.000898534	0.000990099	2	1	0.000990099
Cadmium_Chloride;75uM;2	377	chrXV_621735_T_C	0.181421	0.0359622	0.00401606	2	1	0.00401606
Cadmium_Chloride;75uM;2	377	chrXV_88386_G_A	-0.255736	0.0637727	0.00346192	2	1	0.00346192
Cadmium_Chloride;75uM;2	377	chrXV_562357_G_A	-0.0290266	0.000560193	0.020297	6	1	0.979703
Cadmium_Chloride;75uM;2	377	chrXV_968617_C_T	0.0230969	0.000608668	0.462777	10
Cadmium_Chloride;75uM;2	377	chrXVI_386711_T_C	0.0780871	0.00674127	0.0588526	4	1	0.0588526
Cadmium_Chloride;75uM;2	377	chrXVI_320399_C_A	0.0123993	0.000120149	0.397219	8	0	0.602781
Cadmium_Chloride;75uM;2	393	chrII_770934_C_G	0.0691518	0.406114	0.0192878	2
Cadmium_Chloride;75uM;2	393	chrII_777341_G_A	-0.123593	0.0722106	0.362871	8	0	0.637129
Cadmium_Chloride;75uM;2	393	chrII_794993_A_G	-0.709829	0.130912	0.00947159	2	1	0.00947159
Cadmium_Chloride;75uM;2	393	chrII_363755_T_TA	-0.0167412	2.14505e-05	0.422649	10
Cadmium_Chloride;75uM;2	393	chrIII_78354_C_T	0.0403018	0.00107133	0.263889	2	1	0.263889
Cadmium_Chloride;75uM;2	393	chrIV_397927_G_A	0.0528078	0.00199965	0.318632	6	1	0.318632
Cadmium_Chloride;75uM;2	393	chrIV_1043012_T_C	0.00353872	0.000735655	0.373874	5	1	0.373874
Cadmium_Chloride;75uM;2	393	chrV_552902_C_T	0.0209219	0.000336678	0.128218	4	1	0.128218
Cadmium_Chloride;75uM;2	393	chrVI_212121_C_T	0.0227274	1.55202e-05	0.430198	12	1	0.569802
Cadmium_Chloride;75uM;2	393	chrVII_541987_T_C	0.324159	0.10288	0.0237389	2
Cadmium_Chloride;75uM;2	393	chrVII_213411_C_A	-0.00414769	6.06382e-06	0.287834	7	1	0.287834
Cadmium_Chloride;75uM;2	393	chrVIII_107866_G_A	-0.0198635	0.00065001	0.128713	10
Cadmium_Chloride;75uM;2	393	chrVIII_205723_A_C	-0.0463426	0.00196836	0.103568	6	1	0.103568
Cadmium_Chloride;75uM;2	393	chrVIII_523574_TG_T	-0.0205502	0.000428576	0.00411523	2
Cadmium_Chloride;75uM;2	393	chrIX_396203_A_T	-0.0865618	0.00835446	0.0257681	6
Cadmium_Chloride;75uM;2	393	chrX_493144_T_C	0.103985	0.00879843	0.00692384	2	1	0.00692384
Cadmium_Chloride;75uM;2	393	chrXI_217889_T_C	0.0489554	0.00189246	0.105836	4	0	0.894164
Cadmium_Chloride;75uM;2	393	chrXII_405138_C_A	-0.0552054	0.00720577	0.409812	10	0	0.590188
Cadmium_Chloride;75uM;2	393	chrXII_358692_C_T	-0.0479197	0.0010579	0.39802	10	0	0.60198
Cadmium_Chloride;75uM;2	393	chrXII_1051110_C_T	0.0449264	0.000970546	0.0341584	2	1	0.0341584
Cadmium_Chloride;75uM;2	393	chrXIII_318454_C_G	-0.0243	0.000634944	0.134787	8	0	0.865213
Cadmium_Chloride;75uM;2	393	chrXIII_911502_T_C	0.00469906	4.51059e-09	0.196127	6	0	0.196127
Cadmium_Chloride;75uM;2	393	chrXIII_643493_T_C	-0.103108	0.0107551	0.135055	2	1	0.135055
Cadmium_Chloride;75uM;2	393	chrXIII_416274_A_G	-0.012617	2.49987e-05	0.334328	8	0	0.665672
Cadmium_Chloride;75uM;2	393	chrXIV_473368_TC_T	-0.062782	0.00431513	0.481169	8	1	0.481169
Cadmium_Chloride;75uM;2	393	chrXIV_240602_T_C	0.0476477	0.00297421	0.449455	10	0	0.550545
Cadmium_Chloride;75uM;2	393	chrXV_88386_G_A	-0.12271	0.0127959	0.00346192	2	1	0.00346192
Cadmium_Chloride;75uM;2	393	chrXV_270735_T_C	-0.0580375	0.00322928	0.310516	6	0	0.689484
Cadmium_Chloride;75uM;2	393	chrXV_820953_A_G	-0.0418781	0.00155714	0.257921	6	1	0.742079
Cadmium_Chloride;75uM;2	393	chrXV_968617_C_T	0.0187841	0.000394557	0.462777	10
Cadmium_Chloride;75uM;2	393	chrXVI_320399_C_A	0.0359901	0.00162657	0.397219	8	0	0.602781
Cadmium_Chloride;75uM;2	393	chrXVI_619676_T_G	0.0522942	0.00259927	0.117825	4
Cadmium_Chloride;75uM;2	381	chrII_770934_C_G	-0.0382705	0.613791	0.0192878	2
Cadmium_Chloride;75uM;2	381	chrII_794993_A_G	-0.901032	0.242798	0.00947159	2	1	0.00947159
Cadmium_Chloride;75uM;2	381	chrIV_553105_T_C	-0.0398319	0.00149973	0.0074184	4	1	0.0074184
Cadmium_Chloride;75uM;2	381	chrVI_212121_C_T	0.00397863	4.14089e-06	0.430198	12	1	0.569802
Cadmium_Chloride;75uM;2	381	chrVII_213411_C_A	-0.0374983	0.00155386	0.287834	7	1	0.287834
Cadmium_Chloride;75uM;2	381	chrVIII_107866_G_A	-0.0173834	0.000850749	0.128713	10
Cadmium_Chloride;75uM;2	381	chrVIII_205723_A_C	-0.0176749	0.000305103	0.103568	6	1	0.103568
Cadmium_Chloride;75uM;2	381	chrIX_131912_G_A	0.0414157	0.00186952	0.0104167	2	1	0.0104167
Cadmium_Chloride;75uM;2	381	chrIX_306619_G_A	0.0197609	0.000817729	0.146884	4	1	0.146884
Cadmium_Chloride;75uM;2	381	chrIX_396203_A_T	-0.0273096	0.000505835	0.0257681	6
Cadmium_Chloride;75uM;2	381	chrX_493144_T_C	0.137299	0.0175558	0.00692384	2	1	0.00692384
Cadmium_Chloride;75uM;2	381	chrX_259542_T_C	0.032637	0.00109142	0.132047	2	1	0.132047
Cadmium_Chloride;75uM;2	381	chrX_663013_A_C	-0.0114516	0.000115116	0.0535354	4	0	0.053535
Cadmium_Chloride;75uM;2	381	chrXI_368904_G_A	0.00352074	3.45669e-06	0.219464	4	1	0.219464
Cadmium_Chloride;75uM;2	381	chrXI_583415_C_T	0.0129532	0.000306866	0.099108	8	1	0.099108
Cadmium_Chloride;75uM;2	381	chrXI_73424_A_G	0.0153441	0.000252363	0.200297	4	1	0.200297
Cadmium_Chloride;75uM;2	381	chrXII_405138_C_A	-0.0233507	0.00168152	0.409812	10	0	0.590188
Cadmium_Chloride;75uM;2	381	chrXII_358692_C_T	-0.0248326	0.000383802	0.39802	10	0	0.60198
Cadmium_Chloride;75uM;2	381	chrXII_1030426_T_A	0.0224117	0.000821902	0.0544554	4
Cadmium_Chloride;75uM;2	381	chrXIII_318454_C_G	-0.0799199	0.00665708	0.134787	8	0	0.865213
Cadmium_Chloride;75uM;2	381	chrXIII_55773_G_C	-0.0201613	0.000397666	0.261928	6	0	0.261928
Cadmium_Chloride;75uM;2	381	chrXIV_240602_T_C	0.00396336	8.05895e-06	0.449455	10	0	0.550545
Cadmium_Chloride;75uM;2	381	chrXV_562357_G_A	-0.0242652	0.000586411	0.020297	6	1	0.979703
Cadmium_Chloride;75uM;2	381	chrXV_968617_C_T	0.0138839	0.00018879	0.462777	10
Cadmium_Chloride;75uM;2	3008	chrII_777341_G_A	0.147856	0.0273492	0.362871	8	0	0.637129
Cadmium_Chloride;75uM;2	3008	chrII_593432_T_C	0.0502127	0.00132528	0.0737624	6
Cadmium_Chloride;75uM;2	3008	chrII_217663_C_T	0.0492684	0.00229909	0.0024728	2	1	0.0024728
Cadmium_Chloride;75uM;2	3008	chrIV_553105_T_C	-0.123957	0.0329636	0.0074184	4	1	0.0074184
Cadmium_Chloride;75uM;2	3008	chrIV_484955_G_A	0.125197	0.00833486	0.0568744	2	0	0.943126
Cadmium_Chloride;75uM;2	3008	chrV_171917_T_A	0.140471	0.0158259	0.0302579	4	1	0.0302579
Cadmium_Chloride;75uM;2	3008	chrVI_158790_A_G	0.0936507	0.000283289	0.0272547	2
Cadmium_Chloride;75uM;2	3008	chrVI_212121_C_T	-0.00268845	0.00082744	0.430198	12	1	0.569802
Cadmium_Chloride;75uM;2	3008	chrVII_374070_A_T	-0.236905	0.0670101	0.00890208	2	1	0.00890208
Cadmium_Chloride;75uM;2	3008	chrVII_213411_C_A	-0.152427	0.0210397	0.287834	7	1	0.287834
Cadmium_Chloride;75uM;2	3008	chrVII_516755_G_A	-0.0681802	0.00680604	0.0049456	2	1	0.0049456
Cadmium_Chloride;75uM;2	3008	chrVII_914066_A_G	-0.0591784	0.00274795	0.0182987	2	1	0.0182987
Cadmium_Chloride;75uM;2	3008	chrVIII_107866_G_A	-0.125681	0.0240899	0.128713	10
Cadmium_Chloride;75uM;2	3008	chrVIII_205723_A_C	-0.0612005	0.00324605	0.103568	6	1	0.103568
Cadmium_Chloride;75uM;2	3008	chrIX_388953_G_A	-0.235551	0.0880286	0.0257576	2
Cadmium_Chloride;75uM;2	3008	chrIX_131912_G_A	0.188934	0.0362852	0.0104167	2	1	0.0104167
Cadmium_Chloride;75uM;2	3008	chrIX_306619_G_A	0.150471	0.0107103	0.146884	4	1	0.146884
Cadmium_Chloride;75uM;2	3008	chrX_259542_T_C	0.103343	0.00841476	0.132047	2	1	0.132047
Cadmium_Chloride;75uM;2	3008	chrX_28461_A_G	0.0828897	0.00979987	0.100128	4	1	0.100128
Cadmium_Chloride;75uM;2	3008	chrX_663013_A_C	-0.0606568	0.00393622	0.0535354	4	0	0.053535
Cadmium_Chloride;75uM;2	3008	chrXI_583415_C_T	0.0508779	0.00432176	0.099108	8	1	0.099108
Cadmium_Chloride;75uM;2	3008	chrXI_217889_T_C	0.0716152	0.00260303	0.105836	4	0	0.894164
Cadmium_Chloride;75uM;2	3008	chrXI_73424_A_G	0.0788643	0.00277417	0.200297	4	1	0.200297
Cadmium_Chloride;75uM;2	3008	chrXII_405138_C_A	-0.249213	0.0987793	0.409812	10	0	0.590188
Cadmium_Chloride;75uM;2	3008	chrXII_358692_C_T	-0.0908588	0.00375158	0.39802	10	0	0.60198
Cadmium_Chloride;75uM;2	3008	chrXIII_318454_C_G	-0.342072	0.114475	0.134787	8	0	0.865213
Cadmium_Chloride;75uM;2	3008	chrXIII_794694_C_T	0.0450463	0.00046107	0.0217606	2
Cadmium_Chloride;75uM;2	3008	chrXIII_921662_T_G	-0.0597793	0.00561566	0.00814332	3
Cadmium_Chloride;75uM;2	3008	chrXIV_12563_T_G	-0.0807786	0.00433084	0.060585	4	1	0.060585
Cadmium_Chloride;75uM;2	3008	chrXIV_240602_T_C	0.0379279	0.00142763	0.449455	10	0	0.550545
Cadmium_Chloride;75uM;2	3008	chrXV_91050_A_G	0.0821032	0.00751985	0.156602	2	1	0.156602
Cadmium_Chloride;75uM;2	3008	chrXV_562357_G_A	-0.0764794	0.00955948	0.020297	6	1	0.979703
Cadmium_Chloride;75uM;2	3008	chrXV_1054798_AAGC_A	0.0827565	0.0046736	0.019861	2
Cadmium_Chloride;75uM;2	3008	chrXV_720752_A_G	-0.0684713	0.00405007	0.0946482	4	1	0.0946482
Cadmium_Chloride;75uM;2	3008	chrXV_968617_C_T	0.0288682	0.000609576	0.462777	10
Cadmium_Chloride;75uM;2	3008	chrXVI_748433_A_G	-0.113496	0.0142974	0.00198216	2	1	0.00198216
Cadmium_Chloride;75uM;2	3008	chrXVI_41286_T_C	-0.0359027	0.00115893	0.301187	8	1	0.301187
Cadmium_Chloride;75uM;2	3008	chrXVI_619676_T_G	0.0371755	0.00126864	0.117825	4
Cadmium_Chloride;75uM;2	2999	chrII_794651_T_C	0.0488437	0.00619089	0.282412	8	0	0.717588
Cadmium_Chloride;75uM;2	2999	chrII_593432_T_C	0.120229	0.025824	0.0737624	6
Cadmium_Chloride;75uM;2	2999	chrII_363755_T_TA	-0.0117415	0.00228507	0.422649	10
Cadmium_Chloride;75uM;2	2999	chrII_217663_C_T	0.0491141	0.00659206	0.0024728	2	1	0.0024728
Cadmium_Chloride;75uM;2	2999	chrIV_1043012_T_C	0.0681085	0.00626322	0.373874	5	1	0.373874
Cadmium_Chloride;75uM;2	2999	chrIV_484955_G_A	0.0636436	0.00219311	0.0568744	2	0	0.943126
Cadmium_Chloride;75uM;2	2999	chrV_171917_T_A	0.078244	0.00615039	0.0302579	4	1	0.0302579
Cadmium_Chloride;75uM;2	2999	chrV_552902_C_T	0.0396265	0.0013492	0.128218	4	1	0.128218
Cadmium_Chloride;75uM;2	2999	chrVI_158790_A_G	0.0742869	0.000132163	0.0272547	2
Cadmium_Chloride;75uM;2	2999	chrVI_212121_C_T	0.0287995	5.122e-07	0.430198	12	1	0.569802
Cadmium_Chloride;75uM;2	2999	chrVII_374070_A_T	-0.245141	0.0749294	0.00890208	2	1	0.00890208
Cadmium_Chloride;75uM;2	2999	chrVII_213411_C_A	-0.070639	0.00405142	0.287834	7	1	0.287834
Cadmium_Chloride;75uM;2	2999	chrVII_516755_G_A	-0.0750559	0.00434512	0.0049456	2	1	0.0049456
Cadmium_Chloride;75uM;2	2999	chrVII_914066_A_G	-0.0376582	0.00210384	0.0182987	2	1	0.0182987
Cadmium_Chloride;75uM;2	2999	chrVIII_107866_G_A	-0.00551027	3.1496e-05	0.128713	10
Cadmium_Chloride;75uM;2	2999	chrVIII_205723_A_C	-0.0206218	1.40495e-07	0.103568	6	1	0.103568
Cadmium_Chloride;75uM;2	2999	chrIX_388953_G_A	-0.367545	0.154068	0.0257576	2
Cadmium_Chloride;75uM;2	2999	chrX_28461_A_G	0.0237564	0.000538174	0.100128	4	1	0.100128
Cadmium_Chloride;75uM;2	2999	chrXI_69662_T_C	-0.0676956	0.000604896	0.338614	4	0	0.661386
Cadmium_Chloride;75uM;2	2999	chrXI_217889_T_C	0.0448081	0.00182015	0.105836	4	0	0.894164
Cadmium_Chloride;75uM;2	2999	chrXII_405138_C_A	-0.350361	0.209379	0.409812	10	0	0.590188
Cadmium_Chloride;75uM;2	2999	chrXII_358692_C_T	-0.173717	0.015095	0.39802	10	0	0.60198
Cadmium_Chloride;75uM;2	2999	chrXII_1030426_T_A	0.00597892	0.000305157	0.0544554	4
Cadmium_Chloride;75uM;2	2999	chrXIII_318454_C_G	-0.23793	0.0567686	0.134787	8	0	0.865213
Cadmium_Chloride;75uM;2	2999	chrXIII_911502_T_C	0.159495	0.0191243	0.196127	6	0	0.196127
Cadmium_Chloride;75uM;2	2999	chrXIII_55773_G_C	-0.0445967	0.00278406	0.261928	6	0	0.261928
Cadmium_Chloride;75uM;2	2999	chrXIII_416274_A_G	-0.0195762	0.000312973	0.334328	8	0	0.665672
Cadmium_Chloride;75uM;2	2999	chrXIII_794694_C_T	0.0988197	0.00984213	0.0217606	2
Cadmium_Chloride;75uM;2	2999	chrXIV_12563_T_G	-0.0726456	0.00494388	0.060585	4	1	0.060585
Cadmium_Chloride;75uM;2	2999	chrXIV_240602_T_C	0.0215657	5.91623e-05	0.449455	10	0	0.550545
Cadmium_Chloride;75uM;2	2999	chrXV_270735_T_C	-0.156972	0.0160273	0.310516	6	0	0.689484
Cadmium_Chloride;75uM;2	2999	chrXV_91050_A_G	0.130476	0.0175422	0.156602	2	1	0.156602
Cadmium_Chloride;75uM;2	2999	chrXV_1054798_AAGC_A	0.0801886	0.00602187	0.019861	2
Cadmium_Chloride;75uM;2	2999	chrXV_820953_A_G	0.00485758	0.000133496	0.257921	6	1	0.742079
Cadmium_Chloride;75uM;2	2999	chrXV_720752_A_G	-0.044047	0.00208938	0.0946482	4	1	0.0946482
Cadmium_Chloride;75uM;2	2999	chrXVI_748433_A_G	-0.120601	0.014777	0.00198216	2	1	0.00198216
Cadmium_Chloride;75uM;2	2999	chrXVI_41286_T_C	-0.0927726	0.00750751	0.301187	8	1	0.301187
Cadmium_Chloride;75uM;2	2999	chrXVI_320399_C_A	0.0643544	0.00397886	0.397219	8	0	0.602781
Cadmium_Chloride;75uM;2	3000	chrI_27816_G_A	0.0162898	0.00368659	0.113323	7
Cadmium_Chloride;75uM;2	3000	chrII_777341_G_A	0.18062	0.624706	0.362871	8	0	0.637129
Cadmium_Chloride;75uM;2	3000	chrII_794651_T_C	0.719336	0.135049	0.282412	8	0	0.717588
Cadmium_Chloride;75uM;2	3000	chrII_363755_T_TA	-0.0233585	0.00072815	0.422649	10
Cadmium_Chloride;75uM;2	3000	chrIV_159188_T_A	-0.0383705	0.00124167	0.0242334	4
Cadmium_Chloride;75uM;2	3000	chrV_348050_C_G	-0.0366821	0.00134057	0.281746	6	1	0.281746
Cadmium_Chloride;75uM;2	3000	chrVI_212121_C_T	0.0189485	0.000299187	0.430198	12	1	0.569802
Cadmium_Chloride;75uM;2	3000	chrVIII_107866_G_A	7.7995e-05	7.95051e-09	0.128713	10
Cadmium_Chloride;75uM;2	3000	chrXII_405138_C_A	0.018576	4.93215e-05	0.409812	10	0	0.590188
Cadmium_Chloride;75uM;2	3000	chrXII_358692_C_T	-0.015895	0.000105104	0.39802	10	0	0.60198
Cadmium_Chloride;75uM;2	3000	chrXIII_921662_T_G	-0.0249083	0.000563856	0.00814332	3
Cadmium_Chloride;75uM;2	3000	chrXIV_240602_T_C	0.0117539	0.000161256	0.449455	10	0	0.550545
Cadmium_Chloride;75uM;2	3000	chrXV_270735_T_C	-0.00997802	0.000329135	0.310516	6	0	0.689484
Cadmium_Chloride;75uM;2	3000	chrXV_85038_C_A	-0.0564086	0.0030655	0.243818	4	1	0.243818
Cadmium_Chloride;75uM;2	3000	chrXVI_386711_T_C	0.0189024	0.000130444	0.0588526	4	1	0.0588526
Cadmium_Chloride;75uM;2	3000	chrXVI_320399_C_A	-0.0122336	9.36471e-05	0.397219	8	0	0.602781
Cadmium_Chloride;75uM;2	3001	chrII_798528_CT_C	0.198995	0.0310822	0.00400802	2	1	0.00400802
Cadmium_Chloride;75uM;2	3001	chrIV_159188_T_A	-0.0841616	0.00899987	0.0242334	4
Cadmium_Chloride;75uM;2	3001	chrV_348050_C_G	-0.115517	0.0131411	0.281746	6	1	0.281746
Cadmium_Chloride;75uM;2	3001	chrVIII_107866_G_A	-0.082684	0.0063548	0.128713	10
Cadmium_Chloride;75uM;2	3001	chrIX_396203_A_T	-0.106686	0.0131892	0.0257681	6
Cadmium_Chloride;75uM;2	3001	chrXIII_321127_T_C	-0.280159	0.073435	0.0218038	1	1	0.0218038
Cadmium_Chloride;75uM;2	3001	chrXV_270735_T_C	-0.0032188	0.00065568	0.310516	6	0	0.689484
Cadmium_Chloride;75uM;2	3001	chrXV_85038_C_A	-0.107151	0.0116792	0.243818	4	1	0.243818
Cadmium_Chloride;75uM;2	3001	chrXVI_386711_T_C	0.119295	0.014141	0.0588526	4	1	0.0588526
Cadmium_Chloride;75uM;2	3049	chrII_777341_G_A	0.160969	0.80603	0.362871	8	0	0.637129
Cadmium_Chloride;75uM;2	3049	chrII_794651_T_C	0.426101	0.0773002	0.282412	8	0	0.717588
Cadmium_Chloride;75uM;2	3049	chrII_798528_CT_C	0.382802	0.0141995	0.00400802	2	1	0.00400802
Cadmium_Chloride;75uM;2	3049	chrVI_212121_C_T	-0.00550772	1.80109e-05	0.430198	12	1	0.569802
Cadmium_Chloride;75uM;2	3049	chrVI_31447_G_A	0.00609388	3.55208e-05	0.0258706	2
Cadmium_Chloride;75uM;2	3049	chrIX_396203_A_T	-0.0176672	0.000234505	0.0257681	6
Cadmium_Chloride;75uM;2	3049	chrX_456471_C_T	0.0261999	0.00077221	0.00197824	2	1	0.00197824
Cadmium_Chloride;75uM;2	3049	chrXI_583415_C_T	-0.00195977	2.12219e-06	0.099108	8	1	0.099108
Cadmium_Chloride;75uM;2	3049	chrXII_358692_C_T	-0.0136503	0.000238756	0.39802	10	0	0.60198
Cadmium_Chloride;75uM;2	3049	chrXIII_416274_A_G	-0.0188353	0.00036134	0.334328	8	0	0.665672
Cadmium_Chloride;75uM;2	3049	chrXIV_473368_TC_T	-0.011908	0.000164558	0.481169	8	1	0.481169
Cadmium_Chloride;75uM;2	3049	chrXV_111418_C_T	0.0197938	0.00107421	0.131474	4	0	0.868526
Cadmium_Chloride;75uM;2	3049	chrXV_85038_C_A	-0.0628312	0.00120257	0.243818	4	1	0.243818
Cadmium_Chloride;75uM;2	3049	chrXV_602335_T_C	-0.0234854	0.000525225	0.00593472	2	1	0.00593472
Cadmium_Chloride;75uM;2	3049	chrXVI_41286_T_C	-0.0140003	0.000193426	0.301187	8	1	0.301187
Cadmium_Chloride;75uM;2	3049	chrXVI_619676_T_G	0.000564115	3.06782e-07	0.117825	4
Cadmium_Chloride;75uM;2	3003	chrI_27816_G_A	0.119256	0.00981734	0.113323	7
Cadmium_Chloride;75uM;2	3003	chrII_792650_C_T	-0.579768	0.333998	0.00201207	1
Cadmium_Chloride;75uM;2	3003	chrII_363755_T_TA	-0.00825703	0.000219289	0.422649	10
Cadmium_Chloride;75uM;2	3003	chrII_107418_T_C	0.0326369	0.0027439	0.382789	6	1	0.617211
Cadmium_Chloride;75uM;2	3003	chrIII_196679_T_G	0.0614735	0.00150615	0.0905045	2	1	0.0905045
Cadmium_Chloride;75uM;2	3003	chrIV_566483_T_C	0.0725671	0.00515579	0.279208	6	1	0.279208
Cadmium_Chloride;75uM;2	3003	chrIV_22141_C_CA	-0.114125	0.0103311	0.0604559	2
Cadmium_Chloride;75uM;2	3003	chrIV_397927_G_A	0.0125933	0.000986727	0.318632	6	1	0.318632
Cadmium_Chloride;75uM;2	3003	chrIV_1510975_T_C	-0.0793613	0.00902012	0.0138614	2	1	0.0138614
Cadmium_Chloride;75uM;2	3003	chrV_398009_A_G	-0.163513	0.0247741	0.0356436	2	1	0.0356436
Cadmium_Chloride;75uM;2	3003	chrV_99373_A_G	-0.0655544	0.00255027	0.0306931	2
Cadmium_Chloride;75uM;2	3003	chrVI_31447_G_A	0.105829	0.00893512	0.0258706	2
Cadmium_Chloride;75uM;2	3003	chrVIII_14636_A_G	-0.0244536	0.000725804	0.11206	4
Cadmium_Chloride;75uM;2	3003	chrIX_427066_T_TG	-0.152891	0.0168986	0.0267327	2
Cadmium_Chloride;75uM;2	3003	chrX_456471_C_T	0.123196	0.0170251	0.00197824	2	1	0.00197824
Cadmium_Chloride;75uM;2	3003	chrXI_583415_C_T	0.0714012	0.00807488	0.099108	8	1	0.099108
Cadmium_Chloride;75uM;2	3003	chrXI_245775_G_A	-0.0624317	0.0037605	0.0109344	2	1	0.0109344
Cadmium_Chloride;75uM;2	3003	chrXII_405138_C_A	-0.0815301	0.00759702	0.409812	10	0	0.590188
Cadmium_Chloride;75uM;2	3003	chrXIII_561662_A_G	-0.0827551	0.00544183	0.31031	4	1	0.68969
Cadmium_Chloride;75uM;2	3003	chrXIII_416274_A_G	-0.000637891	0.000558287	0.334328	8	0	0.665672
Cadmium_Chloride;75uM;2	3003	chrXIII_14538_A_C	-0.0538586	0.00342789	0.0143564	2	1	0.0143564
Cadmium_Chloride;75uM;2	3003	chrXIII_302918_A_T	0.0891294	0.0104481	0.178713	2	1	0.178713
Cadmium_Chloride;75uM;2	3003	chrXIV_240602_T_C	0.0214062	0.000354663	0.449455	10	0	0.550545
Cadmium_Chloride;75uM;2	3003	chrXIV_506144_A_G	-0.0505849	0.0028565	0.464851	6	1	0.464851
Cadmium_Chloride;75uM;2	3003	chrXV_111418_C_T	-0.121857	0.0780045	0.131474	4	0	0.868526
Cadmium_Chloride;75uM;2	3003	chrXV_85038_C_A	-0.195418	0.0110501	0.243818	4	1	0.243818
Cadmium_Chloride;75uM;2	3003	chrXV_602335_T_C	-0.0788326	0.00594817	0.00593472	2	1	0.00593472
Cadmium_Chloride;75uM;2	3003	chrXV_968617_C_T	-0.00154778	1.03966e-05	0.462777	10
Cadmium_Chloride;75uM;2	3003	chrXVI_41286_T_C	-0.0235936	0.000595976	0.301187	8	1	0.301187
Cadmium_Chloride;75uM;2	3003	chrXVI_320399_C_A	0.00502598	1.36205e-05	0.397219	8	0	0.602781
Cadmium_Chloride;75uM;2	3003	chrXVI_619676_T_G	0.06538	0.00417325	0.117825	4
Cadmium_Chloride;75uM;2	3004	chrI_52681_A_G	0.0510467	0.00131589	0.0188119	4	1	0.0188119
Cadmium_Chloride;75uM;2	3004	chrI_27816_G_A	-0.00897416	0.001895	0.113323	7
Cadmium_Chloride;75uM;2	3004	chrII_777341_G_A	0.0740655	0.1842	0.362871	8	0	0.637129
Cadmium_Chloride;75uM;2	3004	chrII_794651_T_C	0.364522	0.0273213	0.282412	8	0	0.717588
Cadmium_Chloride;75uM;2	3004	chrII_593432_T_C	0.0726242	0.0117257	0.0737624	6
Cadmium_Chloride;75uM;2	3004	chrII_26591_A_G	0.0956939	0.0128559	0.00197824	2	1	0.00197824
Cadmium_Chloride;75uM;2	3004	chrII_363755_T_TA	-0.0829462	0.00792413	0.422649	10
Cadmium_Chloride;75uM;2	3004	chrII_107418_T_C	0.0373652	3.95761e-05	0.382789	6	1	0.617211
Cadmium_Chloride;75uM;2	3004	chrIII_196679_T_G	0.143301	0.0273759	0.0905045	2	1	0.0905045
Cadmium_Chloride;75uM;2	3004	chrIV_566483_T_C	0.0531101	0.00924041	0.279208	6	1	0.279208
Cadmium_Chloride;75uM;2	3004	chrIV_22141_C_CA	-0.0652019	0.00401689	0.0604559	2
Cadmium_Chloride;75uM;2	3004	chrIV_397927_G_A	0.0919016	0.00818167	0.318632	6	1	0.318632
Cadmium_Chloride;75uM;2	3004	chrIV_1510975_T_C	-0.0720356	0.00584474	0.0138614	2	1	0.0138614
Cadmium_Chloride;75uM;2	3004	chrV_171917_T_A	0.0166622	0.0161462	0.0302579	4	1	0.0302579
Cadmium_Chloride;75uM;2	3004	chrV_398009_A_G	-0.104603	0.00978609	0.0356436	2	1	0.0356436
Cadmium_Chloride;75uM;2	3004	chrV_99373_A_G	-0.132903	0.0104126	0.0306931	2
Cadmium_Chloride;75uM;2	3004	chrV_348050_C_G	-0.0365683	9.92959e-05	0.281746	6	1	0.281746
Cadmium_Chloride;75uM;2	3004	chrVI_212121_C_T	-0.00554548	0.000441485	0.430198	12	1	0.569802
Cadmium_Chloride;75uM;2	3004	chrVII_21710_G_A	-0.0887318	0.0123036	0.373096	4	1	0.626904
Cadmium_Chloride;75uM;2	3004	chrVII_912560_C_T	-0.0272407	0.00340109	0.142574	6	0	0.142574
Cadmium_Chloride;75uM;2	3004	chrVII_1076533_C_T	-0.0702797	0.00420003	0.120309	1	1	0.120309
Cadmium_Chloride;75uM;2	3004	chrVIII_107866_G_A	-0.0656077	0.000568773	0.128713	10
Cadmium_Chloride;75uM;2	3004	chrVIII_14636_A_G	-0.0771587	0.0035984	0.11206	4
Cadmium_Chloride;75uM;2	3004	chrIX_427066_T_TG	-0.0599334	0.00216009	0.0267327	2
Cadmium_Chloride;75uM;2	3004	chrIX_396203_A_T	-0.0142429	9.75766e-05	0.0257681	6
Cadmium_Chloride;75uM;2	3004	chrX_254672_A_G	-0.166294	0.120794	0.00197824	2	1	0.00197824
Cadmium_Chloride;75uM;2	3004	chrX_28461_A_G	0.0978592	0.000156471	0.100128	4	1	0.100128
Cadmium_Chloride;75uM;2	3004	chrXI_583415_C_T	0.0202592	0.00125958	0.099108	8	1	0.099108
Cadmium_Chloride;75uM;2	3004	chrXI_245775_G_A	-0.0610941	0.003993	0.0109344	2	1	0.0109344
Cadmium_Chloride;75uM;2	3004	chrXI_73424_A_G	0.00733377	0.000214024	0.200297	4	1	0.200297
Cadmium_Chloride;75uM;2	3004	chrXII_405138_C_A	-0.189594	0.0403917	0.409812	10	0	0.590188
Cadmium_Chloride;75uM;2	3004	chrXII_358692_C_T	-0.0587598	0.0041424	0.39802	10	0	0.60198
Cadmium_Chloride;75uM;2	3004	chrXII_709031_G_T	0.068985	0.00555956	0.00197824	2	1	0.00197824
Cadmium_Chloride;75uM;2	3004	chrXII_86742_C_A	0.100711	0.00757135	0.0302548	1	1	0.0302548
Cadmium_Chloride;75uM;2	3004	chrXII_1030426_T_A	0.0984346	0.0114418	0.0544554	4
Cadmium_Chloride;75uM;2	3004	chrXIII_561662_A_G	-0.0821391	0.0111758	0.31031	4	1	0.68969
Cadmium_Chloride;75uM;2	3004	chrXIII_55773_G_C	-0.0474489	0.00919446	0.261928	6	0	0.261928
Cadmium_Chloride;75uM;2	3004	chrXIII_416274_A_G	-0.0105563	0.00025269	0.334328	8	0	0.665672
Cadmium_Chloride;75uM;2	3004	chrXIII_14538_A_C	-0.118867	0.00668082	0.0143564	2	1	0.0143564
Cadmium_Chloride;75uM;2	3004	chrXIII_675953_G_A	-0.0713812	0.00292788	0.00197824	2	1	0.00197824
Cadmium_Chloride;75uM;2	3004	chrXIII_302918_A_T	0.0677519	0.0038593	0.178713	2	1	0.178713
Cadmium_Chloride;75uM;2	3004	chrXIV_473368_TC_T	-0.0249891	0.00400521	0.481169	8	1	0.481169
Cadmium_Chloride;75uM;2	3004	chrXIV_240602_T_C	0.0411886	0.0016853	0.449455	10	0	0.550545
Cadmium_Chloride;75uM;2	3004	chrXIV_506144_A_G	-0.0328869	0.000430213	0.464851	6	1	0.464851
Cadmium_Chloride;75uM;2	3004	chrXV_111418_C_T	-0.327267	0.0542549	0.131474	4	0	0.868526
Cadmium_Chloride;75uM;2	3004	chrXV_820953_A_G	-0.0709465	0.0028032	0.257921	6	1	0.742079
Cadmium_Chloride;75uM;2	3004	chrXV_968617_C_T	0.0697698	0.00482073	0.462777	10
Cadmium_Chloride;75uM;2	3004	chrXVI_787095_A_G	-0.0751233	0.00533013	0.0872151	4	0	0.912785
Cadmium_Chloride;75uM;2	3004	chrXVI_320399_C_A	0.0133245	0.000136093	0.397219	8	0	0.602781
Cadmium_Chloride;75uM;2	3043	chrI_52681_A_G	0.106688	0.0125801	0.0188119	4	1	0.0188119
Cadmium_Chloride;75uM;2	3043	chrII_812871_A_T	0.474969	0.218584	0.00787402	2	1	0.00787402
Cadmium_Chloride;75uM;2	3043	chrII_593432_T_C	0.108585	0.0161477	0.0737624	6
Cadmium_Chloride;75uM;2	3043	chrII_26591_A_G	0.0587324	0.00156821	0.00197824	2	1	0.00197824
Cadmium_Chloride;75uM;2	3043	chrV_171917_T_A	0.0450142	0.00507453	0.0302579	4	1	0.0302579
Cadmium_Chloride;75uM;2	3043	chrVII_21710_G_A	-0.0567625	0.00271431	0.373096	4	1	0.626904
Cadmium_Chloride;75uM;2	3043	chrVIII_107866_G_A	-0.0769033	0.00553197	0.128713	10
Cadmium_Chloride;75uM;2	3043	chrIX_396203_A_T	-0.0617997	0.00876637	0.0257681	6
Cadmium_Chloride;75uM;2	3043	chrX_254672_A_G	-0.119668	0.0520784	0.00197824	2	1	0.00197824
Cadmium_Chloride;75uM;2	3043	chrX_28461_A_G	-0.000355861	0.00151776	0.100128	4	1	0.100128
Cadmium_Chloride;75uM;2	3043	chrXI_368904_G_A	0.083205	0.00469261	0.219464	4	1	0.219464
Cadmium_Chloride;75uM;2	3043	chrXI_583415_C_T	0.0244636	0.000447548	0.099108	8	1	0.099108
Cadmium_Chloride;75uM;2	3043	chrXI_73424_A_G	0.0386086	0.00170503	0.200297	4	1	0.200297
Cadmium_Chloride;75uM;2	3043	chrXII_709031_G_T	0.0965949	0.0133706	0.00197824	2	1	0.00197824
Cadmium_Chloride;75uM;2	3043	chrXII_1030426_T_A	0.0342556	0.000469759	0.0544554	4
Cadmium_Chloride;75uM;2	3043	chrXIII_318454_C_G	-0.0864269	0.00329975	0.134787	8	0	0.865213
Cadmium_Chloride;75uM;2	3043	chrXIII_55773_G_C	-0.0242615	0.000765192	0.261928	6	0	0.261928
Cadmium_Chloride;75uM;2	3043	chrXIII_921662_T_G	-0.0597305	0.00502307	0.00814332	3
Cadmium_Chloride;75uM;2	3043	chrXIII_675953_G_A	-0.0535116	0.00532537	0.00197824	2	1	0.00197824
Cadmium_Chloride;75uM;2	3043	chrXV_411842_A_AC	-0.574147	0.261212	0.00346192	2	1	0.00346192
Cadmium_Chloride;75uM;2	3043	chrXV_111418_C_T	-0.0419143	0.0268549	0.131474	4	0	0.868526
Cadmium_Chloride;75uM;2	3043	chrXV_576191_A_G	0.192448	0.0236238	0.00160772	1	0	0.998392
Cadmium_Chloride;75uM;2	3043	chrXV_1055026_A_C	-0.0199872	0.000489759	0.0178749	4	1	0.0178749
Cadmium_Chloride;75uM;2	3043	chrXV_820953_A_G	-0.0482473	0.00350448	0.257921	6	1	0.742079
Cadmium_Chloride;75uM;2	3043	chrXV_84628_C_T	0.243519	0.0107545	0.137129	4	1	0.137129
Cadmium_Chloride;75uM;2	3043	chrXVI_211921_C_T	0.17801	0.0306829	0.001	2
Cadmium_Chloride;75uM;2	3028	chrII_777341_G_A	0.0619697	0.4271	0.362871	8	0	0.637129
Cadmium_Chloride;75uM;2	3028	chrII_794651_T_C	0.649533	0.0917008	0.282412	8	0	0.717588
Cadmium_Chloride;75uM;2	3028	chrII_363755_T_TA	-0.00418986	7.58662e-06	0.422649	10
Cadmium_Chloride;75uM;2	3028	chrII_107418_T_C	0.039992	0.000288617	0.382789	6	1	0.617211
Cadmium_Chloride;75uM;2	3028	chrIV_566483_T_C	0.056611	0.00221387	0.279208	6	1	0.279208
Cadmium_Chloride;75uM;2	3028	chrIV_1043012_T_C	0.0436062	0.00213729	0.373874	5	1	0.373874
Cadmium_Chloride;75uM;2	3028	chrV_348050_C_G	-0.0150268	0.000353954	0.281746	6	1	0.281746
Cadmium_Chloride;75uM;2	3028	chrVI_212121_C_T	0.0508554	0.000724407	0.430198	12	1	0.569802
Cadmium_Chloride;75uM;2	3028	chrVII_555499_A_G	0.159683	0.0332817	0.0128586	2
Cadmium_Chloride;75uM;2	3028	chrVII_213411_C_A	-0.0466658	0.00182103	0.287834	7	1	0.287834
Cadmium_Chloride;75uM;2	3028	chrVII_912560_C_T	-0.00480479	0.000102434	0.142574	6	0	0.142574
Cadmium_Chloride;75uM;2	3028	chrVIII_14636_A_G	-0.0772325	0.000623439	0.11206	4
Cadmium_Chloride;75uM;2	3028	chrXI_69662_T_C	-0.0659034	0.00746947	0.338614	4	0	0.661386
Cadmium_Chloride;75uM;2	3028	chrXI_368904_G_A	0.0453138	0.00205188	0.219464	4	1	0.219464
Cadmium_Chloride;75uM;2	3028	chrXII_405138_C_A	-0.125477	0.0323764	0.409812	10	0	0.590188
Cadmium_Chloride;75uM;2	3028	chrXII_358692_C_T	-0.056124	0.00416161	0.39802	10	0	0.60198
Cadmium_Chloride;75uM;2	3028	chrXIII_318454_C_G	-0.114991	0.0140731	0.134787	8	0	0.865213
Cadmium_Chloride;75uM;2	3028	chrXIII_561662_A_G	-0.0710267	0.0071014	0.31031	4	1	0.68969
Cadmium_Chloride;75uM;2	3028	chrXIII_416274_A_G	-0.0444912	0.0013769	0.334328	8	0	0.665672
Cadmium_Chloride;75uM;2	3028	chrXIV_473368_TC_T	-0.0573856	0.00323671	0.481169	8	1	0.481169
Cadmium_Chloride;75uM;2	3028	chrXIV_240602_T_C	0.0250994	0.000321864	0.449455	10	0	0.550545
Cadmium_Chloride;75uM;2	3028	chrXIV_506144_A_G	-0.0100789	3.15695e-05	0.464851	6	1	0.464851
Cadmium_Chloride;75uM;2	3028	chrXV_411842_A_AC	-0.322961	0.0887757	0.00346192	2	1	0.00346192
Cadmium_Chloride;75uM;2	3028	chrXV_1055026_A_C	-0.0696008	0.0092374	0.0178749	4	1	0.0178749
Cadmium_Chloride;75uM;2	3028	chrXV_968617_C_T	0.0314751	0.000532056	0.462777	10
Cadmium_Chloride;75uM;2	3028	chrXV_84628_C_T	0.0353363	0.00113698	0.137129	4	1	0.137129
Cadmium_Chloride;75uM;2	3028	chrXVI_211921_C_T	0.154934	0.0262101	0.001	2
Cadmium_Chloride;75uM;2	3028	chrXVI_787095_A_G	-0.0934944	0.00862303	0.0872151	4	0	0.912785
Cadmium_Chloride;75uM;2	3028	chrXVI_381712_A_T	-0.160565	0.0138579	0.0049554	1
Cadmium_Chloride;75uM;2	3028	chrXVI_41286_T_C	-0.00141219	1.01854e-05	0.301187	8	1	0.301187
Cadmium_Chloride;75uM;2	3028	chrXVI_320399_C_A	0.0630802	0.00283627	0.397219	8	0	0.602781
Caffeine;15mM;2	375	chrI_27825_C_T	-0.0186284	0.000988663	0.478454	8
Caffeine;15mM;2	375	chrII_120585_A_G	0.0767871	0.00376894	0.0267062	2	0	0.026706
Caffeine;15mM;2	375	chrII_582470_A_T	0.0952339	0.0143749	0.194444	6	0	0.194444
Caffeine;15mM;2	375	chrII_395218_G_A	-0.0239992	0.000137036	0.321175	10	0	0.321175
Caffeine;15mM;2	375	chrII_335310_A_G	0.0632482	0.00628846	0.11447	6	1	0.88553
Caffeine;15mM;2	375	chrIII_235472_A_G	-0.031841	0.00758391	0.0074184	2	0	0.007418
Caffeine;15mM;2	375	chrIV_138088_G_A	-0.109087	0.0135156	0.180556	8	0	0.180556
Caffeine;15mM;2	375	chrIV_466356_A_G	-0.00736802	5.70748e-05	0.296296	10	0	0.296296
Caffeine;15mM;2	375	chrIV_280697_C_T	-0.0181186	0.000199933	0.0669643	8	1	0.933036
Caffeine;15mM;2	375	chrIV_49375_G_C	-0.0189865	0.000168433	0.159046	6	1	0.159046
Caffeine;15mM;2	375	chrIV_1056448_T_C	0.0614761	0.00560376	0.0118694	2	0	0.011869
Caffeine;15mM;2	375	chrIV_1190196_T_C	-0.0220014	0.000780177	0.0243056	2	0	0.024306
Caffeine;15mM;2	375	chrIV_748463_T_A	-0.0504506	0.00320977	0.45491	12	1	0.54509
Caffeine;15mM;2	375	chrV_346707_C_T	0.0536791	0.00203095	0.0633663	4	0	0.063366
Caffeine;15mM;2	375	chrV_511800_T_C	-0.0289548	0.00101598	0.0039604	2	0	0.00396
Caffeine;15mM;2	375	chrVII_470028_A_G	-0.0951785	0.00333101	0.245796	8	0	0.245796
Caffeine;15mM;2	375	chrVII_145655_A_G	0.103291	0.0287499	0.352092	10	1	0.647908
Caffeine;15mM;2	375	chrVII_1061633_A_G	-0.0315178	0.000531023	0.22448	8	0	0.22448
Caffeine;15mM;2	375	chrVIII_174970_CA_C	0.174331	0.0473172	0.00545635	2	1	0.994544
Caffeine;15mM;2	375	chrVIII_16634_C_T	-0.103563	0.00383693	0.108847	4
Caffeine;15mM;2	375	chrVIII_117572_C_T	0.0620653	0.00210091	0.340436	10	0	0.340436
Caffeine;15mM;2	375	chrVIII_344320_G_GT	0.00889144	0.00184742	0.00841584	4	1	0.991584
Caffeine;15mM;2	375	chrIX_69033_C_T	0.0480942	0.00853069	0.173267	8
Caffeine;15mM;2	375	chrIX_438686_G_A	-0.0134642	0.00115187	0.427861	5
Caffeine;15mM;2	375	chrIX_174345_T_A	-0.0660463	0.00586983	0.0934718	4
Caffeine;15mM;2	375	chrIX_250337_G_A	0.0209103	0.000503194	0.375248	10	1	0.624752
Caffeine;15mM;2	375	chrX_658094_G_A	0.151687	0.01779	0.00548355	2	0	0.005484
Caffeine;15mM;2	375	chrX_555162_G_A	-0.0878959	0.00863101	0.0286845	2	0	0.028684
Caffeine;15mM;2	375	chrXI_56302_C_T	0.442195	0.163097	0.0400593	2	0	0.040059
Caffeine;15mM;2	375	chrXI_610937_G_T	0.0566551	0.00776189	0.387674	10	1	0.612326
Caffeine;15mM;2	375	chrXI_227012_C_T	-0.0276823	0.000214357	0.478196	12	1	0.478196
Caffeine;15mM;2	375	chrXI_467127_T_C	-0.0187489	3.8691e-05	0.47123	10	1	0.52877
Caffeine;15mM;2	375	chrXII_647752_T_C	0.158761	0.0188776	0.169643	4	1	0.830357
Caffeine;15mM;2	375	chrXII_490443_A_G	-0.113994	0.0150525	0.0090812	2	1	0.990919
Caffeine;15mM;2	375	chrXII_532789_G_A	0.0250635	0.000633819	0.275743	8	0	0.275743
Caffeine;15mM;2	375	chrXII_787307_T_A	-0.0674865	0.0113619	0.116222	4	1	0.883778
Caffeine;15mM;2	375	chrXIII_240594_T_C	-0.134675	0.00713496	0.0469832	2	0	0.046983
Caffeine;15mM;2	375	chrXIII_25025_A_G	0.123704	0.0118708	0.00296736	2	0	0.002967
Caffeine;15mM;2	375	chrXIII_830265_G_A	-0.0551966	0.000781436	0.221173	8	1	0.778827
Caffeine;15mM;2	375	chrXIV_467219_A_G	-0.491127	0.268012	0.00197824	2	0	0.001978
Caffeine;15mM;2	375	chrXIV_534813_T_C	-0.0935	0.00941869	0.0098912	4	1	0.0098912
Caffeine;15mM;2	375	chrXIV_287504_C_T	0.0702705	0.00525149	0.0108803	4	0	0.01088
Caffeine;15mM;2	375	chrXIV_187320_C_T	-0.0393223	0.00158538	0.412698	8	1	0.587302
Caffeine;15mM;2	375	chrXIV_346115_A_T	0.0394372	0.0010552	0.00841584	2	1	0.991584
Caffeine;15mM;2	375	chrXIV_95692_G_A	-0.0528657	0.00252417	0.269841	8	0	0.269841
Caffeine;15mM;2	375	chrXV_626519_C_T	0.167374	0.0380769	0.292285	5	0	0.292285
Caffeine;15mM;2	375	chrXV_27793_C_G	0.0173022	0.00175713	0.488095	10	1	0.488095
Caffeine;15mM;2	375	chrXV_234932_A_T	-0.00507191	0.000614741	0.123267	4	0	0.123267
Caffeine;15mM;2	375	chrXV_676391_A_G	0.0596629	0.00241988	0.166501	12	0	0.166501
Caffeine;15mM;2	375	chrXV_155997_C_A	-0.0813197	0.00215564	0.039604	4	0	0.039604
Caffeine;15mM;2	375	chrXV_79026_G_A	0.0682265	0.00195321	0.0306931	2	0	0.030693
Caffeine;15mM;2	375	chrXVI_207364_C_T	-0.0719074	0.00553237	0.14505	4	1	0.14505
Caffeine;15mM;2	375	chrXVI_373847_A_G	0.0768259	0.00342946	0.376494	10	0	0.623506
Caffeine;15mM;2	375	chrXVI_219254_A_G	-0.0130573	8.01351e-05	0.0603363	6	1	0.0603363
Caffeine;15mM;2	A	chrI_138823_A_G	0.0027325	5.73492e-05	0.317073	10
Caffeine;15mM;2	A	chrI_27825_C_T	-0.0308629	2.69661e-05	0.478454	8
Caffeine;15mM;2	A	chrI_112742_C_G	0.0611347	0.00558305	0.00296736	2	1	0.00296736
Caffeine;15mM;2	A	chrII_120585_A_G	0.0876754	0.00537676	0.0267062	2	0	0.026706
Caffeine;15mM;2	A	chrII_582470_A_T	0.00982855	0.00318946	0.194444	6	0	0.194444
Caffeine;15mM;2	A	chrII_395218_G_A	-0.0860279	0.000439677	0.321175	10	0	0.321175
Caffeine;15mM;2	A	chrII_335310_A_G	0.0493625	0.00284228	0.11447	6	1	0.88553
Caffeine;15mM;2	A	chrIII_235472_A_G	-0.0385928	0.0131009	0.0074184	2	0	0.007418
Caffeine;15mM;2	A	chrIV_138088_G_A	-0.110609	0.0280021	0.180556	8	0	0.180556
Caffeine;15mM;2	A	chrIV_466356_A_G	-0.0213353	0.0109635	0.296296	10	0	0.296296
Caffeine;15mM;2	A	chrIV_383227_C_T	-0.109086	0.00672023	0.229394	6
Caffeine;15mM;2	A	chrIV_601524_C_T	-0.0933444	0.00291616	0.113688	1	1	0.886312
Caffeine;15mM;2	A	chrIV_280697_C_T	-0.0461605	0.00148322	0.0669643	8	1	0.933036
Caffeine;15mM;2	A	chrIV_1056448_T_C	0.0411367	0.00143908	0.0118694	2	0	0.011869
Caffeine;15mM;2	A	chrIV_1190196_T_C	-0.05255	0.00812851	0.0243056	2	0	0.024306
Caffeine;15mM;2	A	chrIV_748463_T_A	-0.0117385	5.61156e-05	0.45491	12	1	0.54509
Caffeine;15mM;2	A	chrV_346707_C_T	0.0571073	0.00695766	0.0633663	4	0	0.063366
Caffeine;15mM;2	A	chrV_511800_T_C	-0.0522445	0.000505974	0.0039604	2	0	0.00396
Caffeine;15mM;2	A	chrVII_470028_A_G	-0.169337	0.0230561	0.245796	8	0	0.245796
Caffeine;15mM;2	A	chrVII_145655_A_G	0.0869962	0.00827936	0.352092	10	1	0.647908
Caffeine;15mM;2	A	chrVII_870131_C_T	0.0782971	0.01447	0.110727	1	1	0.889273
Caffeine;15mM;2	A	chrVII_1061633_A_G	-0.0248566	3.49859e-05	0.22448	8	0	0.22448
Caffeine;15mM;2	A	chrVIII_174970_CA_C	0.231339	0.0629251	0.00545635	2	1	0.994544
Caffeine;15mM;2	A	chrVIII_117572_C_T	0.00882872	0.0066741	0.340436	10	0	0.340436
Caffeine;15mM;2	A	chrVIII_344320_G_GT	0.0621485	0.00333818	0.00841584	4	1	0.991584
Caffeine;15mM;2	A	chrIX_69033_C_T	0.0750508	0.000362229	0.173267	8
Caffeine;15mM;2	A	chrIX_174345_T_A	-0.0554259	0.000264448	0.0934718	4
Caffeine;15mM;2	A	chrIX_250337_G_A	0.0580795	0.0039021	0.375248	10	1	0.624752
Caffeine;15mM;2	A	chrX_658094_G_A	0.121395	0.00740621	0.00548355	2	0	0.005484
Caffeine;15mM;2	A	chrX_555162_G_A	-0.0876531	0.00892982	0.0286845	2	0	0.028684
Caffeine;15mM;2	A	chrXI_56302_C_T	0.464932	0.184782	0.0400593	2	0	0.040059
Caffeine;15mM;2	A	chrXI_610937_G_T	0.0627572	0.00315168	0.387674	10	1	0.612326
Caffeine;15mM;2	A	chrXI_227012_C_T	-0.0363366	0.00229932	0.478196	12	1	0.478196
Caffeine;15mM;2	A	chrXI_467127_T_C	-0.0328379	0.000163243	0.47123	10	1	0.52877
Caffeine;15mM;2	A	chrXII_647752_T_C	0.16056	0.0218413	0.169643	4	1	0.830357
Caffeine;15mM;2	A	chrXII_490443_A_G	-0.10472	0.00762993	0.0090812	2	1	0.990919
Caffeine;15mM;2	A	chrXII_532789_G_A	0.0346591	0.000303065	0.275743	8	0	0.275743
Caffeine;15mM;2	A	chrXII_787307_T_A	-0.036814	0.000435475	0.116222	4	1	0.883778
Caffeine;15mM;2	A	chrXII_737776_C_T	0.0207182	0.000131898	0.229931	6	1	0.229931
Caffeine;15mM;2	A	chrXIII_240594_T_C	-0.141764	0.021476	0.0469832	2	0	0.046983
Caffeine;15mM;2	A	chrXIII_25025_A_G	0.162373	0.023613	0.00296736	2	0	0.002967
Caffeine;15mM;2	A	chrXIII_830265_G_A	-0.0303445	0.00138721	0.221173	8	1	0.778827
Caffeine;15mM;2	A	chrXIII_109242_T_C	-0.0954195	0.00775447	0.00197824	2	1	0.00197824
Caffeine;15mM;2	A	chrXIV_467219_A_G	-0.342874	0.123033	0.00197824	2	0	0.001978
Caffeine;15mM;2	A	chrXIV_534813_T_C	-0.113216	0.0128891	0.0098912	4	1	0.0098912
Caffeine;15mM;2	A	chrXIV_287504_C_T	0.0534804	0.00425472	0.0108803	4	0	0.01088
Caffeine;15mM;2	A	chrXIV_187320_C_T	-0.0351465	0.00500432	0.412698	8	1	0.587302
Caffeine;15mM;2	A	chrXIV_346115_A_T	0.08219	0.00562495	0.00841584	2	1	0.991584
Caffeine;15mM;2	A	chrXIV_95692_G_A	-0.0389847	0.00325475	0.269841	8	0	0.269841
Caffeine;15mM;2	A	chrXV_626519_C_T	0.332491	0.115563	0.292285	5	0	0.292285
Caffeine;15mM;2	A	chrXV_27793_C_G	-0.00509311	0.00242551	0.488095	10	1	0.488095
Caffeine;15mM;2	A	chrXV_234932_A_T	-0.0480133	0.00470354	0.123267	4	0	0.123267
Caffeine;15mM;2	A	chrXV_676391_A_G	0.0235821	0.00040652	0.166501	12	0	0.166501
Caffeine;15mM;2	A	chrXV_155997_C_A	-0.10512	0.00274459	0.039604	4	0	0.039604
Caffeine;15mM;2	A	chrXV_79026_G_A	0.143502	0.00929001	0.0306931	2	0	0.030693
Caffeine;15mM;2	A	chrXV_488780_A_G	0.0371534	0.00111583	0.286139	4	1	0.713861
Caffeine;15mM;2	A	chrXVI_504270_T_C	-0.0587594	0.00365556	0.0411298	4	1	0.0411298
Caffeine;15mM;2	A	chrXVI_207364_C_T	-0.0798761	0.00645874	0.14505	4	1	0.14505
Caffeine;15mM;2	A	chrXVI_35528_A_C	-0.0261113	0.000627571	0.0276954	4	1	0.0276954
Caffeine;15mM;2	376	chrI_138823_A_G	0.0300328	0.0222193	0.317073	10
Caffeine;15mM;2	376	chrI_68725_G_C	-0.0650757	0.00156084	0.37013	10	0	0.62987
Caffeine;15mM;2	376	chrI_112742_C_G	0.108689	0.0114553	0.00296736	2	1	0.00296736
Caffeine;15mM;2	376	chrII_564235_C_T	-0.015255	3.44578e-05	0.050495	4	0	0.949505
Caffeine;15mM;2	376	chrIV_138088_G_A	-0.0337897	0.00849728	0.180556	8	0	0.180556
Caffeine;15mM;2	376	chrIV_466356_A_G	-0.0790047	0.00351934	0.296296	10	0	0.296296
Caffeine;15mM;2	376	chrIV_280697_C_T	-0.0325612	0.000764591	0.0669643	8	1	0.933036
Caffeine;15mM;2	376	chrIV_748463_T_A	0.00838219	0.00118137	0.45491	12	1	0.54509
Caffeine;15mM;2	376	chrV_130380_T_C	0.0897118	0.00269941	0.469682	8	0	0.469682
Caffeine;15mM;2	376	chrV_504512_TA_T	-0.0752677	0.00324651	0.0471698	6
Caffeine;15mM;2	376	chrVI_100827_T_C	0.0206058	0.000365731	0.244209	8
Caffeine;15mM;2	376	chrVII_145655_A_G	0.0376815	0.00096541	0.352092	10	1	0.647908
Caffeine;15mM;2	376	chrVII_361317_C_T	-0.058956	0.000872197	0.100396	8	0	0.899604
Caffeine;15mM;2	376	chrVII_471114_C_T	0.203153	0.0261103	0.0128713	2	1	0.0128713
Caffeine;15mM;2	376	chrVII_592945_T_C	-0.0798944	0.00121856	0.0321782	6	1	0.0321782
Caffeine;15mM;2	376	chrVII_1061633_A_G	-0.0131347	0.00205784	0.22448	8	0	0.22448
Caffeine;15mM;2	376	chrVIII_294060_G_A	0.127767	0.0169856	0.0291165	4
Caffeine;15mM;2	376	chrIX_69033_C_T	0.0870812	0.00895019	0.173267	8
Caffeine;15mM;2	376	chrIX_250337_G_A	0.032554	0.000322703	0.375248	10	1	0.624752
Caffeine;15mM;2	376	chrX_566656_A_G	0.504992	0.233196	0.482656	6	0	0.517344
Caffeine;15mM;2	376	chrX_646595_C_T	-0.0107462	0.000436285	0.203869	6	1	0.203869
Caffeine;15mM;2	376	chrX_238933_T_C	0.056479	0.00483624	0.264123	8	0	0.735877
Caffeine;15mM;2	376	chrXI_610937_G_T	0.105866	0.0158967	0.387674	10	1	0.612326
Caffeine;15mM;2	376	chrXI_66342_T_C	-0.0716279	0.0047491	0.261905	10	0	0.738095
Caffeine;15mM;2	376	chrXI_227012_C_T	0.030195	0.00135653	0.478196	12	1	0.478196
Caffeine;15mM;2	376	chrXI_467127_T_C	-0.0395475	0.00453397	0.47123	10	1	0.52877
Caffeine;15mM;2	376	chrXII_950806_C_T	-0.112018	0.0132119	0.199207	6	1	0.199207
Caffeine;15mM;2	376	chrXII_532789_G_A	0.0506489	0.00725755	0.275743	8	0	0.275743
Caffeine;15mM;2	376	chrXII_737776_C_T	0.0109837	5.88368e-10	0.229931	6	1	0.229931
Caffeine;15mM;2	376	chrXIII_830265_G_A	-0.0140363	4.82053e-05	0.221173	8	1	0.778827
Caffeine;15mM;2	376	chrXIII_109242_T_C	-0.126066	0.0191607	0.00197824	2	1	0.00197824
Caffeine;15mM;2	376	chrXIII_339496_C_T	0.0771734	0.00489506	0.218533	6	1	0.218533
Caffeine;15mM;2	376	chrXIV_233897_A_G	0.103234	0.0325877	0.337463	7	1	0.337463
Caffeine;15mM;2	376	chrXIV_534813_T_C	-0.0900098	0.0230788	0.0098912	4	1	0.0098912
Caffeine;15mM;2	376	chrXIV_488759_G_C	0.0602647	0.00425204	0.0940594	8	0	0.905941
Caffeine;15mM;2	376	chrXIV_187320_C_T	-0.0583969	0.000391599	0.412698	8	1	0.587302
Caffeine;15mM;2	376	chrXIV_343155_C_T	0.062255	0.0035299	0.0479723	4	1	0.0479723
Caffeine;15mM;2	376	chrXIV_752030_A_G	0.0583296	0.00409426	0.415842	10	1	0.415842
Caffeine;15mM;2	376	chrXV_619392_T_C	-0.0249021	0.000154114	0.108523	4	0	0.891477
Caffeine;15mM;2	376	chrXV_1003790_T_C	-0.125749	0.0119848	0.323559	8
Caffeine;15mM;2	376	chrXV_27793_C_G	0.00846004	0.000137693	0.488095	10	1	0.488095
Caffeine;15mM;2	376	chrXV_274354_A_C	-0.0610709	0.00365626	0.486607	8	1	0.486607
Caffeine;15mM;2	376	chrXV_676391_A_G	-0.0437117	0.00194524	0.166501	12	0	0.166501
Caffeine;15mM;2	376	chrXVI_504270_T_C	-0.147739	0.0384636	0.0411298	4	1	0.0411298
Caffeine;15mM;2	376	chrXVI_207364_C_T	-0.0130116	0.00114619	0.14505	4	1	0.14505
Caffeine;15mM;2	376	chrXVI_878117_A_G	0.0226984	0.000581149	0.309028	6	1	0.309028
Caffeine;15mM;2	376	chrXVI_35528_A_C	-0.0884341	0.00713358	0.0276954	4	1	0.0276954
Caffeine;15mM;2	376	chrXVI_484249_G_A	0.0560947	0.00152765	0.115347	6	1	0.115347
Caffeine;15mM;2	376	chrXVI_373847_A_G	0.0177325	0.000242272	0.376494	10	0	0.623506
Caffeine;15mM;2	B	chrI_27825_C_T	-0.0730091	0.0030039	0.478454	8
Caffeine;15mM;2	B	chrII_564235_C_T	0.15081	0.0223049	0.050495	4	0	0.949505
Caffeine;15mM;2	B	chrII_395218_G_A	-0.0870871	0.0124075	0.321175	10	0	0.321175
Caffeine;15mM;2	B	chrIV_138088_G_A	-0.081571	0.0208496	0.180556	8	0	0.180556
Caffeine;15mM;2	B	chrIV_356133_A_G	-0.143491	0.0279835	0.0113749	2	1	0.0113749
Caffeine;15mM;2	B	chrIV_1142622_T_C	-0.128242	0.0111697	0.0182987	2	1	0.0182987
Caffeine;15mM;2	B	chrIV_280697_C_T	-0.0606561	0.00775624	0.0669643	8	1	0.933036
Caffeine;15mM;2	B	chrV_504512_TA_T	0.00447352	0.000170744	0.0471698	6
Caffeine;15mM;2	B	chrVII_145655_A_G	0.116473	0.0272785	0.352092	10	1	0.647908
Caffeine;15mM;2	B	chrVII_361317_C_T	-0.0665744	0.000574463	0.100396	8	0	0.899604
Caffeine;15mM;2	B	chrVII_471114_C_T	0.117843	0.0125272	0.0128713	2	1	0.0128713
Caffeine;15mM;2	B	chrVII_592945_T_C	-0.070617	0.00389898	0.0321782	6	1	0.0321782
Caffeine;15mM;2	B	chrVIII_117572_C_T	0.0494949	0.00299027	0.340436	10	0	0.340436
Caffeine;15mM;2	B	chrVIII_294060_G_A	0.0467017	0.0111389	0.0291165	4
Caffeine;15mM;2	B	chrVIII_456888_C_T	-0.122016	0.00264035	0.0212661	2	1	0.0212661
Caffeine;15mM;2	B	chrIX_393967_A_G	-0.098824	0.0133724	0.05	2	1	0.05
Caffeine;15mM;2	B	chrIX_208_A_G	0.101908	0.0124539	0.0214592	2	1	0.0214592
Caffeine;15mM;2	B	chrIX_438686_G_A	-0.0416101	0.00184764	0.427861	5
Caffeine;15mM;2	B	chrX_646595_C_T	-0.10048	0.0073418	0.203869	6	1	0.203869
Caffeine;15mM;2	B	chrXI_66342_T_C	-0.140241	0.0206843	0.261905	10	0	0.738095
Caffeine;15mM;2	B	chrXI_467127_T_C	-0.0452628	0.00151383	0.47123	10	1	0.52877
Caffeine;15mM;2	B	chrXI_351791_C_T	0.0380996	0.000286461	0.102577	4	1	0.102577
Caffeine;15mM;2	B	chrXIII_339496_C_T	0.0608109	0.00499322	0.218533	6	1	0.218533
Caffeine;15mM;2	B	chrXIV_233897_A_G	0.0152041	0.00816446	0.337463	7	1	0.337463
Caffeine;15mM;2	B	chrXIV_287504_C_T	0.0100755	0.00260006	0.0108803	4	0	0.01088
Caffeine;15mM;2	B	chrXIV_488759_G_C	0.096328	0.00629609	0.0940594	8	0	0.905941
Caffeine;15mM;2	B	chrXIV_343155_C_T	0.112914	0.0104782	0.0479723	4	1	0.0479723
Caffeine;15mM;2	B	chrXIV_752030_A_G	0.0300056	0.000139452	0.415842	10	1	0.415842
Caffeine;15mM;2	B	chrXV_619392_T_C	0.330194	0.089627	0.108523	4	0	0.891477
Caffeine;15mM;2	B	chrXV_1003790_T_C	-0.0291357	0.00281872	0.323559	8
Caffeine;15mM;2	B	chrXV_27793_C_G	0.0636578	0.00574545	0.488095	10	1	0.488095
Caffeine;15mM;2	B	chrXV_547231_C_G	0.163755	0.0140078	0.00840752	4
Caffeine;15mM;2	B	chrXV_676391_A_G	-0.0415719	0.00994002	0.166501	12	0	0.166501
Caffeine;15mM;2	B	chrXV_639669_A_G	0.624811	0.065726	0.0103858	2	1	0.0103858
Caffeine;15mM;2	B	chrXV_623727_A_G	-0.583727	0.0206719	0.008	2	1	0.008
Caffeine;15mM;2	B	chrXVI_484249_G_A	0.0771274	0.0108121	0.115347	6	1	0.115347
Caffeine;15mM;2	B	chrXVI_373847_A_G	0.0914357	0.00710941	0.376494	10	0	0.623506
Caffeine;15mM;2	377	chrI_138823_A_G	0.0432916	0.000945237	0.317073	10
Caffeine;15mM;2	377	chrI_68725_G_C	0.0109533	3.13664e-05	0.37013	10	0	0.62987
Caffeine;15mM;2	377	chrII_395218_G_A	-0.0371115	0.000630696	0.321175	10	0	0.321175
Caffeine;15mM;2	377	chrII_199445_G_A	-0.091386	0.0102899	0.0553907	2	1	0.0553907
Caffeine;15mM;2	377	chrIV_466356_A_G	-0.133249	0.00182403	0.296296	10	0	0.296296
Caffeine;15mM;2	377	chrIV_356133_A_G	-0.158174	0.0314859	0.0113749	2	1	0.0113749
Caffeine;15mM;2	377	chrIV_1142622_T_C	-0.128097	0.0179215	0.0182987	2	1	0.0182987
Caffeine;15mM;2	377	chrIV_748463_T_A	-0.0523368	0.000205384	0.45491	12	1	0.54509
Caffeine;15mM;2	377	chrV_130380_T_C	0.0950223	0.0136024	0.469682	8	0	0.469682
Caffeine;15mM;2	377	chrVI_100827_T_C	0.0501789	0.00149268	0.244209	8
Caffeine;15mM;2	377	chrVII_1061633_A_G	0.0233954	2.22892e-05	0.22448	8	0	0.22448
Caffeine;15mM;2	377	chrVIII_528374_G_T	0.224787	0.0421875	0.0068323	1	1	0.0068323
Caffeine;15mM;2	377	chrVIII_456888_C_T	-0.0721577	0.0128765	0.0212661	2	1	0.0212661
Caffeine;15mM;2	377	chrIX_393967_A_G	-0.361554	0.125854	0.05	2	1	0.05
Caffeine;15mM;2	377	chrIX_69033_C_T	0.0597887	0.00729614	0.173267	8
Caffeine;15mM;2	377	chrIX_250337_G_A	0.0631772	0.00466056	0.375248	10	1	0.624752
Caffeine;15mM;2	377	chrX_566935_A_AT	-0.218918	0.0549079	0.0163205	4	1	0.0163205
Caffeine;15mM;2	377	chrX_141812_C_T	-0.0765798	0.0118401	0.135015	2	0	0.864985
Caffeine;15mM;2	377	chrX_238933_T_C	0.0591904	0.00102088	0.264123	8	0	0.735877
Caffeine;15mM;2	377	chrXI_227012_C_T	-0.0177327	0.000394638	0.478196	12	1	0.478196
Caffeine;15mM;2	377	chrXI_351791_C_T	0.0421342	0.00296109	0.102577	4	1	0.102577
Caffeine;15mM;2	377	chrXII_950806_C_T	-0.0547136	0.00212994	0.199207	6	1	0.199207
Caffeine;15mM;2	377	chrXII_532789_G_A	0.0854082	0.010795	0.275743	8	0	0.275743
Caffeine;15mM;2	377	chrXII_737776_C_T	0.0769083	0.00601141	0.229931	6	1	0.229931
Caffeine;15mM;2	377	chrXIII_830265_G_A	-0.0375273	0.00267606	0.221173	8	1	0.778827
Caffeine;15mM;2	377	chrXIII_69500_G_A	-0.0477059	0.00218817	0.267857	6	1	0.267857
Caffeine;15mM;2	377	chrXIV_287504_C_T	0.0719335	0.00629313	0.0108803	4	0	0.01088
Caffeine;15mM;2	377	chrXIV_95692_G_A	-0.0364499	0.000452906	0.269841	8	0	0.269841
Caffeine;15mM;2	377	chrXV_641514_C_T	-0.018676	0.0623059	0.0356083	2	1	0.0356083
Caffeine;15mM;2	377	chrXV_274354_A_C	-0.0814218	0.00634953	0.486607	8	1	0.486607
Caffeine;15mM;2	377	chrXV_547231_C_G	0.130201	0.00502476	0.00840752	4
Caffeine;15mM;2	377	chrXV_639669_A_G	0.407749	0.0133253	0.0103858	2	1	0.0103858
Caffeine;15mM;2	377	chrXV_623727_A_G	-0.282689	0.0381948	0.008	2	1	0.008
Caffeine;15mM;2	377	chrXVI_219254_A_G	-0.0332604	0.00107304	0.0603363	6	1	0.0603363
Caffeine;15mM;2	393	chrI_138823_A_G	0.026673	0.000383203	0.317073	10
Caffeine;15mM;2	393	chrI_68725_G_C	-0.00620353	9.91715e-05	0.37013	10	0	0.62987
Caffeine;15mM;2	393	chrI_27825_C_T	-0.0564537	0.00561463	0.478454	8
Caffeine;15mM;2	393	chrII_395218_G_A	-0.0567291	0.00313893	0.321175	10	0	0.321175
Caffeine;15mM;2	393	chrII_199445_G_A	-0.0997085	0.00556035	0.0553907	2	1	0.0553907
Caffeine;15mM;2	393	chrII_335310_A_G	0.028383	0.00193148	0.11447	6	1	0.88553
Caffeine;15mM;2	393	chrIV_466356_A_G	-0.152659	0.0126712	0.296296	10	0	0.296296
Caffeine;15mM;2	393	chrIV_571132_A_G	-0.121175	0.011007	0.0143422	4	1	0.0143422
Caffeine;15mM;2	393	chrIV_748463_T_A	-0.0755582	0.00341253	0.45491	12	1	0.54509
Caffeine;15mM;2	393	chrV_130380_T_C	0.104518	0.0113831	0.469682	8	0	0.469682
Caffeine;15mM;2	393	chrV_442855_T_C	0.0978813	0.00621816	0.010978	2
Caffeine;15mM;2	393	chrVII_470028_A_G	-0.0688324	0.000156329	0.245796	8	0	0.245796
Caffeine;15mM;2	393	chrVII_145655_A_G	0.0934628	0.0133962	0.352092	10	1	0.647908
Caffeine;15mM;2	393	chrVII_361317_C_T	-0.13875	0.0144085	0.100396	8	0	0.899604
Caffeine;15mM;2	393	chrVII_1061633_A_G	-0.0105499	6.56473e-05	0.22448	8	0	0.22448
Caffeine;15mM;2	393	chrVIII_138871_A_G	0.0900793	0.0223529	0.0638614	6	1	0.0638614
Caffeine;15mM;2	393	chrVIII_117572_C_T	0.038842	7.58965e-05	0.340436	10	0	0.340436
Caffeine;15mM;2	393	chrVIII_294060_G_A	0.053585	0.000332069	0.0291165	4
Caffeine;15mM;2	393	chrIX_69033_C_T	0.00177586	0.000154444	0.173267	8
Caffeine;15mM;2	393	chrIX_250337_G_A	0.0118923	0.00110026	0.375248	10	1	0.624752
Caffeine;15mM;2	393	chrX_566935_A_AT	-0.234059	0.00498689	0.0163205	4	1	0.0163205
Caffeine;15mM;2	393	chrX_493144_T_C	-0.215894	0.0230629	0.00692384	2	1	0.00692384
Caffeine;15mM;2	393	chrX_141812_C_T	-0.132831	0.0202949	0.135015	2	0	0.864985
Caffeine;15mM;2	393	chrX_646595_C_T	-0.102252	0.00803053	0.203869	6	1	0.203869
Caffeine;15mM;2	393	chrX_238933_T_C	0.0338378	0.000330603	0.264123	8	0	0.735877
Caffeine;15mM;2	393	chrXI_66342_T_C	-0.00364462	0.000206767	0.261905	10	0	0.738095
Caffeine;15mM;2	393	chrXI_227012_C_T	-0.0579055	0.00580493	0.478196	12	1	0.478196
Caffeine;15mM;2	393	chrXI_467127_T_C	-0.0446897	0.00359448	0.47123	10	1	0.52877
Caffeine;15mM;2	393	chrXII_647752_T_C	0.0900501	0.0289682	0.169643	4	1	0.830357
Caffeine;15mM;2	393	chrXII_511389_T_C	-0.155977	0.0224192	0.318091	6	1	0.318091
Caffeine;15mM;2	393	chrXII_532789_G_A	-0.0185053	0.000437495	0.275743	8	0	0.275743
Caffeine;15mM;2	393	chrXII_737776_C_T	0.0456055	0.00604197	0.229931	6	1	0.229931
Caffeine;15mM;2	393	chrXIII_339496_C_T	-0.0369853	2.52914e-05	0.218533	6	1	0.218533
Caffeine;15mM;2	393	chrXIII_69500_G_A	-0.107207	0.00738309	0.267857	6	1	0.267857
Caffeine;15mM;2	393	chrXIV_233897_A_G	-0.00817885	0.000281126	0.337463	7	1	0.337463
Caffeine;15mM;2	393	chrXIV_488759_G_C	0.113478	0.0116354	0.0940594	8	0	0.905941
Caffeine;15mM;2	393	chrXIV_752030_A_G	-0.00617737	7.5723e-07	0.415842	10	1	0.415842
Caffeine;15mM;2	393	chrXV_641514_C_T	-0.370743	0.100662	0.0356083	2	1	0.0356083
Caffeine;15mM;2	393	chrXV_1003790_T_C	-0.0622238	0.00306286	0.323559	8
Caffeine;15mM;2	393	chrXV_27793_C_G	0.0163824	0.000570212	0.488095	10	1	0.488095
Caffeine;15mM;2	393	chrXV_274354_A_C	-0.12888	0.0144896	0.486607	8	1	0.486607
Caffeine;15mM;2	393	chrXV_676391_A_G	0.0515834	0.00114585	0.166501	12	0	0.166501
Caffeine;15mM;2	393	chrXVI_450060_T_C	0.242926	0.072816	0.257681	2	1	0.257681
Caffeine;15mM;2	393	chrXVI_373847_A_G	0.0362598	0.00162454	0.376494	10	0	0.623506
Caffeine;15mM;2	393	chrXVI_219254_A_G	-0.0615654	0.00337099	0.0603363	6	1	0.0603363
Caffeine;15mM;2	381	chrI_138823_A_G	0.0860565	0.00917579	0.317073	10
Caffeine;15mM;2	381	chrI_68725_G_C	-0.0869267	0.0025809	0.37013	10	0	0.62987
Caffeine;15mM;2	381	chrIV_138088_G_A	-0.0911611	0.010091	0.180556	8	0	0.180556
Caffeine;15mM;2	381	chrIV_453041_A_T	-0.104995	0.00453377	0.0148515	2	1	0.0148515
Caffeine;15mM;2	381	chrIV_571132_A_G	-0.0934803	0.00579624	0.0143422	4	1	0.0143422
Caffeine;15mM;2	381	chrIV_748463_T_A	-0.0150332	0.000557451	0.45491	12	1	0.54509
Caffeine;15mM;2	381	chrV_130380_T_C	0.203893	0.0348503	0.469682	8	0	0.469682
Caffeine;15mM;2	381	chrV_442855_T_C	0.226456	0.00575965	0.010978	2
Caffeine;15mM;2	381	chrVII_592945_T_C	-0.0639156	0.00744464	0.0321782	6	1	0.0321782
Caffeine;15mM;2	381	chrVII_181958_A_G	-0.0952665	0.00566798	0.00197824	2	1	0.00197824
Caffeine;15mM;2	381	chrVIII_483138_G_A	-0.193949	0.0475932	0.0965347	4	1	0.0965347
Caffeine;15mM;2	381	chrVIII_138871_A_G	0.0076344	0.00616498	0.0638614	6	1	0.0638614
Caffeine;15mM;2	381	chrVIII_117572_C_T	0.101382	0.00346367	0.340436	10	0	0.340436
Caffeine;15mM;2	381	chrVIII_294060_G_A	0.0317785	0.000736316	0.0291165	4
Caffeine;15mM;2	381	chrIX_69033_C_T	0.127814	0.0285992	0.173267	8
Caffeine;15mM;2	381	chrX_493144_T_C	-0.268198	0.0563767	0.00692384	2	1	0.00692384
Caffeine;15mM;2	381	chrXI_66342_T_C	-0.0351404	9.44667e-06	0.261905	10	0	0.738095
Caffeine;15mM;2	381	chrXI_227012_C_T	-0.117123	0.011843	0.478196	12	1	0.478196
Caffeine;15mM;2	381	chrXII_190514_G_T	0.213402	0.0486283	0.0049456	2	1	0.0049456
Caffeine;15mM;2	381	chrXIII_830265_G_A	-0.0857249	0.00915504	0.221173	8	1	0.778827
Caffeine;15mM;2	381	chrXIV_233897_A_G	0.114137	0.00794928	0.337463	7	1	0.337463
Caffeine;15mM;2	381	chrXIV_438528_T_C	0.282019	0.0331171	0.0104063	2	1	0.0104063
Caffeine;15mM;2	381	chrXIV_752030_A_G	0.0745463	0.00464365	0.415842	10	1	0.415842
Caffeine;15mM;2	381	chrXV_27793_C_G	0.13751	0.0185094	0.488095	10	1	0.488095
Caffeine;15mM;2	381	chrXV_234932_A_T	-0.0572873	0.00313472	0.123267	4	0	0.123267
Caffeine;15mM;2	381	chrXV_676391_A_G	0.0107629	0.000182017	0.166501	12	0	0.166501
Caffeine;15mM;2	381	chrXVI_484249_G_A	0.0676665	0.00399577	0.115347	6	1	0.115347
Caffeine;15mM;2	381	chrXVI_373847_A_G	0.00973315	8.05597e-05	0.376494	10	0	0.623506
Caffeine;15mM;2	3008	chrI_138823_A_G	-0.0681037	0.0091193	0.317073	10
Caffeine;15mM;2	3008	chrI_68725_G_C	-0.0191516	0.00361158	0.37013	10	0	0.62987
Caffeine;15mM;2	3008	chrI_119642_C_T	-0.205874	0.013266	0.0232443	2	1	0.0232443
Caffeine;15mM;2	3008	chrII_395218_G_A	-0.0280461	0.000359714	0.321175	10	0	0.321175
Caffeine;15mM;2	3008	chrIII_57359_A_G	-0.0780513	0.00135963	0.0326409	2	1	0.0326409
Caffeine;15mM;2	3008	chrIV_138088_G_A	-0.0128831	0.000843046	0.180556	8	0	0.180556
Caffeine;15mM;2	3008	chrIV_957686_A_AT	-0.0832298	0.00933982	0.0272008	2	1	0.0272008
Caffeine;15mM;2	3008	chrIV_1228584_GA_G	-0.0781777	0.007288	0.0356083	4	1	0.0356083
Caffeine;15mM;2	3008	chrIV_453041_A_T	-0.146404	0.0244238	0.0148515	2	1	0.0148515
Caffeine;15mM;2	3008	chrIV_748463_T_A	-0.022883	0.0025296	0.45491	12	1	0.54509
Caffeine;15mM;2	3008	chrV_130380_T_C	0.219479	0.0571942	0.469682	8	0	0.469682
Caffeine;15mM;2	3008	chrV_31247_A_G	0.0158904	0.000813328	0.0557769	4	1	0.0557769
Caffeine;15mM;2	3008	chrVI_100827_T_C	0.0200663	0.0010805	0.244209	8
Caffeine;15mM;2	3008	chrVII_470028_A_G	-0.271195	0.0204919	0.245796	8	0	0.245796
Caffeine;15mM;2	3008	chrVII_361317_C_T	-0.0588869	0.00680024	0.100396	8	0	0.899604
Caffeine;15mM;2	3008	chrVII_592945_T_C	-0.161853	0.0221882	0.0321782	6	1	0.0321782
Caffeine;15mM;2	3008	chrVII_1061633_A_G	-0.0394643	0.000277942	0.22448	8	0	0.22448
Caffeine;15mM;2	3008	chrVII_181958_A_G	-0.0645797	0.00336284	0.00197824	2	1	0.00197824
Caffeine;15mM;2	3008	chrVIII_138871_A_G	0.092823	0.00683114	0.0638614	6	1	0.0638614
Caffeine;15mM;2	3008	chrX_646595_C_T	-0.0736792	0.00400576	0.203869	6	1	0.203869
Caffeine;15mM;2	3008	chrXI_64527_A_G	-0.155605	0.0155233	0.0395648	2	0	0.960435
Caffeine;15mM;2	3008	chrXI_354035_G_A	0.139605	0.0284779	0.0435213	4	1	0.0435213
Caffeine;15mM;2	3008	chrXI_227012_C_T	-0.0962169	0.00679519	0.478196	12	1	0.478196
Caffeine;15mM;2	3008	chrXII_190514_G_T	0.107367	0.0100025	0.0049456	2	1	0.0049456
Caffeine;15mM;2	3008	chrXII_950806_C_T	-0.0501856	0.00239658	0.199207	6	1	0.199207
Caffeine;15mM;2	3008	chrXII_737776_C_T	0.0239284	0.000408591	0.229931	6	1	0.229931
Caffeine;15mM;2	3008	chrXIII_830265_G_A	-0.0688893	0.00503604	0.221173	8	1	0.778827
Caffeine;15mM;2	3008	chrXIII_339496_C_T	0.0893214	0.00692183	0.218533	6	1	0.218533
Caffeine;15mM;2	3008	chrXIV_233897_A_G	0.0355409	0.00536175	0.337463	7	1	0.337463
Caffeine;15mM;2	3008	chrXIV_488759_G_C	-0.0783612	0.000163567	0.0940594	8	0	0.905941
Caffeine;15mM;2	3008	chrXIV_438528_T_C	0.114755	0.00283778	0.0104063	2	1	0.0104063
Caffeine;15mM;2	3008	chrXIV_343155_C_T	0.109159	0.00845639	0.0479723	4	1	0.0479723
Caffeine;15mM;2	3008	chrXIV_574318_A_G	-0.114093	0.0103255	0.0252226	2	1	0.0252226
Caffeine;15mM;2	3008	chrXIV_752030_A_G	0.00568077	1.6818e-07	0.415842	10	1	0.415842
Caffeine;15mM;2	3008	chrXV_626519_C_T	0.0156221	0.00609862	0.292285	5	0	0.292285
Caffeine;15mM;2	3008	chrXV_619392_T_C	-0.0248774	7.53317e-05	0.108523	4	0	0.891477
Caffeine;15mM;2	3008	chrXV_1003790_T_C	-0.0961649	0.00841138	0.323559	8
Caffeine;15mM;2	3008	chrXV_676391_A_G	0.069878	0.002702	0.166501	12	0	0.166501
Caffeine;15mM;2	3008	chrXV_155997_C_A	0.00225546	4.28806e-06	0.039604	4	0	0.039604
Caffeine;15mM;2	3008	chrXVI_878117_A_G	0.0851655	0.00723323	0.309028	6	1	0.309028
Caffeine;15mM;2	3008	chrXVI_484249_G_A	0.0238968	0.000626504	0.115347	6	1	0.115347
Caffeine;15mM;2	3008	chrXVI_373847_A_G	-0.00494424	1.92309e-05	0.376494	10	0	0.623506
Caffeine;15mM;2	2999	chrI_68725_G_C	-0.0274744	0.00159604	0.37013	10	0	0.62987
Caffeine;15mM;2	2999	chrI_119642_C_T	-0.0491524	0.00266033	0.0232443	2	1	0.0232443
Caffeine;15mM;2	2999	chrII_582470_A_T	0.088891	0.0105469	0.194444	6	0	0.194444
Caffeine;15mM;2	2999	chrII_108251_A_G	-0.0735837	0.00841637	0.00445104	2	1	0.00445104
Caffeine;15mM;2	2999	chrII_335310_A_G	-0.00129292	0.000116394	0.11447	6	1	0.88553
Caffeine;15mM;2	2999	chrIII_57359_A_G	-0.05595	0.00172885	0.0326409	2	1	0.0326409
Caffeine;15mM;2	2999	chrIV_466356_A_G	-0.142182	0.00311528	0.296296	10	0	0.296296
Caffeine;15mM;2	2999	chrIV_957686_A_AT	-0.113015	0.0153248	0.0272008	2	1	0.0272008
Caffeine;15mM;2	2999	chrIV_383227_C_T	-0.0742092	0.00176202	0.229394	6
Caffeine;15mM;2	2999	chrIV_1228584_GA_G	-0.0855051	0.00135585	0.0356083	4	1	0.0356083
Caffeine;15mM;2	2999	chrIV_280697_C_T	0.0151545	0.000116091	0.0669643	8	1	0.933036
Caffeine;15mM;2	2999	chrIV_49375_G_C	-0.0407675	0.00420421	0.159046	6	1	0.159046
Caffeine;15mM;2	2999	chrIV_748463_T_A	-0.0171347	0.000229613	0.45491	12	1	0.54509
Caffeine;15mM;2	2999	chrV_346707_C_T	0.0573079	0.00485682	0.0633663	4	0	0.063366
Caffeine;15mM;2	2999	chrV_31247_A_G	0.0501336	0.00416901	0.0557769	4	1	0.0557769
Caffeine;15mM;2	2999	chrVI_100827_T_C	0.0418768	0.000245754	0.244209	8
Caffeine;15mM;2	2999	chrVII_470028_A_G	-0.260358	0.0655327	0.245796	8	0	0.245796
Caffeine;15mM;2	2999	chrVII_145655_A_G	0.0827214	0.0125147	0.352092	10	1	0.647908
Caffeine;15mM;2	2999	chrVII_361317_C_T	-0.0407783	0.00397462	0.100396	8	0	0.899604
Caffeine;15mM;2	2999	chrVIII_483138_G_A	-0.166516	0.0482564	0.0965347	4	1	0.0965347
Caffeine;15mM;2	2999	chrVIII_138871_A_G	0.0485529	0.000265096	0.0638614	6	1	0.0638614
Caffeine;15mM;2	2999	chrVIII_117572_C_T	0.0402229	0.000672829	0.340436	10	0	0.340436
Caffeine;15mM;2	2999	chrIX_208_A_G	0.113235	0.011013	0.0214592	2	1	0.0214592
Caffeine;15mM;2	2999	chrIX_250337_G_A	-0.00348277	0.000354027	0.375248	10	1	0.624752
Caffeine;15mM;2	2999	chrX_566656_A_G	0.564295	0.312789	0.482656	6	0	0.517344
Caffeine;15mM;2	2999	chrX_238933_T_C	0.0699732	0.00471646	0.264123	8	0	0.735877
Caffeine;15mM;2	2999	chrXI_64527_A_G	-0.208592	0.0410804	0.0395648	2	0	0.960435
Caffeine;15mM;2	2999	chrXI_354035_G_A	0.0977067	0.0191613	0.0435213	4	1	0.0435213
Caffeine;15mM;2	2999	chrXI_610937_G_T	0.0608627	0.00505375	0.387674	10	1	0.612326
Caffeine;15mM;2	2999	chrXI_467127_T_C	-0.0690836	0.00498032	0.47123	10	1	0.52877
Caffeine;15mM;2	2999	chrXII_511389_T_C	-0.00287996	0.000953075	0.318091	6	1	0.318091
Caffeine;15mM;2	2999	chrXII_532789_G_A	0.0556947	0.000593588	0.275743	8	0	0.275743
Caffeine;15mM;2	2999	chrXII_737776_C_T	0.0369673	0.00291916	0.229931	6	1	0.229931
Caffeine;15mM;2	2999	chrXIII_69500_G_A	0.00221692	0.000268111	0.267857	6	1	0.267857
Caffeine;15mM;2	2999	chrXIV_233897_A_G	0.136205	0.032158	0.337463	7	1	0.337463
Caffeine;15mM;2	2999	chrXIV_632029_G_A	0.152847	0.0143191	0.0181635	1	1	0.0181635
Caffeine;15mM;2	2999	chrXIV_488759_G_C	0.0283288	0.00180218	0.0940594	8	0	0.905941
Caffeine;15mM;2	2999	chrXIV_187320_C_T	-0.0250151	4.75656e-05	0.412698	8	1	0.587302
Caffeine;15mM;2	2999	chrXIV_343155_C_T	0.0636489	0.00627684	0.0479723	4	1	0.0479723
Caffeine;15mM;2	2999	chrXIV_574318_A_G	-0.0672291	0.00491689	0.0252226	2	1	0.0252226
Caffeine;15mM;2	2999	chrXIV_752030_A_G	0.0631386	0.00366532	0.415842	10	1	0.415842
Caffeine;15mM;2	2999	chrXIV_95692_G_A	0.0203599	1.67553e-08	0.269841	8	0	0.269841
Caffeine;15mM;2	2999	chrXV_619392_T_C	0.219775	0.0371811	0.108523	4	0	0.891477
Caffeine;15mM;2	2999	chrXV_1003790_T_C	-0.0852115	0.00664176	0.323559	8
Caffeine;15mM;2	2999	chrXV_27793_C_G	0.0549903	0.00670455	0.488095	10	1	0.488095
Caffeine;15mM;2	2999	chrXV_234932_A_T	-0.096962	0.0103787	0.123267	4	0	0.123267
Caffeine;15mM;2	2999	chrXV_274354_A_C	-0.0224914	0.000252595	0.486607	8	1	0.486607
Caffeine;15mM;2	2999	chrXV_676391_A_G	0.0688239	0.00320284	0.166501	12	0	0.166501
Caffeine;15mM;2	2999	chrXV_155997_C_A	-0.0822543	0.00384625	0.039604	4	0	0.039604
Caffeine;15mM;2	2999	chrXVI_450060_T_C	0.0468385	0.026634	0.257681	2	1	0.257681
Caffeine;15mM;2	2999	chrXVI_504270_T_C	-0.158788	0.0185259	0.0411298	4	1	0.0411298
Caffeine;15mM;2	2999	chrXVI_373847_A_G	0.0836494	0.00421223	0.376494	10	0	0.623506
Caffeine;15mM;2	3000	chrI_68725_G_C	-0.0103563	0.0033146	0.37013	10	0	0.62987
Caffeine;15mM;2	3000	chrI_27825_C_T	0.000957794	0.000392661	0.478454	8
Caffeine;15mM;2	3000	chrII_242603_G_A	0.106369	0.017143	0.0499505	4	1	0.0499505
Caffeine;15mM;2	3000	chrII_395218_G_A	-0.0122822	0.000591214	0.321175	10	0	0.321175
Caffeine;15mM;2	3000	chrII_108251_A_G	-0.0187748	0.000390389	0.00445104	2	1	0.00445104
Caffeine;15mM;2	3000	chrIV_869407_G_T	-0.761496	0.596162	0.00098912	2	1	0.00098912
Caffeine;15mM;2	3000	chrIV_383227_C_T	-0.0425567	0.00467631	0.229394	6
Caffeine;15mM;2	3000	chrIV_280697_C_T	-0.0654841	0.0065885	0.0669643	8	1	0.933036
Caffeine;15mM;2	3000	chrIV_49375_G_C	-0.040807	0.00103433	0.159046	6	1	0.159046
Caffeine;15mM;2	3000	chrV_346707_C_T	0.0255339	0.000225062	0.0633663	4	0	0.063366
Caffeine;15mM;2	3000	chrV_504512_TA_T	-0.0413995	0.00184512	0.0471698	6
Caffeine;15mM;2	3000	chrVI_100827_T_C	0.0264163	0.00118617	0.244209	8
Caffeine;15mM;2	3000	chrVII_470028_A_G	-0.0476559	0.00161425	0.245796	8	0	0.245796
Caffeine;15mM;2	3000	chrVII_145655_A_G	0.0403469	0.00143486	0.352092	10	1	0.647908
Caffeine;15mM;2	3000	chrVIII_117572_C_T	0.0571291	0.00302168	0.340436	10	0	0.340436
Caffeine;15mM;2	3000	chrX_566935_A_AT	-0.0813101	0.0126305	0.0163205	4	1	0.0163205
Caffeine;15mM;2	3000	chrX_538781_A_G	-0.0566023	0.00239085	0.00098912	2	1	0.00098912
Caffeine;15mM;2	3000	chrXI_610937_G_T	0.0146215	0.00015287	0.387674	10	1	0.612326
Caffeine;15mM;2	3000	chrXI_66342_T_C	-0.0334964	0.000619957	0.261905	10	0	0.738095
Caffeine;15mM;2	3000	chrXI_227012_C_T	-0.0114163	3.29706e-06	0.478196	12	1	0.478196
Caffeine;15mM;2	3000	chrXII_511389_T_C	-0.0396545	0.00745056	0.318091	6	1	0.318091
Caffeine;15mM;2	3000	chrXII_950806_C_T	-0.0458247	0.00193024	0.199207	6	1	0.199207
Caffeine;15mM;2	3000	chrXII_532789_G_A	0.0583123	0.00148831	0.275743	8	0	0.275743
Caffeine;15mM;2	3000	chrXIII_69500_G_A	-0.00748767	5.10662e-05	0.267857	6	1	0.267857
Caffeine;15mM;2	3000	chrXIV_752030_A_G	-0.0136784	0.000116665	0.415842	10	1	0.415842
Caffeine;15mM;2	3000	chrXIV_95692_G_A	-0.0255346	0.000603801	0.269841	8	0	0.269841
Caffeine;15mM;2	3000	chrXV_274354_A_C	-0.0365849	0.00148156	0.486607	8	1	0.486607
Caffeine;15mM;2	3000	chrXV_676391_A_G	0.0496336	0.0024393	0.166501	12	0	0.166501
Caffeine;15mM;2	3000	chrXVI_504270_T_C	-0.0281127	0.00075878	0.0411298	4	1	0.0411298
Caffeine;15mM;2	3001	chrI_138823_A_G	0.020833	0.00071035	0.317073	10
Caffeine;15mM;2	3001	chrII_242603_G_A	0.0763879	0.0177719	0.0499505	4	1	0.0499505
Caffeine;15mM;2	3001	chrII_582470_A_T	0.00349994	0.00116465	0.194444	6	0	0.194444
Caffeine;15mM;2	3001	chrII_395218_G_A	-0.0692403	0.00990099	0.321175	10	0	0.321175
Caffeine;15mM;2	3001	chrIV_869407_G_T	-0.690251	0.51921	0.00098912	2	1	0.00098912
Caffeine;15mM;2	3001	chrIV_185195_C_G	0.0725269	0.0062392	0.0292079	2	1	0.0292079
Caffeine;15mM;2	3001	chrIV_954941_A_G	0.0444248	0.00028454	0.170466	2	0	0.829534
Caffeine;15mM;2	3001	chrIV_748463_T_A	-0.0332468	0.000180521	0.45491	12	1	0.54509
Caffeine;15mM;2	3001	chrV_504512_TA_T	-0.0394762	0.00139224	0.0471698	6
Caffeine;15mM;2	3001	chrVI_100827_T_C	0.0478933	0.00158723	0.244209	8
Caffeine;15mM;2	3001	chrVII_361317_C_T	-0.0143419	0.000719403	0.100396	8	0	0.899604
Caffeine;15mM;2	3001	chrVII_507416_C_T	0.111624	0.00807132	0.0450495	2	1	0.0450495
Caffeine;15mM;2	3001	chrVIII_117572_C_T	0.0815765	0.00813407	0.340436	10	0	0.340436
Caffeine;15mM;2	3001	chrIX_250337_G_A	0.00911919	1.38293e-06	0.375248	10	1	0.624752
Caffeine;15mM;2	3001	chrX_566935_A_AT	-0.165864	0.0613764	0.0163205	4	1	0.0163205
Caffeine;15mM;2	3001	chrX_538781_A_G	-0.216134	0.0360742	0.00098912	2	1	0.00098912
Caffeine;15mM;2	3001	chrXI_610937_G_T	0.0282567	0.000612556	0.387674	10	1	0.612326
Caffeine;15mM;2	3001	chrXI_66342_T_C	-0.120388	0.01509	0.261905	10	0	0.738095
Caffeine;15mM;2	3001	chrXI_227012_C_T	-0.0204582	0.000565678	0.478196	12	1	0.478196
Caffeine;15mM;2	3001	chrXII_647752_T_C	-0.0090275	0.000118677	0.169643	4	1	0.830357
Caffeine;15mM;2	3001	chrXII_878483_T_C	-0.052895	0.00331905	0.00098912	2	1	0.00098912
Caffeine;15mM;2	3001	chrXII_532789_G_A	0.0715134	0.00434353	0.275743	8	0	0.275743
Caffeine;15mM;2	3001	chrXIV_488759_G_C	0.0318331	0.000950305	0.0940594	8	0	0.905941
Caffeine;15mM;2	3001	chrXIV_752030_A_G	0.0376533	0.00137252	0.415842	10	1	0.415842
Caffeine;15mM;2	3001	chrXIV_95692_G_A	0.0422037	0.00147093	0.269841	8	0	0.269841
Caffeine;15mM;2	3001	chrXV_676391_A_G	0.0707796	0.00417184	0.166501	12	0	0.166501
Caffeine;15mM;2	3001	chrXV_488780_A_G	0.0387378	0.00126899	0.286139	4	1	0.713861
Caffeine;15mM;2	3001	chrXVI_373847_A_G	-0.0332869	0.00104806	0.376494	10	0	0.623506
Caffeine;15mM;2	3049	chrI_138823_A_G	0.218571	0.0553113	0.317073	10
Caffeine;15mM;2	3049	chrI_68725_G_C	-0.0664681	3.01754e-05	0.37013	10	0	0.62987
Caffeine;15mM;2	3049	chrI_27825_C_T	-0.069415	0.00269083	0.478454	8
Caffeine;15mM;2	3049	chrII_582470_A_T	0.0653435	0.00882195	0.194444	6	0	0.194444
Caffeine;15mM;2	3049	chrII_395218_G_A	-0.0219445	0.00359783	0.321175	10	0	0.321175
Caffeine;15mM;2	3049	chrII_213122_A_G	0.0491122	0.00242172	0.0306627	2	1	0.0306627
Caffeine;15mM;2	3049	chrIV_466356_A_G	-0.110264	0.00647664	0.296296	10	0	0.296296
Caffeine;15mM;2	3049	chrIV_1228584_GA_G	-0.0380564	0.00499118	0.0356083	4	1	0.0356083
Caffeine;15mM;2	3049	chrIV_185195_C_G	0.117376	0.015976	0.0292079	2	1	0.0292079
Caffeine;15mM;2	3049	chrIV_954941_A_G	0.120977	0.0278371	0.170466	2	0	0.829534
Caffeine;15mM;2	3049	chrIV_49375_G_C	-0.0751115	0.00378291	0.159046	6	1	0.159046
Caffeine;15mM;2	3049	chrIV_748463_T_A	-0.0302324	0.00153767	0.45491	12	1	0.54509
Caffeine;15mM;2	3049	chrV_31247_A_G	0.016075	0.00364014	0.0557769	4	1	0.0557769
Caffeine;15mM;2	3049	chrVII_145655_A_G	0.0253079	0.00206659	0.352092	10	1	0.647908
Caffeine;15mM;2	3049	chrVIII_117572_C_T	0.00787372	0.000397625	0.340436	10	0	0.340436
Caffeine;15mM;2	3049	chrVIII_344320_G_GT	0.0334077	2.95325e-05	0.00841584	4	1	0.991584
Caffeine;15mM;2	3049	chrIX_174345_T_A	-0.0336251	0.000164088	0.0934718	4
Caffeine;15mM;2	3049	chrIX_250337_G_A	0.0176258	0.000378871	0.375248	10	1	0.624752
Caffeine;15mM;2	3049	chrX_730707_C_T	0.32773	0.101986	0.0030349	1
Caffeine;15mM;2	3049	chrX_206274_A_G	-0.125101	0.00408209	0.0668317	2	1	0.0668317
Caffeine;15mM;2	3049	chrX_398445_G_A	0.0913695	0.00454623	0.0133531	2	1	0.0133531
Caffeine;15mM;2	3049	chrX_238933_T_C	0.0452709	0.000778549	0.264123	8	0	0.735877
Caffeine;15mM;2	3049	chrXI_610937_G_T	0.120328	0.0138944	0.387674	10	1	0.612326
Caffeine;15mM;2	3049	chrXI_66342_T_C	-0.0715153	0.00980304	0.261905	10	0	0.738095
Caffeine;15mM;2	3049	chrXI_227012_C_T	-0.0687668	0.00472503	0.478196	12	1	0.478196
Caffeine;15mM;2	3049	chrXI_467127_T_C	-0.0862871	0.00638874	0.47123	10	1	0.52877
Caffeine;15mM;2	3049	chrXI_351791_C_T	0.0320443	0.000308496	0.102577	4	1	0.102577
Caffeine;15mM;2	3049	chrXII_511389_T_C	-0.105747	0.0221767	0.318091	6	1	0.318091
Caffeine;15mM;2	3049	chrXII_878483_T_C	-0.128289	0.0169096	0.00098912	2	1	0.00098912
Caffeine;15mM;2	3049	chrXII_385238_C_T	0.105804	0.00830815	0.00445104	2	1	0.00445104
Caffeine;15mM;2	3049	chrXIII_528857_T_C	0.140992	0.0243711	0.0375865	2	1	0.0375865
Caffeine;15mM;2	3049	chrXIII_69500_G_A	-0.0472762	0.00380494	0.267857	6	1	0.267857
Caffeine;15mM;2	3049	chrXIII_273902_G_A	-0.0121152	2.3757e-05	0.0296736	2	1	0.0296736
Caffeine;15mM;2	3049	chrXIV_187320_C_T	-0.0649366	0.0038956	0.412698	8	1	0.587302
Caffeine;15mM;2	3049	chrXIV_480624_C_T	0.0633942	0.00492463	0.0128586	2	1	0.0128586
Caffeine;15mM;2	3049	chrXIV_752030_A_G	0.0887172	0.00997006	0.415842	10	1	0.415842
Caffeine;15mM;2	3049	chrXV_626519_C_T	0.299809	0.104087	0.292285	5	0	0.292285
Caffeine;15mM;2	3049	chrXV_1003790_T_C	-0.054374	0.00280134	0.323559	8
Caffeine;15mM;2	3049	chrXV_27793_C_G	0.0941826	0.00923944	0.488095	10	1	0.488095
Caffeine;15mM;2	3049	chrXV_547231_C_G	0.0255896	0.000592874	0.00840752	4
Caffeine;15mM;2	3049	chrXVI_878117_A_G	0.0937409	0.00842504	0.309028	6	1	0.309028
Caffeine;15mM;2	3049	chrXVI_35528_A_C	-0.0642206	0.00399011	0.0276954	4	1	0.0276954
Caffeine;15mM;2	3049	chrXVI_373847_A_G	-0.0173753	0.000284764	0.376494	10	0	0.623506
Caffeine;15mM;2	3003	chrI_138823_A_G	0.0180098	0.00436655	0.317073	10
Caffeine;15mM;2	3003	chrI_27825_C_T	-0.0341573	0.000611117	0.478454	8
Caffeine;15mM;2	3003	chrII_582470_A_T	0.0560171	0.00360278	0.194444	6	0	0.194444
Caffeine;15mM;2	3003	chrII_395218_G_A	-0.0224239	0.0110648	0.321175	10	0	0.321175
Caffeine;15mM;2	3003	chrII_213122_A_G	0.0756602	0.00374525	0.0306627	2	1	0.0306627
Caffeine;15mM;2	3003	chrIII_186762_A_G	-0.0648661	0.00306018	0.0232904	2	1	0.0232904
Caffeine;15mM;2	3003	chrIII_21337_G_C	0.0458197	0.00224086	0.016815	2	1	0.016815
Caffeine;15mM;2	3003	chrIV_466356_A_G	-0.0733788	0.000894322	0.296296	10	0	0.296296
Caffeine;15mM;2	3003	chrIV_383227_C_T	-0.104763	0.00283486	0.229394	6
Caffeine;15mM;2	3003	chrIV_1228584_GA_G	-0.0423276	0.00163348	0.0356083	4	1	0.0356083
Caffeine;15mM;2	3003	chrIV_49375_G_C	-0.0060578	0.00770646	0.159046	6	1	0.159046
Caffeine;15mM;2	3003	chrV_78172_C_A	-0.215248	0.0720651	0.0049456	2	1	0.0049456
Caffeine;15mM;2	3003	chrV_130380_T_C	0.0420628	2.3371e-05	0.469682	8	0	0.469682
Caffeine;15mM;2	3003	chrV_377631_T_G	-0.0744293	0.00475033	0.0944609	2	1	0.0944609
Caffeine;15mM;2	3003	chrV_31247_A_G	0.0707668	0.003237	0.0557769	4	1	0.0557769
Caffeine;15mM;2	3003	chrVII_507416_C_T	0.0383041	0.00930952	0.0450495	2	1	0.0450495
Caffeine;15mM;2	3003	chrVIII_16634_C_T	-0.158216	2.44257e-05	0.108847	4
Caffeine;15mM;2	3003	chrVIII_117572_C_T	0.0433994	0.00318407	0.340436	10	0	0.340436
Caffeine;15mM;2	3003	chrVIII_344320_G_GT	0.0701693	0.00532188	0.00841584	4	1	0.991584
Caffeine;15mM;2	3003	chrIX_438686_G_A	-0.0615132	0.00112536	0.427861	5
Caffeine;15mM;2	3003	chrIX_174345_T_A	-0.0992855	0.0105586	0.0934718	4
Caffeine;15mM;2	3003	chrX_566656_A_G	0.536289	0.269934	0.482656	6	0	0.517344
Caffeine;15mM;2	3003	chrX_206274_A_G	-0.167417	0.0181485	0.0668317	2	1	0.0668317
Caffeine;15mM;2	3003	chrX_398445_G_A	0.0990989	0.00944999	0.0133531	2	1	0.0133531
Caffeine;15mM;2	3003	chrX_238933_T_C	0.0455422	0.000963282	0.264123	8	0	0.735877
Caffeine;15mM;2	3003	chrXI_610937_G_T	0.0792934	0.00871191	0.387674	10	1	0.612326
Caffeine;15mM;2	3003	chrXI_66342_T_C	-0.117101	0.0126258	0.261905	10	0	0.738095
Caffeine;15mM;2	3003	chrXI_467127_T_C	-0.0697307	0.00359384	0.47123	10	1	0.52877
Caffeine;15mM;2	3003	chrXI_351791_C_T	0.0767557	0.00503228	0.102577	4	1	0.102577
Caffeine;15mM;2	3003	chrXII_385238_C_T	0.0633086	0.0047627	0.00445104	2	1	0.00445104
Caffeine;15mM;2	3003	chrXIII_528857_T_C	0.0761705	0.00714061	0.0375865	2	1	0.0375865
Caffeine;15mM;2	3003	chrXIII_273902_G_A	-0.106943	0.00979402	0.0296736	2	1	0.0296736
Caffeine;15mM;2	3003	chrXIV_187320_C_T	-0.00895626	0.000172445	0.412698	8	1	0.587302
Caffeine;15mM;2	3003	chrXIV_480624_C_T	0.0642616	0.00378665	0.0128586	2	1	0.0128586
Caffeine;15mM;2	3003	chrXV_274354_A_C	-0.0797531	0.00708018	0.486607	8	1	0.486607
Caffeine;15mM;2	3003	chrXV_547231_C_G	0.0464183	0.00393266	0.00840752	4
Caffeine;15mM;2	3003	chrXV_488780_A_G	0.0569549	0.00155813	0.286139	4	1	0.713861
Caffeine;15mM;2	3003	chrXV_618974_A_ATG	-0.12519	0.00947877	0.147671	1
Caffeine;15mM;2	3003	chrXVI_878117_A_G	0.110357	0.00990269	0.309028	6	1	0.309028
Caffeine;15mM;2	3003	chrXVI_35528_A_C	-0.112543	0.0106446	0.0276954	4	1	0.0276954
Caffeine;15mM;2	3003	chrXVI_373847_A_G	0.197841	0.0205151	0.376494	10	0	0.623506
Caffeine;15mM;2	3003	chrXVI_219254_A_G	-0.057461	0.00296587	0.0603363	6	1	0.0603363
Caffeine;15mM;2	3004	chrI_138823_A_G	0.0707776	0.0068037	0.317073	10
Caffeine;15mM;2	3004	chrI_68725_G_C	-0.0408017	0.000628985	0.37013	10	0	0.62987
Caffeine;15mM;2	3004	chrII_335310_A_G	-0.0254354	0.00173869	0.11447	6	1	0.88553
Caffeine;15mM;2	3004	chrIII_186762_A_G	-0.089517	0.00419684	0.0232904	2	1	0.0232904
Caffeine;15mM;2	3004	chrIII_21337_G_C	0.0599721	0.00368275	0.016815	2	1	0.016815
Caffeine;15mM;2	3004	chrIV_466356_A_G	-0.0518707	0.0008544	0.296296	10	0	0.296296
Caffeine;15mM;2	3004	chrIV_383227_C_T	-0.0861647	0.00499978	0.229394	6
Caffeine;15mM;2	3004	chrIV_748463_T_A	0.0132219	0.000206193	0.45491	12	1	0.54509
Caffeine;15mM;2	3004	chrV_78172_C_A	-0.277035	0.11024	0.0049456	2	1	0.0049456
Caffeine;15mM;2	3004	chrV_130380_T_C	0.114918	0.0102649	0.469682	8	0	0.469682
Caffeine;15mM;2	3004	chrV_504512_TA_T	-0.121581	0.00709371	0.0471698	6
Caffeine;15mM;2	3004	chrV_377631_T_G	-0.0348933	0.00080769	0.0944609	2	1	0.0944609
Caffeine;15mM;2	3004	chrVI_100827_T_C	-0.025833	0.00339882	0.244209	8
Caffeine;15mM;2	3004	chrVII_470028_A_G	-0.0599147	7.50464e-05	0.245796	8	0	0.245796
Caffeine;15mM;2	3004	chrVII_145655_A_G	0.0341188	0.000779583	0.352092	10	1	0.647908
Caffeine;15mM;2	3004	chrVII_361317_C_T	-0.0795422	0.0041338	0.100396	8	0	0.899604
Caffeine;15mM;2	3004	chrVIII_483138_G_A	-0.0532552	0.000948901	0.0965347	4	1	0.0965347
Caffeine;15mM;2	3004	chrVIII_138871_A_G	0.0158338	0.00390034	0.0638614	6	1	0.0638614
Caffeine;15mM;2	3004	chrVIII_16634_C_T	-0.0946317	0.0147394	0.108847	4
Caffeine;15mM;2	3004	chrIX_69033_C_T	0.155932	0.035058	0.173267	8
Caffeine;15mM;2	3004	chrIX_438686_G_A	-0.0388606	0.00052376	0.427861	5
Caffeine;15mM;2	3004	chrIX_250337_G_A	0.0901442	0.00492186	0.375248	10	1	0.624752
Caffeine;15mM;2	3004	chrX_566656_A_G	0.431535	0.17361	0.482656	6	0	0.517344
Caffeine;15mM;2	3004	chrX_646595_C_T	-0.0499867	0.00175768	0.203869	6	1	0.203869
Caffeine;15mM;2	3004	chrX_238933_T_C	0.114525	0.00862823	0.264123	8	0	0.735877
Caffeine;15mM;2	3004	chrXI_610937_G_T	0.0464469	0.000216962	0.387674	10	1	0.612326
Caffeine;15mM;2	3004	chrXI_66342_T_C	-0.0772345	0.003854	0.261905	10	0	0.738095
Caffeine;15mM;2	3004	chrXI_227012_C_T	-0.048507	0.00377689	0.478196	12	1	0.478196
Caffeine;15mM;2	3004	chrXI_467127_T_C	-0.0650364	0.0039068	0.47123	10	1	0.52877
Caffeine;15mM;2	3004	chrXII_950806_C_T	-0.0927548	0.00734247	0.199207	6	1	0.199207
Caffeine;15mM;2	3004	chrXII_276034_T_A	0.050326	0.00368504	0.00197824	2	1	0.00197824
Caffeine;15mM;2	3004	chrXIII_830265_G_A	-0.133046	0.021981	0.221173	8	1	0.778827
Caffeine;15mM;2	3004	chrXIII_339496_C_T	0.0660344	0.00441181	0.218533	6	1	0.218533
Caffeine;15mM;2	3004	chrXIII_69500_G_A	-0.0583693	0.00569826	0.267857	6	1	0.267857
Caffeine;15mM;2	3004	chrXIV_488759_G_C	0.0659599	0.00380479	0.0940594	8	0	0.905941
Caffeine;15mM;2	3004	chrXIV_187320_C_T	-0.0767854	0.0127095	0.412698	8	1	0.587302
Caffeine;15mM;2	3004	chrXIV_95692_G_A	-0.0765475	0.00325567	0.269841	8	0	0.269841
Caffeine;15mM;2	3004	chrXV_1003790_T_C	-0.115711	0.0155266	0.323559	8
Caffeine;15mM;2	3004	chrXV_274354_A_C	-0.0112829	0.00011243	0.486607	8	1	0.486607
Caffeine;15mM;2	3004	chrXV_676391_A_G	0.105085	0.00905266	0.166501	12	0	0.166501
Caffeine;15mM;2	3004	chrXVI_878117_A_G	0.0810081	0.00593547	0.309028	6	1	0.309028
Caffeine;15mM;2	3004	chrXVI_191089_TA_T	0.0451037	0.00668694	0.00296736	2	1	0.00296736
Caffeine;15mM;2	3004	chrXVI_484249_G_A	0.0790718	0.00586257	0.115347	6	1	0.115347
Caffeine;15mM;2	3004	chrXVI_219254_A_G	-0.0570216	0.00189746	0.0603363	6	1	0.0603363
Caffeine;15mM;2	3043	chrII_242603_G_A	0.0710343	0.0156464	0.0499505	4	1	0.0499505
Caffeine;15mM;2	3043	chrII_564235_C_T	0.0532559	0.002762	0.050495	4	0	0.949505
Caffeine;15mM;2	3043	chrII_335310_A_G	0.0949624	0.00442289	0.11447	6	1	0.88553
Caffeine;15mM;2	3043	chrIV_138088_G_A	-0.0124699	0.00231974	0.180556	8	0	0.180556
Caffeine;15mM;2	3043	chrIV_571132_A_G	-0.0734952	0.00334413	0.0143422	4	1	0.0143422
Caffeine;15mM;2	3043	chrIV_280697_C_T	-0.0377043	0.00272944	0.0669643	8	1	0.933036
Caffeine;15mM;2	3043	chrV_504512_TA_T	-0.0505318	0.000461322	0.0471698	6
Caffeine;15mM;2	3043	chrVI_100827_T_C	0.0632771	0.00241165	0.244209	8
Caffeine;15mM;2	3043	chrVII_470028_A_G	-0.0646214	0.00931841	0.245796	8	0	0.245796
Caffeine;15mM;2	3043	chrVII_592945_T_C	-0.0343231	0.000241072	0.0321782	6	1	0.0321782
Caffeine;15mM;2	3043	chrVII_1061633_A_G	-0.0116381	4.09302e-05	0.22448	8	0	0.22448
Caffeine;15mM;2	3043	chrVII_1053_A_G	0.0817218	0.00149084	0.0140665	1	1	0.0140665
Caffeine;15mM;2	3043	chrIX_69033_C_T	0.0410492	0.0047296	0.173267	8
Caffeine;15mM;2	3043	chrIX_387610_C_T	-0.189961	0.0244051	0.00165563	1
Caffeine;15mM;2	3043	chrX_383548_T_C	-0.200482	0.0658022	0.00791296	2	1	0.00791296
Caffeine;15mM;2	3043	chrX_646595_C_T	-0.08462	0.00378689	0.203869	6	1	0.203869
Caffeine;15mM;2	3043	chrX_238933_T_C	0.109931	0.0545817	0.264123	8	0	0.735877
Caffeine;15mM;2	3043	chrXI_354035_G_A	0.131457	0.0205861	0.0435213	4	1	0.0435213
Caffeine;15mM;2	3043	chrXI_610937_G_T	0.00454473	0.000332032	0.387674	10	1	0.612326
Caffeine;15mM;2	3043	chrXI_66342_T_C	-0.058824	0.000916303	0.261905	10	0	0.738095
Caffeine;15mM;2	3043	chrXII_511389_T_C	-0.0451229	0.00308542	0.318091	6	1	0.318091
Caffeine;15mM;2	3043	chrXII_950806_C_T	-0.0633465	0.00427633	0.199207	6	1	0.199207
Caffeine;15mM;2	3043	chrXII_276034_T_A	0.0755735	0.0031892	0.00197824	2	1	0.00197824
Caffeine;15mM;2	3043	chrXII_787307_T_A	-0.0568605	0.00277567	0.116222	4	1	0.883778
Caffeine;15mM;2	3043	chrXIV_488759_G_C	0.0772688	0.00547719	0.0940594	8	0	0.905941
Caffeine;15mM;2	3043	chrXIV_95692_G_A	-0.0167737	1.50845e-06	0.269841	8	0	0.269841
Caffeine;15mM;2	3043	chrXV_412177_C_T	-0.448595	0.227763	0.00692384	2	0	0.993076
Caffeine;15mM;2	3043	chrXV_27793_C_G	0.105394	0.00647512	0.488095	10	1	0.488095
Caffeine;15mM;2	3043	chrXV_676391_A_G	-0.0442908	0.000359065	0.166501	12	0	0.166501
Caffeine;15mM;2	3043	chrXV_488780_A_G	0.0733135	0.00334069	0.286139	4	1	0.713861
Caffeine;15mM;2	3043	chrXV_888856_T_C	0.0840847	0.00717217	0.0849057	1
Caffeine;15mM;2	3043	chrXVI_374729_A_C	-0.0452283	0.00913437	0.0133531	2	1	0.0133531
Caffeine;15mM;2	3043	chrXVI_878117_A_G	0.0533789	0.00261145	0.309028	6	1	0.309028
Caffeine;15mM;2	3043	chrXVI_191089_TA_T	0.108961	0.0111014	0.00296736	2	1	0.00296736
Caffeine;15mM;2	3043	chrXVI_484249_G_A	0.08209	0.00509313	0.115347	6	1	0.115347
Caffeine;15mM;2	3028	chrI_68725_G_C	-0.0996672	0.00799125	0.37013	10	0	0.62987
Caffeine;15mM;2	3028	chrI_27825_C_T	-0.0434642	0.000379855	0.478454	8
Caffeine;15mM;2	3028	chrII_242603_G_A	0.0660136	0.0154208	0.0499505	4	1	0.0499505
Caffeine;15mM;2	3028	chrII_564235_C_T	0.107551	0.0200855	0.050495	4	0	0.949505
Caffeine;15mM;2	3028	chrIV_138088_G_A	-0.0581167	0.0100273	0.180556	8	0	0.180556
Caffeine;15mM;2	3028	chrIV_466356_A_G	-0.127678	0.00852193	0.296296	10	0	0.296296
Caffeine;15mM;2	3028	chrIV_383227_C_T	-0.0398435	0.00519316	0.229394	6
Caffeine;15mM;2	3028	chrIV_571132_A_G	-0.048522	0.00516086	0.0143422	4	1	0.0143422
Caffeine;15mM;2	3028	chrIV_280697_C_T	-0.0656792	0.00853909	0.0669643	8	1	0.933036
Caffeine;15mM;2	3028	chrIV_49375_G_C	-0.0531405	0.00526936	0.159046	6	1	0.159046
Caffeine;15mM;2	3028	chrIV_748463_T_A	0.00297623	0.000127004	0.45491	12	1	0.54509
Caffeine;15mM;2	3028	chrV_130380_T_C	0.043677	0.00540123	0.469682	8	0	0.469682
Caffeine;15mM;2	3028	chrVII_145655_A_G	0.0892819	0.0057703	0.352092	10	1	0.647908
Caffeine;15mM;2	3028	chrVII_361317_C_T	-0.0278102	0.00239923	0.100396	8	0	0.899604
Caffeine;15mM;2	3028	chrVII_592945_T_C	-0.0497947	0.00144496	0.0321782	6	1	0.0321782
Caffeine;15mM;2	3028	chrVII_1061633_A_G	-0.0968801	0.00363745	0.22448	8	0	0.22448
Caffeine;15mM;2	3028	chrVII_781714_C_T	-0.105342	0.004405	0.0098912	1	1	0.0098912
Caffeine;15mM;2	3028	chrVIII_483138_G_A	-0.0432754	0.00413397	0.0965347	4	1	0.0965347
Caffeine;15mM;2	3028	chrVIII_138871_A_G	0.0197336	0.0103827	0.0638614	6	1	0.0638614
Caffeine;15mM;2	3028	chrVIII_16634_C_T	-0.265512	0.00709947	0.108847	4
Caffeine;15mM;2	3028	chrIX_438686_G_A	-0.0685447	0.00424566	0.427861	5
Caffeine;15mM;2	3028	chrIX_250337_G_A	0.00989339	0.000219359	0.375248	10	1	0.624752
Caffeine;15mM;2	3028	chrX_566656_A_G	0.313194	0.0828519	0.482656	6	0	0.517344
Caffeine;15mM;2	3028	chrX_383548_T_C	-0.0336462	0.00637515	0.00791296	2	1	0.00791296
Caffeine;15mM;2	3028	chrXI_354035_G_A	0.114089	0.0137017	0.0435213	4	1	0.0435213
Caffeine;15mM;2	3028	chrXI_227012_C_T	-0.0597382	0.000289975	0.478196	12	1	0.478196
Caffeine;15mM;2	3028	chrXI_467127_T_C	0.0420055	0.00386123	0.47123	10	1	0.52877
Caffeine;15mM;2	3028	chrXII_511389_T_C	-0.0415159	0.000784573	0.318091	6	1	0.318091
Caffeine;15mM;2	3028	chrXII_787307_T_A	-0.0545924	0.000488218	0.116222	4	1	0.883778
Caffeine;15mM;2	3028	chrXIII_830265_G_A	-0.0229294	5.12082e-05	0.221173	8	1	0.778827
Caffeine;15mM;2	3028	chrXIII_339496_C_T	0.0487083	0.0106988	0.218533	6	1	0.218533
Caffeine;15mM;2	3028	chrXIV_233897_A_G	0.0674062	0.00555376	0.337463	7	1	0.337463
Caffeine;15mM;2	3028	chrXIV_534813_T_C	-0.0729003	0.00536356	0.0098912	4	1	0.0098912
Caffeine;15mM;2	3028	chrXIV_187320_C_T	-0.078208	0.00433904	0.412698	8	1	0.587302
Caffeine;15mM;2	3028	chrXIV_752030_A_G	0.0413553	0.000278766	0.415842	10	1	0.415842
Caffeine;15mM;2	3028	chrXV_412177_C_T	-0.533436	0.26221	0.00692384	2	0	0.993076
Caffeine;15mM;2	3028	chrXV_626519_C_T	0.0870547	0.00590297	0.292285	5	0	0.292285
Caffeine;15mM;2	3028	chrXV_1003790_T_C	-0.0515092	0.00329487	0.323559	8
Caffeine;15mM;2	3028	chrXV_27793_C_G	0.0200773	0.000300672	0.488095	10	1	0.488095
Caffeine;15mM;2	3028	chrXV_274354_A_C	-0.027575	0.000737643	0.486607	8	1	0.486607
Caffeine;15mM;2	3028	chrXVI_207364_C_T	-0.125346	0.0158209	0.14505	4	1	0.14505
Caffeine;15mM;2	3028	chrXVI_374729_A_C	-0.227554	0.0328642	0.0133531	2	1	0.0133531
Caffeine;15mM;2	3028	chrXVI_219254_A_G	-0.0270989	0.000447331	0.0603363	6	1	0.0603363
Cobalt_Chloride;2mM;2	375	chrI_194104_C_T	0.183372	0.0464245	0.0409182	2	0	0.040918
Cobalt_Chloride;2mM;2	375	chrI_166348_TG_T	0.0627423	0.00450477	0.0403386	6	1	0.0403386
Cobalt_Chloride;2mM;2	375	chrII_170207_C_T	-0.0423314	0.00250997	0.338983	10	0	0.338983
Cobalt_Chloride;2mM;2	375	chrIII_94470_T_G	-0.185445	0.0361904	0.00593472	2	0	0.005935
Cobalt_Chloride;2mM;2	375	chrIII_208542_C_T	0.0450663	0.000990847	0.260179	4	1	0.260179
Cobalt_Chloride;2mM;2	375	chrIII_246581_C_T	0.105866	0.00615231	0.0897693	2	0	0.089769
Cobalt_Chloride;2mM;2	375	chrIV_599314_T_C	0.125802	0.014919	0.00544016	2	0	0.00544
Cobalt_Chloride;2mM;2	375	chrIV_395873_A_G	0.0149433	9.79761e-05	0.467294	10	1	0.467294
Cobalt_Chloride;2mM;2	375	chrV_251157_A_G	0.0251794	0.00434193	0.177899	6	1	0.177899
Cobalt_Chloride;2mM;2	375	chrV_377190_T_C	0.139232	0.0190993	0.00403633	1	0	0.004036
Cobalt_Chloride;2mM;2	375	chrV_321624_G_T	-0.0419449	0.00241332	0.115842	6	0	0.115842
Cobalt_Chloride;2mM;2	375	chrVII_798910_T_A	-0.121933	0.0161878	0.00098912	2	1	0.00098912
Cobalt_Chloride;2mM;2	375	chrVII_53213_T_C	-0.0372609	0.000419628	0.478175	12	1	0.478175
Cobalt_Chloride;2mM;2	375	chrVIII_16495_G_C	-0.333043	0.00726641	0.157371	4
Cobalt_Chloride;2mM;2	375	chrVIII_196135_C_T	-0.0422385	0.00443927	0.359267	10	1	0.640733
Cobalt_Chloride;2mM;2	375	chrIX_247784_T_C	0.0830784	0.0120783	0.347869	10
Cobalt_Chloride;2mM;2	375	chrIX_303563_T_C	0.0567493	0.00164457	0.00296736	2	1	0.00296736
Cobalt_Chloride;2mM;2	375	chrX_658094_G_A	0.194646	0.0368116	0.00548355	2	0	0.005484
Cobalt_Chloride;2mM;2	375	chrX_464252_A_G	0.0647369	0.00303232	0.190972	6
Cobalt_Chloride;2mM;2	375	chrX_351163_G_A	0.0354315	0.00242292	0.235644	4	0	0.235644
Cobalt_Chloride;2mM;2	375	chrXI_570352_G_A	-0.0547209	0.000769007	0.471782	10	1	0.471782
Cobalt_Chloride;2mM;2	375	chrXI_626765_C_CA	0.0298628	0.00129894	0.0451389	4	1	0.954861
Cobalt_Chloride;2mM;2	375	chrXI_144619_T_A	0.0472193	3.15263e-05	0.244253	6	1	0.244253
Cobalt_Chloride;2mM;2	375	chrXII_657492_C_G	0.344897	0.103511	0.098873	2
Cobalt_Chloride;2mM;2	375	chrXII_500275_G_T	-0.114545	0.011735	0.11447	4	0	0.11447
Cobalt_Chloride;2mM;2	375	chrXII_888713_A_G	0.0466357	0.000180301	0.285005	10	1	0.714995
Cobalt_Chloride;2mM;2	375	chrXII_388456_C_T	0.0141554	0.000696763	0.0120846	4	0	0.012085
Cobalt_Chloride;2mM;2	375	chrXIII_758053_A_G	0.214326	0.040059	0.415675	6	0	0.584325
Cobalt_Chloride;2mM;2	375	chrXIII_390009_G_A	-0.0476336	0.00103046	0.0897817	6	1	0.910218
Cobalt_Chloride;2mM;2	375	chrXIII_591330_G_A	-0.00823753	2.7212e-06	0.30666	12	1	0.69334
Cobalt_Chloride;2mM;2	375	chrXIII_25638_C_T	0.0660952	0.00220719	0.114851	2	0	0.114851
Cobalt_Chloride;2mM;2	375	chrXIII_883123_A_G	0.0346876	0.00131995	0.290882	6	0	0.290882
Cobalt_Chloride;2mM;2	375	chrXIV_467219_A_G	-0.275845	0.0946541	0.00197824	2	0	0.001978
Cobalt_Chloride;2mM;2	375	chrXIV_602262_T_A	-0.103991	0.00623386	0.135236	10
Cobalt_Chloride;2mM;2	375	chrXV_604538_A_G	-0.0201208	0.00428163	0.445437	10	1	0.445437
Cobalt_Chloride;2mM;2	375	chrXV_337020_T_A	0.030403	0.0030331	0.386139	10	1	0.386139
Cobalt_Chloride;2mM;2	375	chrXV_833004_A_G	0.0681359	0.000104246	0.307654	8	1	0.692346
Cobalt_Chloride;2mM;2	375	chrXV_941405_C_T	-0.127959	0.013956	0.00445104	2	0	0.004451
Cobalt_Chloride;2mM;2	375	chrXV_74338_G_T	0.076331	0.00592414	0.012364	2	0	0.012364
Cobalt_Chloride;2mM;2	375	chrXV_560189_T_A	-0.0949823	0.00469503	0.159881	8	1	0.840119
Cobalt_Chloride;2mM;2	375	chrXV_465365_G_A	0.0607588	0.00231514	0.0024728	2	0	0.997527
Cobalt_Chloride;2mM;2	375	chrXVI_390896_G_A	0.0129613	0.0726933	0.250743	4	1	0.250743
Cobalt_Chloride;2mM;2	375	chrXVI_499688_T_TAACA	0.0835659	0.00638669	0.390486	9	1	0.609514
Cobalt_Chloride;2mM;2	375	chrXVI_376683_A_G	0.391073	0.0254522	0.0986125	6	1	0.0986125
Cobalt_Chloride;2mM;2	375	chrXVI_365099_G_A	-0.0354873	0.000494699	0.0406343	4	1	0.0406343
Cobalt_Chloride;2mM;2	A	chrI_194104_C_T	0.194349	0.0364131	0.0409182	2	0	0.040918
Cobalt_Chloride;2mM;2	A	chrII_544518_A_G	0.103097	0.00681618	0.0128586	4	1	0.0128586
Cobalt_Chloride;2mM;2	A	chrII_170207_C_T	-0.0745746	0.00326508	0.338983	10	0	0.338983
Cobalt_Chloride;2mM;2	A	chrIII_94470_T_G	-0.161362	0.0180035	0.00593472	2	0	0.005935
Cobalt_Chloride;2mM;2	A	chrIII_246581_C_T	0.0477267	0.00708619	0.0897693	2	0	0.089769
Cobalt_Chloride;2mM;2	A	chrIV_155446_T_A	-0.0481116	0.00303777	0.478109	8	1	0.521891
Cobalt_Chloride;2mM;2	A	chrIV_599314_T_C	0.0402607	0.00472068	0.00544016	2	0	0.00544
Cobalt_Chloride;2mM;2	A	chrIV_395873_A_G	0.0390337	0.00293	0.467294	10	1	0.467294
Cobalt_Chloride;2mM;2	A	chrV_321624_G_T	-0.054479	0.00442329	0.115842	6	0	0.115842
Cobalt_Chloride;2mM;2	A	chrVII_960936_A_G	0.0105269	0.000805095	0.332669	6	0	0.332669
Cobalt_Chloride;2mM;2	A	chrVII_609851_G_A	-0.107149	0.0180721	0.00593472	2	1	0.00593472
Cobalt_Chloride;2mM;2	A	chrVII_373552_A_T	-0.0809864	0.00559201	0.0672601	4	1	0.0672601
Cobalt_Chloride;2mM;2	A	chrVII_53213_T_C	-0.0123447	9.37743e-05	0.478175	12	1	0.478175
Cobalt_Chloride;2mM;2	A	chrVIII_196135_C_T	-0.0631339	4.78927e-05	0.359267	10	1	0.640733
Cobalt_Chloride;2mM;2	A	chrIX_247784_T_C	0.0946914	0.0107963	0.347869	10
Cobalt_Chloride;2mM;2	A	chrX_658094_G_A	0.172224	0.0297361	0.00548355	2	0	0.005484
Cobalt_Chloride;2mM;2	A	chrX_464252_A_G	0.0455399	0.00311955	0.190972	6
Cobalt_Chloride;2mM;2	A	chrX_351163_G_A	0.052381	0.00121494	0.235644	4	0	0.235644
Cobalt_Chloride;2mM;2	A	chrXI_570352_G_A	-0.0848556	6.44832e-07	0.471782	10	1	0.471782
Cobalt_Chloride;2mM;2	A	chrXI_626765_C_CA	0.070668	0.00461823	0.0451389	4	1	0.954861
Cobalt_Chloride;2mM;2	A	chrXI_144619_T_A	0.0486755	0.00164237	0.244253	6	1	0.244253
Cobalt_Chloride;2mM;2	A	chrXII_657492_C_G	0.612353	0.341802	0.098873	2
Cobalt_Chloride;2mM;2	A	chrXII_500275_G_T	-0.0620346	0.00191083	0.11447	4	0	0.11447
Cobalt_Chloride;2mM;2	A	chrXII_888713_A_G	0.0823548	0.00785333	0.285005	10	1	0.714995
Cobalt_Chloride;2mM;2	A	chrXII_388456_C_T	0.0472214	0.00251908	0.0120846	4	0	0.012085
Cobalt_Chloride;2mM;2	A	chrXIII_390009_G_A	-0.0877184	0.00449985	0.0897817	6	1	0.910218
Cobalt_Chloride;2mM;2	A	chrXIII_591330_G_A	0.0480397	0.00242362	0.30666	12	1	0.69334
Cobalt_Chloride;2mM;2	A	chrXIII_25638_C_T	0.0995806	0.0114771	0.114851	2	0	0.114851
Cobalt_Chloride;2mM;2	A	chrXIII_883123_A_G	0.0841891	0.00808699	0.290882	6	0	0.290882
Cobalt_Chloride;2mM;2	A	chrXIV_467219_A_G	-0.0943868	0.0090478	0.00197824	2	0	0.001978
Cobalt_Chloride;2mM;2	A	chrXIV_602262_T_A	-0.063819	0.00262127	0.135236	10
Cobalt_Chloride;2mM;2	A	chrXV_173340_A_C	-0.289708	0.0601817	0.134026	4	1	0.134026
Cobalt_Chloride;2mM;2	A	chrXV_604538_A_G	-0.0318652	0.010189	0.445437	10	1	0.445437
Cobalt_Chloride;2mM;2	A	chrXV_337020_T_A	0.1143	0.0108244	0.386139	10	1	0.386139
Cobalt_Chloride;2mM;2	A	chrXV_833004_A_G	0.101532	0.00371761	0.307654	8	1	0.692346
Cobalt_Chloride;2mM;2	A	chrXV_941405_C_T	-0.104516	0.00883577	0.00445104	2	0	0.004451
Cobalt_Chloride;2mM;2	A	chrXV_74338_G_T	0.0986982	0.00617754	0.012364	2	0	0.012364
Cobalt_Chloride;2mM;2	A	chrXV_560189_T_A	-0.097792	0.00430754	0.159881	8	1	0.840119
Cobalt_Chloride;2mM;2	A	chrXVI_499688_T_TAACA	0.0566034	0.00306502	0.390486	9	1	0.609514
Cobalt_Chloride;2mM;2	376	chrI_125214_C_T	-0.0927055	0.0101316	0.0217822	2	1	0.0217822
Cobalt_Chloride;2mM;2	376	chrII_544518_A_G	0.200119	0.0647029	0.0128586	4	1	0.0128586
Cobalt_Chloride;2mM;2	376	chrII_170207_C_T	-0.100685	0.0124577	0.338983	10	0	0.338983
Cobalt_Chloride;2mM;2	376	chrIII_170485_A_G	-0.0470791	0.00433796	0.231188	6
Cobalt_Chloride;2mM;2	376	chrIV_240506_C_A	0.128387	0.0139532	0.339623	8	0	0.660377
Cobalt_Chloride;2mM;2	376	chrIV_670771_A_C	-0.0994808	0.00885384	0.413366	10	0	0.586634
Cobalt_Chloride;2mM;2	376	chrIV_155446_T_A	-0.0391747	0.00191316	0.478109	8	1	0.521891
Cobalt_Chloride;2mM;2	376	chrIV_395873_A_G	0.105887	0.0113829	0.467294	10	1	0.467294
Cobalt_Chloride;2mM;2	376	chrV_111083_A_G	0.0827496	0.00608968	0.266568	8
Cobalt_Chloride;2mM;2	376	chrVI_221898_C_T	-0.0505076	0.00470259	0.279047	7
Cobalt_Chloride;2mM;2	376	chrVII_659437_T_C	0.0873048	0.0351294	0.473134	6	1	0.473134
Cobalt_Chloride;2mM;2	376	chrVII_609851_G_A	-0.207424	0.0201163	0.00593472	2	1	0.00593472
Cobalt_Chloride;2mM;2	376	chrVII_373552_A_T	-0.0175431	0.000147469	0.0672601	4	1	0.0672601
Cobalt_Chloride;2mM;2	376	chrVII_369074_G_A	-0.0114934	5.12085e-05	0.0420376	6	0	0.957962
Cobalt_Chloride;2mM;2	376	chrVII_53213_T_C	-0.0722371	0.00343078	0.478175	12	1	0.478175
Cobalt_Chloride;2mM;2	376	chrVII_592945_T_C	-0.0919898	0.00465951	0.0321782	6	1	0.0321782
Cobalt_Chloride;2mM;2	376	chrVIII_196135_C_T	-0.0740976	0.00638432	0.359267	10	1	0.640733
Cobalt_Chloride;2mM;2	376	chrIX_247784_T_C	0.0615373	0.00547229	0.347869	10
Cobalt_Chloride;2mM;2	376	chrIX_30609_A_C	0.125758	0.014626	0.326064	5
Cobalt_Chloride;2mM;2	376	chrXI_570352_G_A	-0.088568	0.00754562	0.471782	10	1	0.471782
Cobalt_Chloride;2mM;2	376	chrXI_144619_T_A	0.124196	0.0153356	0.244253	6	1	0.244253
Cobalt_Chloride;2mM;2	376	chrXI_16954_T_C	0.121372	0.0168353	0.213065	6
Cobalt_Chloride;2mM;2	376	chrXI_230930_G_A	-0.0359671	9.97387e-06	0.0919881	6
Cobalt_Chloride;2mM;2	376	chrXII_500275_G_T	-0.0520774	0.00106488	0.11447	4	0	0.11447
Cobalt_Chloride;2mM;2	376	chrXII_815052_A_G	-0.101543	0.00487619	0.0309381	6	0	0.969062
Cobalt_Chloride;2mM;2	376	chrXII_106406_G_A	-0.0431739	0.00711731	0.360258	8	1	0.360258
Cobalt_Chloride;2mM;2	376	chrXII_641496_G_A	-0.0720121	0.00886561	0.243056	4	1	0.243056
Cobalt_Chloride;2mM;2	376	chrXII_1058188_C_T	0.0593145	0.00237709	0.05	6	1	0.05
Cobalt_Chloride;2mM;2	376	chrXIII_758053_A_G	0.0584989	0.00560348	0.415675	6	0	0.584325
Cobalt_Chloride;2mM;2	376	chrXIII_390009_G_A	-0.113478	0.00836354	0.0897817	6	1	0.910218
Cobalt_Chloride;2mM;2	376	chrXIII_591330_G_A	0.150078	0.0202523	0.30666	12	1	0.69334
Cobalt_Chloride;2mM;2	376	chrXIII_440349_A_G	0.00194583	0.000605971	0.252976	8
Cobalt_Chloride;2mM;2	376	chrXIII_698372_C_A	0.00595752	1.23887e-07	0.484577	6
Cobalt_Chloride;2mM;2	376	chrXIII_821443_T_C	0.0706936	0.00228597	0.0306627	4	1	0.0306627
Cobalt_Chloride;2mM;2	376	chrXIV_306090_G_A	-0.103065	0.0337954	0.170297	4	1	0.170297
Cobalt_Chloride;2mM;2	376	chrXIV_602262_T_A	-0.0251133	6.79676e-05	0.135236	10
Cobalt_Chloride;2mM;2	376	chrXIV_389281_T_G	-0.126586	0.0124716	0.427794	8	0	0.572206
Cobalt_Chloride;2mM;2	376	chrXIV_210544_T_C	-0.0725602	0.00338967	0.131058	6	1	0.131058
Cobalt_Chloride;2mM;2	376	chrXV_173340_A_C	0.0194143	0.00106163	0.134026	4	1	0.134026
Cobalt_Chloride;2mM;2	376	chrXV_604538_A_G	-0.0117309	0.00328666	0.445437	10	1	0.445437
Cobalt_Chloride;2mM;2	376	chrXV_337020_T_A	0.0802468	0.00502924	0.386139	10	1	0.386139
Cobalt_Chloride;2mM;2	376	chrXV_833004_A_G	0.109355	0.0113079	0.307654	8	1	0.692346
Cobalt_Chloride;2mM;2	376	chrXV_84226_G_A	0.106226	0.00621656	0.457341	10	0	0.542659
Cobalt_Chloride;2mM;2	376	chrXV_560189_T_A	-0.0900396	0.00473765	0.159881	8	1	0.840119
Cobalt_Chloride;2mM;2	376	chrXVI_499688_T_TAACA	-0.00322085	0.000748057	0.390486	9	1	0.609514
Cobalt_Chloride;2mM;2	376	chrXVI_683164_A_G	0.127621	0.0145552	0.249752	6	1	0.249752
Cobalt_Chloride;2mM;2	376	chrXVI_507476_T_C	-0.0595571	0.000575858	0.0138614	2	0	0.986139
Cobalt_Chloride;2mM;2	B	chrI_48755_T_C	0.0677669	0.0352938	0.0490099	4	1	0.0490099
Cobalt_Chloride;2mM;2	B	chrI_125214_C_T	-0.0554573	0.00653363	0.0217822	2	1	0.0217822
Cobalt_Chloride;2mM;2	B	chrII_238285_A_T	-0.176483	0.0529433	0.003003	2
Cobalt_Chloride;2mM;2	B	chrII_170207_C_T	-0.0523341	0.00326436	0.338983	10	0	0.338983
Cobalt_Chloride;2mM;2	B	chrII_451587_T_C	-0.070158	0.000791308	0.0128586	4	1	0.0128586
Cobalt_Chloride;2mM;2	B	chrII_21610_A_T	0.0145188	0.00127635	0.255203	6	1	0.255203
Cobalt_Chloride;2mM;2	B	chrIII_170485_A_G	-0.0678928	0.000426717	0.231188	6
Cobalt_Chloride;2mM;2	B	chrIII_261764_G_A	0.0474644	2.28992e-05	0.0756677	2	1	0.0756677
Cobalt_Chloride;2mM;2	B	chrIV_240506_C_A	0.0447455	0.00386058	0.339623	8	0	0.660377
Cobalt_Chloride;2mM;2	B	chrIV_1149909_A_T	0.161984	0.0326568	0.0334331	2	1	0.0334331
Cobalt_Chloride;2mM;2	B	chrIV_519389_T_A	0.105959	0.00643047	0.0113636	1	1	0.0113636
Cobalt_Chloride;2mM;2	B	chrIV_155446_T_A	-0.0532503	2.01199e-06	0.478109	8	1	0.521891
Cobalt_Chloride;2mM;2	B	chrIV_395873_A_G	0.0115934	0.000983241	0.467294	10	1	0.467294
Cobalt_Chloride;2mM;2	B	chrV_251157_A_G	0.0903168	0.00501959	0.177899	6	1	0.177899
Cobalt_Chloride;2mM;2	B	chrV_111083_A_G	0.0228368	0.000108486	0.266568	8
Cobalt_Chloride;2mM;2	B	chrVI_221898_C_T	-0.0194142	0.00370384	0.279047	7
Cobalt_Chloride;2mM;2	B	chrVII_960936_A_G	-0.234074	0.0484436	0.332669	6	0	0.332669
Cobalt_Chloride;2mM;2	B	chrVII_659437_T_C	0.133771	0.0168242	0.473134	6	1	0.473134
Cobalt_Chloride;2mM;2	B	chrVII_321660_GGA_G	-0.0456266	0.0206535	0.0642928	2	1	0.0642928
Cobalt_Chloride;2mM;2	B	chrVII_847630_G_C	0.0758672	0.0135895	0.0321464	2	1	0.0321464
Cobalt_Chloride;2mM;2	B	chrVII_369074_G_A	0.161144	0.0266438	0.0420376	6	0	0.957962
Cobalt_Chloride;2mM;2	B	chrVII_53213_T_C	-0.0182613	6.68293e-05	0.478175	12	1	0.478175
Cobalt_Chloride;2mM;2	B	chrVII_592945_T_C	-0.00472867	0.000342366	0.0321782	6	1	0.0321782
Cobalt_Chloride;2mM;2	B	chrIX_30609_A_C	0.0641734	0.00405558	0.326064	5
Cobalt_Chloride;2mM;2	B	chrIX_406865_T_C	-0.0664319	0.000388428	0.00841584	2	1	0.00841584
Cobalt_Chloride;2mM;2	B	chrX_134235_A_G	-0.0389269	0.00461515	0.125743	2
Cobalt_Chloride;2mM;2	B	chrXI_570352_G_A	-0.127642	0.0251837	0.471782	10	1	0.471782
Cobalt_Chloride;2mM;2	B	chrXI_16954_T_C	0.00818244	0.000352776	0.213065	6
Cobalt_Chloride;2mM;2	B	chrXI_230930_G_A	-0.0417843	0.00673808	0.0919881	6
Cobalt_Chloride;2mM;2	B	chrXII_500275_G_T	-0.117764	0.023765	0.11447	4	0	0.11447
Cobalt_Chloride;2mM;2	B	chrXII_815052_A_G	-0.0622309	0.00298254	0.0309381	6	0	0.969062
Cobalt_Chloride;2mM;2	B	chrXII_888713_A_G	0.0352456	0.0043089	0.285005	10	1	0.714995
Cobalt_Chloride;2mM;2	B	chrXII_106406_G_A	-0.00837659	0.000228522	0.360258	8	1	0.360258
Cobalt_Chloride;2mM;2	B	chrXII_641496_G_A	-0.0215885	0.000593995	0.243056	4	1	0.243056
Cobalt_Chloride;2mM;2	B	chrXII_1058188_C_T	0.0438611	0.00285527	0.05	6	1	0.05
Cobalt_Chloride;2mM;2	B	chrXII_388456_C_T	0.0609784	0.00462971	0.0120846	4	0	0.012085
Cobalt_Chloride;2mM;2	B	chrXIII_758053_A_G	0.115328	0.0211581	0.415675	6	0	0.584325
Cobalt_Chloride;2mM;2	B	chrXIII_586472_AG_A	-0.106904	0.0134464	0.0682493	2	1	0.0682493
Cobalt_Chloride;2mM;2	B	chrXIII_390009_G_A	-0.0381408	0.00844561	0.0897817	6	1	0.910218
Cobalt_Chloride;2mM;2	B	chrXIII_591330_G_A	0.0274947	0.00023205	0.30666	12	1	0.69334
Cobalt_Chloride;2mM;2	B	chrXIII_821443_T_C	0.0600248	0.00119349	0.0306627	4	1	0.0306627
Cobalt_Chloride;2mM;2	B	chrXIV_306090_G_A	-0.0383404	0.00600971	0.170297	4	1	0.170297
Cobalt_Chloride;2mM;2	B	chrXV_906271_T_C	-0.600614	0.317201	0.0524233	2	1	0.0524233
Cobalt_Chloride;2mM;2	B	chrXV_604538_A_G	-0.0406536	0.00126461	0.445437	10	1	0.445437
Cobalt_Chloride;2mM;2	B	chrXV_337020_T_A	0.0381564	0.000965623	0.386139	10	1	0.386139
Cobalt_Chloride;2mM;2	B	chrXV_84226_G_A	0.0234879	0.000598344	0.457341	10	0	0.542659
Cobalt_Chloride;2mM;2	B	chrXVI_115109_GC_G	-0.114657	0.0133501	0.012364	2	1	0.012364
Cobalt_Chloride;2mM;2	B	chrXVI_29253_T_A	-0.0250537	0.000528695	0.275622	6
Cobalt_Chloride;2mM;2	B	chrXVI_507476_T_C	-0.0798551	0.00563428	0.0138614	2	0	0.986139
Cobalt_Chloride;2mM;2	377	chrI_111245_T_C	0.00659193	0.000677533	0.361523	8	1	0.361523
Cobalt_Chloride;2mM;2	377	chrI_191932_C_T	-0.0449547	0.00390804	0.00247525	2	1	0.00247525
Cobalt_Chloride;2mM;2	377	chrII_238285_A_T	-0.20318	0.0446368	0.003003	2
Cobalt_Chloride;2mM;2	377	chrII_451587_T_C	-0.0156647	0.000194226	0.0128586	4	1	0.0128586
Cobalt_Chloride;2mM;2	377	chrII_21610_A_T	0.0357214	0.001713	0.255203	6	1	0.255203
Cobalt_Chloride;2mM;2	377	chrIII_261764_G_A	0.0896344	0.00838519	0.0756677	2	1	0.0756677
Cobalt_Chloride;2mM;2	377	chrIV_1149909_A_T	0.0737756	0.00543871	0.0334331	2	1	0.0334331
Cobalt_Chloride;2mM;2	377	chrIV_670771_A_C	-0.114108	0.0113749	0.413366	10	0	0.586634
Cobalt_Chloride;2mM;2	377	chrIV_395873_A_G	0.0368482	0.00440337	0.467294	10	1	0.467294
Cobalt_Chloride;2mM;2	377	chrV_251157_A_G	0.117804	0.00837799	0.177899	6	1	0.177899
Cobalt_Chloride;2mM;2	377	chrVII_960936_A_G	-0.0983626	0.0179454	0.332669	6	0	0.332669
Cobalt_Chloride;2mM;2	377	chrVII_847630_G_C	0.151338	0.0195927	0.0321464	2	1	0.0321464
Cobalt_Chloride;2mM;2	377	chrVII_53213_T_C	-0.0257777	0.000355258	0.478175	12	1	0.478175
Cobalt_Chloride;2mM;2	377	chrIX_247784_T_C	0.0846449	0.00809404	0.347869	10
Cobalt_Chloride;2mM;2	377	chrIX_406865_T_C	-0.0839704	0.00579641	0.00841584	2	1	0.00841584
Cobalt_Chloride;2mM;2	377	chrX_248815_G_T	-0.097261	0.0038837	0.00296736	2	1	0.00296736
Cobalt_Chloride;2mM;2	377	chrX_622154_A_G	-0.116872	0.0127576	0.0410485	2	1	0.0410485
Cobalt_Chloride;2mM;2	377	chrX_134235_A_G	-0.0675788	0.00515374	0.125743	2
Cobalt_Chloride;2mM;2	377	chrXI_570352_G_A	-0.137297	0.0165791	0.471782	10	1	0.471782
Cobalt_Chloride;2mM;2	377	chrXI_243160_A_T	0.102963	0.0135609	0.0148368	2	1	0.0148368
Cobalt_Chloride;2mM;2	377	chrXII_165986_G_T	-0.0205679	0.0057932	0.0227498	2	1	0.0227498
Cobalt_Chloride;2mM;2	377	chrXII_888713_A_G	-0.00630221	2.66666e-07	0.285005	10	1	0.714995
Cobalt_Chloride;2mM;2	377	chrXII_106406_G_A	-0.0338954	0.000665915	0.360258	8	1	0.360258
Cobalt_Chloride;2mM;2	377	chrXII_267420_C_A	-0.070799	0.00289206	0.030198	2	1	0.030198
Cobalt_Chloride;2mM;2	377	chrXII_388456_C_T	0.0155938	0.000171853	0.0120846	4	0	0.012085
Cobalt_Chloride;2mM;2	377	chrXIII_883123_A_G	0.0285508	0.000666081	0.290882	6	0	0.290882
Cobalt_Chloride;2mM;2	377	chrXIII_440349_A_G	-0.061759	0.00334653	0.252976	8
Cobalt_Chloride;2mM;2	377	chrXIII_698372_C_A	0.0628734	0.00234534	0.484577	6
Cobalt_Chloride;2mM;2	377	chrXIV_306090_G_A	-0.129862	0.00763812	0.170297	4	1	0.170297
Cobalt_Chloride;2mM;2	377	chrXIV_389281_T_G	-0.0838974	0.00668119	0.427794	8	0	0.572206
Cobalt_Chloride;2mM;2	377	chrXV_604538_A_G	-0.0880448	0.000308881	0.445437	10	1	0.445437
Cobalt_Chloride;2mM;2	377	chrXV_337020_T_A	0.126806	0.0166718	0.386139	10	1	0.386139
Cobalt_Chloride;2mM;2	377	chrXV_833004_A_G	0.0922735	0.00861061	0.307654	8	1	0.692346
Cobalt_Chloride;2mM;2	377	chrXV_560189_T_A	-0.102278	0.00637234	0.159881	8	1	0.840119
Cobalt_Chloride;2mM;2	377	chrXVI_499688_T_TAACA	0.123798	0.0201194	0.390486	9	1	0.609514
Cobalt_Chloride;2mM;2	377	chrXVI_683164_A_G	0.162872	0.024319	0.249752	6	1	0.249752
Cobalt_Chloride;2mM;2	377	chrXVI_29253_T_A	-0.0401842	0.0013877	0.275622	6
Cobalt_Chloride;2mM;2	377	chrXVI_376683_A_G	0.101584	0.0087496	0.0986125	6	1	0.0986125
Cobalt_Chloride;2mM;2	393	chrI_48755_T_C	0.169018	0.0189096	0.0490099	4	1	0.0490099
Cobalt_Chloride;2mM;2	393	chrI_111245_T_C	-0.000178421	0.00134556	0.361523	8	1	0.361523
Cobalt_Chloride;2mM;2	393	chrI_191932_C_T	-0.0813763	0.0137791	0.00247525	2	1	0.00247525
Cobalt_Chloride;2mM;2	393	chrII_655901_T_C	0.183915	0.0266268	0.0049456	2	1	0.0049456
Cobalt_Chloride;2mM;2	393	chrII_170207_C_T	-0.0635491	0.00835955	0.338983	10	0	0.338983
Cobalt_Chloride;2mM;2	393	chrII_372418_A_G	-0.0824784	0.00584936	0.0217822	2	1	0.0217822
Cobalt_Chloride;2mM;2	393	chrII_21610_A_T	0.0628173	0.00238362	0.255203	6	1	0.255203
Cobalt_Chloride;2mM;2	393	chrIII_82420_A_G	0.141762	0.0153468	0.0108911	2	1	0.0108911
Cobalt_Chloride;2mM;2	393	chrIII_170485_A_G	-0.0244989	0.000975662	0.231188	6
Cobalt_Chloride;2mM;2	393	chrIII_3423_C_A	-0.0340995	0.000340651	0.0886443	4	1	0.0886443
Cobalt_Chloride;2mM;2	393	chrIV_240506_C_A	0.0957663	0.00756906	0.339623	8	0	0.660377
Cobalt_Chloride;2mM;2	393	chrIV_670771_A_C	-0.0433843	0.00208737	0.413366	10	0	0.586634
Cobalt_Chloride;2mM;2	393	chrIV_155446_T_A	-0.0624675	0.00330717	0.478109	8	1	0.521891
Cobalt_Chloride;2mM;2	393	chrIV_1110572_A_G	0.112645	0.0305252	0.080198	2	1	0.080198
Cobalt_Chloride;2mM;2	393	chrV_68655_A_G	0.053861	0.0191988	0.0143422	2	1	0.0143422
Cobalt_Chloride;2mM;2	393	chrV_376103_A_G	0.101339	0.0104108	0.280693	6	1	0.280693
Cobalt_Chloride;2mM;2	393	chrV_111083_A_G	0.0748528	0.00466625	0.266568	8
Cobalt_Chloride;2mM;2	393	chrVI_221795_G_A	-0.111219	0.0111182	0.00594059	2
Cobalt_Chloride;2mM;2	393	chrVII_659437_T_C	0.207154	0.0518094	0.473134	6	1	0.473134
Cobalt_Chloride;2mM;2	393	chrVII_321660_GGA_G	0.0210547	0.0212058	0.0642928	2	1	0.0642928
Cobalt_Chloride;2mM;2	393	chrVII_369074_G_A	0.165559	0.0132522	0.0420376	6	0	0.957962
Cobalt_Chloride;2mM;2	393	chrVII_217395_T_A	0.116442	0.0179491	0.0074184	2	1	0.0074184
Cobalt_Chloride;2mM;2	393	chrVIII_116029_A_C	0.175176	0.0350908	0.00595829	2	1	0.00595829
Cobalt_Chloride;2mM;2	393	chrIX_35479_C_G	0.270998	0.0506914	0.0367347	2
Cobalt_Chloride;2mM;2	393	chrIX_247784_T_C	0.0724167	0.00416697	0.347869	10
Cobalt_Chloride;2mM;2	393	chrIX_30609_A_C	-0.0473415	0.000577885	0.326064	5
Cobalt_Chloride;2mM;2	393	chrX_493144_T_C	-0.162592	0.0211663	0.00692384	2	1	0.00692384
Cobalt_Chloride;2mM;2	393	chrX_248815_G_T	-0.0642672	0.00335057	0.00296736	2	1	0.00296736
Cobalt_Chloride;2mM;2	393	chrX_622154_A_G	-0.0526143	0.000870378	0.0410485	2	1	0.0410485
Cobalt_Chloride;2mM;2	393	chrXI_243160_A_T	0.0442253	0.01492	0.0148368	2	1	0.0148368
Cobalt_Chloride;2mM;2	393	chrXI_626765_C_CA	0.0347838	0.00169598	0.0451389	4	1	0.954861
Cobalt_Chloride;2mM;2	393	chrXI_16954_T_C	-0.00506773	0.000643008	0.213065	6
Cobalt_Chloride;2mM;2	393	chrXI_230930_G_A	-0.0801155	0.000465285	0.0919881	6
Cobalt_Chloride;2mM;2	393	chrXII_815052_A_G	-0.0956603	0.00952405	0.0309381	6	0	0.969062
Cobalt_Chloride;2mM;2	393	chrXII_165986_G_T	-0.123311	0.0196731	0.0227498	2	1	0.0227498
Cobalt_Chloride;2mM;2	393	chrXII_267420_C_A	-0.120253	0.00720402	0.030198	2	1	0.030198
Cobalt_Chloride;2mM;2	393	chrXII_641496_G_A	-0.061604	0.00154072	0.243056	4	1	0.243056
Cobalt_Chloride;2mM;2	393	chrXII_1058188_C_T	0.0387992	0.00260478	0.05	6	1	0.05
Cobalt_Chloride;2mM;2	393	chrXIII_758053_A_G	0.117287	0.0371982	0.415675	6	0	0.584325
Cobalt_Chloride;2mM;2	393	chrXIII_586472_AG_A	-0.248254	0.0269259	0.0682493	2	1	0.0682493
Cobalt_Chloride;2mM;2	393	chrXIII_178207_G_T	-0.0964613	0.0102382	0.180514	2	1	0.180514
Cobalt_Chloride;2mM;2	393	chrXIII_591330_G_A	0.0831159	9.78252e-08	0.30666	12	1	0.69334
Cobalt_Chloride;2mM;2	393	chrXIII_883123_A_G	0.0657012	0.00360192	0.290882	6	0	0.290882
Cobalt_Chloride;2mM;2	393	chrXIII_440349_A_G	-0.061541	0.00174423	0.252976	8
Cobalt_Chloride;2mM;2	393	chrXIII_698372_C_A	0.0641577	0.00104204	0.484577	6
Cobalt_Chloride;2mM;2	393	chrXIV_306090_G_A	-0.0931507	0.0158829	0.170297	4	1	0.170297
Cobalt_Chloride;2mM;2	393	chrXIV_389281_T_G	-0.0520256	0.00358231	0.427794	8	0	0.572206
Cobalt_Chloride;2mM;2	393	chrXIV_210544_T_C	-0.135656	0.0164138	0.131058	6	1	0.131058
Cobalt_Chloride;2mM;2	393	chrXV_906271_T_C	-0.0741713	0.00557922	0.0524233	2	1	0.0524233
Cobalt_Chloride;2mM;2	393	chrXV_84226_G_A	0.0534836	0.00443331	0.457341	10	0	0.542659
Cobalt_Chloride;2mM;2	393	chrXV_560189_T_A	0.0027094	7.12735e-05	0.159881	8	1	0.840119
Cobalt_Chloride;2mM;2	393	chrXV_318581_G_A	0.0666764	0.00443411	0.0663366	2	1	0.0663366
Cobalt_Chloride;2mM;2	393	chrXVI_499688_T_TAACA	0.132096	0.00388328	0.390486	9	1	0.609514
Cobalt_Chloride;2mM;2	393	chrXVI_683164_A_G	0.142123	0.019248	0.249752	6	1	0.249752
Cobalt_Chloride;2mM;2	393	chrXVI_115109_GC_G	-0.0871959	0.00542947	0.012364	2	1	0.012364
Cobalt_Chloride;2mM;2	393	chrXVI_366794_T_C	0.0330243	0.00406005	0.0197824	4	0	0.980218
Cobalt_Chloride;2mM;2	393	chrXVI_29253_T_A	-0.0425943	0.0013878	0.275622	6
Cobalt_Chloride;2mM;2	393	chrXVI_376683_A_G	-0.046822	0.000504545	0.0986125	6	1	0.0986125
Cobalt_Chloride;2mM;2	381	chrI_166348_TG_T	0.023667	0.00282353	0.0403386	6	1	0.0403386
Cobalt_Chloride;2mM;2	381	chrII_655901_T_C	0.0299489	0.00438654	0.0049456	2	1	0.0049456
Cobalt_Chloride;2mM;2	381	chrII_170207_C_T	-0.0575724	0.00139327	0.338983	10	0	0.338983
Cobalt_Chloride;2mM;2	381	chrII_451587_T_C	-0.11289	0.0130615	0.0128586	4	1	0.0128586
Cobalt_Chloride;2mM;2	381	chrIII_82420_A_G	0.135937	0.00402333	0.0108911	2	1	0.0108911
Cobalt_Chloride;2mM;2	381	chrIII_170485_A_G	-0.0764867	0.00395557	0.231188	6
Cobalt_Chloride;2mM;2	381	chrIII_3423_C_A	-0.0611132	0.00703267	0.0886443	4	1	0.0886443
Cobalt_Chloride;2mM;2	381	chrIV_240506_C_A	0.0100827	0.00169312	0.339623	8	0	0.660377
Cobalt_Chloride;2mM;2	381	chrIV_396714_C_T	-0.187864	0.0228667	0.0113861	2	1	0.0113861
Cobalt_Chloride;2mM;2	381	chrIV_670771_A_C	-0.0141215	1.86722e-06	0.413366	10	0	0.586634
Cobalt_Chloride;2mM;2	381	chrIV_1110572_A_G	0.058694	0.00126185	0.080198	2	1	0.080198
Cobalt_Chloride;2mM;2	381	chrIV_121163_C_T	-0.0864624	0.0116218	0.0128586	2	1	0.0128586
Cobalt_Chloride;2mM;2	381	chrV_111083_A_G	0.0664403	0.00242547	0.266568	8
Cobalt_Chloride;2mM;2	381	chrVI_221795_G_A	-0.11145	0.00524032	0.00594059	2
Cobalt_Chloride;2mM;2	381	chrVII_972317_G_A	0.0741155	0.00248243	0.287202	6	1	0.287202
Cobalt_Chloride;2mM;2	381	chrVII_217395_T_A	0.0649463	0.0143446	0.0074184	2	1	0.0074184
Cobalt_Chloride;2mM;2	381	chrVII_53213_T_C	-0.0351884	0.00465981	0.478175	12	1	0.478175
Cobalt_Chloride;2mM;2	381	chrVII_592945_T_C	-0.0554055	0.00112986	0.0321782	6	1	0.0321782
Cobalt_Chloride;2mM;2	381	chrVIII_116029_A_C	0.0607825	0.0020489	0.00595829	2	1	0.00595829
Cobalt_Chloride;2mM;2	381	chrVIII_196135_C_T	-0.0674372	0.00198531	0.359267	10	1	0.640733
Cobalt_Chloride;2mM;2	381	chrIX_35479_C_G	0.203633	0.0319066	0.0367347	2
Cobalt_Chloride;2mM;2	381	chrX_493144_T_C	-0.595077	0.33965	0.00692384	2	1	0.00692384
Cobalt_Chloride;2mM;2	381	chrX_47552_C_T	-0.0610987	0.00298028	0.0286845	2	1	0.0286845
Cobalt_Chloride;2mM;2	381	chrXI_16954_T_C	0.0534842	0.000294777	0.213065	6
Cobalt_Chloride;2mM;2	381	chrXI_465463_A_G	-0.0630539	0.00352164	0.233068	2	1	0.233068
Cobalt_Chloride;2mM;2	381	chrXI_230930_G_A	-0.0459827	0.00139703	0.0919881	6
Cobalt_Chloride;2mM;2	381	chrXII_190514_G_T	0.177861	0.0515659	0.0049456	2	1	0.0049456
Cobalt_Chloride;2mM;2	381	chrXII_815052_A_G	-0.0563966	0.00153439	0.0309381	6	0	0.969062
Cobalt_Chloride;2mM;2	381	chrXII_106406_G_A	-0.0757312	0.00412879	0.360258	8	1	0.360258
Cobalt_Chloride;2mM;2	381	chrXII_1058188_C_T	0.0777007	0.00408913	0.05	6	1	0.05
Cobalt_Chloride;2mM;2	381	chrXIII_760691_C_T	-0.132045	0.0159682	0.00990099	4	0	0.990099
Cobalt_Chloride;2mM;2	381	chrXIII_591330_G_A	0.108899	0.00924967	0.30666	12	1	0.69334
Cobalt_Chloride;2mM;2	381	chrXIII_883123_A_G	0.0257279	0.000295627	0.290882	6	0	0.290882
Cobalt_Chloride;2mM;2	381	chrXIII_698372_C_A	0.0263991	0.000127192	0.484577	6
Cobalt_Chloride;2mM;2	381	chrXIV_602262_T_A	-0.0468058	0.00269266	0.135236	10
Cobalt_Chloride;2mM;2	381	chrXV_604538_A_G	-0.013671	0.000282424	0.445437	10	1	0.445437
Cobalt_Chloride;2mM;2	381	chrXV_833004_A_G	-0.000404817	0.000121757	0.307654	8	1	0.692346
Cobalt_Chloride;2mM;2	381	chrXV_84226_G_A	0.00263385	0.000525915	0.457341	10	0	0.542659
Cobalt_Chloride;2mM;2	381	chrXVI_685682_C_T	-0.197166	0.0457023	0.116187	2	0	0.883813
Cobalt_Chloride;2mM;2	381	chrXVI_526335_A_G	-0.0794748	0.00835101	0.0717822	4	0	0.928218
Cobalt_Chloride;2mM;2	381	chrXVI_366794_T_C	0.0830444	0.0063907	0.0197824	4	0	0.980218
Cobalt_Chloride;2mM;2	3008	chrI_111245_T_C	0.0061192	0.000293105	0.361523	8	1	0.361523
Cobalt_Chloride;2mM;2	3008	chrI_166348_TG_T	0.0429567	0.000281027	0.0403386	6	1	0.0403386
Cobalt_Chloride;2mM;2	3008	chrII_170207_C_T	-0.0557771	0.00695479	0.338983	10	0	0.338983
Cobalt_Chloride;2mM;2	3008	chrII_451587_T_C	-0.0233137	0.00723069	0.0128586	4	1	0.0128586
Cobalt_Chloride;2mM;2	3008	chrII_372418_A_G	-0.0894455	0.00567403	0.0217822	2	1	0.0217822
Cobalt_Chloride;2mM;2	3008	chrIII_170485_A_G	-0.0728013	0.0116085	0.231188	6
Cobalt_Chloride;2mM;2	3008	chrIV_240506_C_A	0.104048	0.021543	0.339623	8	0	0.660377
Cobalt_Chloride;2mM;2	3008	chrIV_396714_C_T	-0.128747	0.0137758	0.0113861	2	1	0.0113861
Cobalt_Chloride;2mM;2	3008	chrIV_670771_A_C	0.0141286	4.54761e-05	0.413366	10	0	0.586634
Cobalt_Chloride;2mM;2	3008	chrIV_121163_C_T	-0.048375	0.00132555	0.0128586	2	1	0.0128586
Cobalt_Chloride;2mM;2	3008	chrV_68655_A_G	0.0514984	0.00636033	0.0143422	2	1	0.0143422
Cobalt_Chloride;2mM;2	3008	chrV_376103_A_G	0.0194695	2.96013e-06	0.280693	6	1	0.280693
Cobalt_Chloride;2mM;2	3008	chrV_151335_G_A	-0.0517534	0.000342901	0.0762376	4
Cobalt_Chloride;2mM;2	3008	chrVI_158271_G_A	-0.2385	0.0968175	0.0188305	2
Cobalt_Chloride;2mM;2	3008	chrVI_31951_A_G	-0.125165	0.0254239	0.0109562	2
Cobalt_Chloride;2mM;2	3008	chrVI_221898_C_T	-0.101322	0.00753924	0.279047	7
Cobalt_Chloride;2mM;2	3008	chrVII_489552_C_T	0.0687289	0.0149966	0.0851485	4	1	0.0851485
Cobalt_Chloride;2mM;2	3008	chrVII_972317_G_A	0.0430108	0.00291182	0.287202	6	1	0.287202
Cobalt_Chloride;2mM;2	3008	chrVII_369074_G_A	0.0369099	0.00121315	0.0420376	6	0	0.957962
Cobalt_Chloride;2mM;2	3008	chrVII_53213_T_C	-0.0336269	0.00109342	0.478175	12	1	0.478175
Cobalt_Chloride;2mM;2	3008	chrVII_592945_T_C	-0.112018	0.0124369	0.0321782	6	1	0.0321782
Cobalt_Chloride;2mM;2	3008	chrVIII_196135_C_T	-0.0676429	0.00306132	0.359267	10	1	0.640733
Cobalt_Chloride;2mM;2	3008	chrIX_247784_T_C	-0.0317449	0.00214886	0.347869	10
Cobalt_Chloride;2mM;2	3008	chrIX_301460_T_C	0.184908	0.0298584	0.0143422	2
Cobalt_Chloride;2mM;2	3008	chrX_47552_C_T	-0.0835495	0.00592501	0.0286845	2	1	0.0286845
Cobalt_Chloride;2mM;2	3008	chrX_366471_A_G	-0.0928511	0.00495293	0.0276954	2	1	0.0276954
Cobalt_Chloride;2mM;2	3008	chrXI_626765_C_CA	0.0810333	0.00843222	0.0451389	4	1	0.954861
Cobalt_Chloride;2mM;2	3008	chrXI_465463_A_G	-0.0652098	0.0048437	0.233068	2	1	0.233068
Cobalt_Chloride;2mM;2	3008	chrXII_190514_G_T	0.0989195	0.0122158	0.0049456	2	1	0.0049456
Cobalt_Chloride;2mM;2	3008	chrXII_888713_A_G	0.02212	5.26851e-06	0.285005	10	1	0.714995
Cobalt_Chloride;2mM;2	3008	chrXIII_760691_C_T	-0.165536	0.0323571	0.00990099	4	0	0.990099
Cobalt_Chloride;2mM;2	3008	chrXIII_178207_G_T	-0.146028	0.0235499	0.180514	2	1	0.180514
Cobalt_Chloride;2mM;2	3008	chrXIII_591330_G_A	0.0227414	0.000785359	0.30666	12	1	0.69334
Cobalt_Chloride;2mM;2	3008	chrXIII_883123_A_G	0.0764354	0.00438818	0.290882	6	0	0.290882
Cobalt_Chloride;2mM;2	3008	chrXIV_602262_T_A	-0.0358282	0.00228101	0.135236	10
Cobalt_Chloride;2mM;2	3008	chrXIV_210544_T_C	-0.057675	0.0058223	0.131058	6	1	0.131058
Cobalt_Chloride;2mM;2	3008	chrXV_910186_T_C	-0.173829	0.0281584	0.0281899	2	1	0.0281899
Cobalt_Chloride;2mM;2	3008	chrXV_604538_A_G	-0.114066	0.00787966	0.445437	10	1	0.445437
Cobalt_Chloride;2mM;2	3008	chrXV_84226_G_A	0.0799324	0.00400277	0.457341	10	0	0.542659
Cobalt_Chloride;2mM;2	3008	chrXV_318581_G_A	0.0418622	0.00213788	0.0663366	2	1	0.0663366
Cobalt_Chloride;2mM;2	3008	chrXVI_685682_C_T	-0.235045	0.0768236	0.116187	2	0	0.883813
[truncated: 16,759 more rows]

## Sheet: joint model (average effect)
trait	peak	allele frequency 1,011 panel	crossCount	ancestral	unfolded allele frequency	MeanBeta	geneResolved	geneResolved.ORF	geneResolved.NAME	geneResolved.localFDR
6-azauracil;50ug/mL;3	chrI_203371_A_C	0.0139165	2			0.0977224	FALSE
6-azauracil;50ug/mL;3	chrII_557651_T_A	0.0039604	2	0	0.00396	0.297172	FALSE
6-azauracil;50ug/mL;3	chrIII_196733_C_T	0.222222	8	1	0.222222	0.0543428	FALSE
6-azauracil;50ug/mL;3	chrIV_638485_C_G	0.00197824	2	1	0.00197824	-0.0728624	FALSE
6-azauracil;50ug/mL;3	chrIV_1018330_T_C	0.47619	12			-0.0382301	FALSE
6-azauracil;50ug/mL;3	chrIV_158749_C_T	0.0514851	6	1	0.948515	-0.0531455	FALSE
6-azauracil;50ug/mL;3	chrV_377190_T_C	0.00403633	2	0	0.004036	-0.411029	FALSE
6-azauracil;50ug/mL;3	chrV_554977_A_G	0.390672	10			0.0629849	FALSE
6-azauracil;50ug/mL;3	chrVII_798910_T_A	0.00098912	2	1	0.00098912	-0.174305	TRUE	YGR154C	GTO1	0.167414
6-azauracil;50ug/mL;3	chrIX_394680_A_G	0.135191	4	1	0.135191	0.0764738	FALSE
6-azauracil;50ug/mL;3	chrIX_335001_G_A	0.0782038	6	0	0.078204	-0.0516743	FALSE
6-azauracil;50ug/mL;3	chrXI_144646_T_C	0.142276	6	1	0.142276	0.0542013	FALSE
6-azauracil;50ug/mL;3	chrXI_238139_A_T	0.139109	6	1	0.139109	0.0508044	FALSE
6-azauracil;50ug/mL;3	chrXII_958009_A_G	0.114243	4	0	0.114243	0.0687185	FALSE
6-azauracil;50ug/mL;3	chrXII_627007_T_C	0.0148515	2	0	0.014851	0.0809685	FALSE
6-azauracil;50ug/mL;3	chrXIII_620211_C_T	0.0787909	4	1	0.0787909	0.156511	TRUE	YMR176W	ECM5	0.088526
6-azauracil;50ug/mL;3	chrXIII_327769_G_A	0.150495	6	1	0.150495	0.0820561	FALSE
6-azauracil;50ug/mL;3	chrXIII_889183_A_G	0.34817	10	0	0.34817	0.031745	FALSE
6-azauracil;50ug/mL;3	chrXIV_473648_T_C	0.0569871	2	1	0.943013	0.252944	TRUE	YNL083W	SAL1	0.169625
6-azauracil;50ug/mL;3	chrXIV_333907_G_A	0.30099	10	0	0.30099	0.0433378	FALSE
6-azauracil;50ug/mL;3	chrXIV_237780_T_C	0.408821	10	1	0.408821	0.0698534	FALSE
6-azauracil;50ug/mL;3	chrXV_560807_A_G	0.0159046	4	1	0.984095	0.184275	FALSE
6-azauracil;50ug/mL;3	chrXV_588288_C_T	0.440476	12	1	0.559524	0.076894	FALSE
6-azauracil;50ug/mL;3	chrXV_76776_T_C	0.474398	10	1	0.525602	-0.0545263	FALSE
6-azauracil;50ug/mL;3	chrXV_524973_CTG_C	0.300495	10			-0.0767546	FALSE
6-azauracil;50ug/mL;3	chrXVI_376683_A_G	0.0986125	6	1	0.0986125	0.119816	FALSE
6-azauracil;50ug/mL;3	chrI_29940_T_G	0.0052521	2			0.0897762	FALSE
6-azauracil;50ug/mL;3	chrII_477272_C_T	0.00296736	2	1	0.00296736	0.0669305	FALSE
6-azauracil;50ug/mL;3	chrIV_527445_T_C	0.0018315	2			-0.314395	FALSE
6-azauracil;50ug/mL;3	chrIV_1154405_A_G	0.428571	8	0	0.571429	-0.118322	FALSE
6-azauracil;50ug/mL;3	chrV_216840_C_T	0.0024728	2	0	0.997527	0.0538501	FALSE
6-azauracil;50ug/mL;3	chrVII_88913_G_A	0.012364	2	1	0.012364	0.0811066	FALSE
6-azauracil;50ug/mL;3	chrIX_134890_C_T	0.386727	6	0	0.386727	0.104063	FALSE
6-azauracil;50ug/mL;3	chrIX_21373_C_T	0.146802	2			-0.0798212	FALSE
6-azauracil;50ug/mL;3	chrIX_155581_T_C	0.00692384	2	1	0.00692384	-0.177036	FALSE
6-azauracil;50ug/mL;3	chrXII_872449_C_T	0.0677547	2	1	0.0677547	-0.0999962	FALSE
6-azauracil;50ug/mL;3	chrXIV_60667_C_T	0.254455	6	0	0.254455	0.0398912	FALSE
6-azauracil;50ug/mL;3	chrXV_151907_C_T	0.00197824	2	1	0.00197824	-0.203235	FALSE
6-azauracil;50ug/mL;3	chrXV_1008507_C_A	0.233927	6	1	0.233927	-0.0477981	FALSE
6-azauracil;50ug/mL;3	chrXVI_434477_T_A	0.00692384	2	1	0.00692384	-0.0857219	FALSE
6-azauracil;50ug/mL;3	chrII_727326_C_T	0.425595	8	1	0.425595	0.0385942	FALSE
6-azauracil;50ug/mL;3	chrIV_523087_T_C	0.0867769	10	1	0.0867769	-0.159439	FALSE
6-azauracil;50ug/mL;3	chrIV_41590_T_C	0.468781	10	0	0.468781	0.0577983	FALSE
6-azauracil;50ug/mL;3	chrIV_391193_T_C	0.223046	8	1	0.223046	-0.0807258	FALSE
6-azauracil;50ug/mL;3	chrIV_815632_G_A	0.460278	10	0	0.539722	0.0296236	FALSE
6-azauracil;50ug/mL;3	chrV_155858_G_GA	0.41543	10	1	0.41543	0.131448	FALSE
6-azauracil;50ug/mL;3	chrVI_48823_G_C	0.0440594	4			-0.0656138	FALSE
6-azauracil;50ug/mL;3	chrVIII_123678_A_G	0.0510913	4	1	0.0510913	0.0481764	FALSE
6-azauracil;50ug/mL;3	chrIX_21065_T_C	0.299087	4	0	0.700913	-0.282527	TRUE	YIL169C	CSS1	0.109177
6-azauracil;50ug/mL;3	chrX_95406_C_T	0.282673	8	0	0.717327	0.0517484	FALSE
6-azauracil;50ug/mL;3	chrX_424695_T_C	0.228514	6			-0.0449515	FALSE
6-azauracil;50ug/mL;3	chrXII_551454_T_C	0.334653	8	1	0.334653	-0.0676641	FALSE
6-azauracil;50ug/mL;3	chrXII_963346_G_A	0.295704	6			0.0394919	FALSE
6-azauracil;50ug/mL;3	chrXIII_404983_A_G	0.433598	8	0	0.566402	-0.0703364	FALSE
6-azauracil;50ug/mL;3	chrXIII_539622_A_G	0.368317	6	0	0.631683	-0.0779645	FALSE
6-azauracil;50ug/mL;3	chrXIV_498924_T_C	0.0133531	2			-0.1309	FALSE
6-azauracil;50ug/mL;3	chrXV_269468_A_G	0.325674	6	1	0.325674	0.0754668	FALSE
6-azauracil;50ug/mL;3	chrXV_809274_G_A	0.426091	8	0	0.573909	0.0428113	FALSE
6-azauracil;50ug/mL;3	chrXVI_88210_A_G	0.404055	8	0	0.595945	-0.0551732	FALSE
6-azauracil;50ug/mL;3	chrXVI_842084_T_C	0.0680238	4	1	0.0680238	0.0471798	FALSE
6-azauracil;50ug/mL;3	chrIV_1348123_G_A	0.00098912	2	1	0.00098912	0.0975495	FALSE
6-azauracil;50ug/mL;3	chrVII_179982_C_T	0.00395648	2	1	0.00395648	-0.0660362	FALSE
6-azauracil;50ug/mL;3	chrXIV_387195_C_A	0.188305	6	1	0.188305	-0.0721793	FALSE
6-azauracil;50ug/mL;3	chrXV_659433_G_A	0.059901	2	0	0.940099	0.112686	FALSE
6-azauracil;50ug/mL;3	chrXV_142680_GA_G	0.0830861	4	1	0.0830861	0.0505385	FALSE
6-azauracil;50ug/mL;3	chrXVI_637454_A_G	0.160218	6	1	0.160218	-0.0538744	FALSE
6-azauracil;50ug/mL;3	chrXVI_201914_A_G	0.0885262	4	1	0.0885262	0.0753716	FALSE
6-azauracil;50ug/mL;3	chrVII_991317_T_G	0.0311573	6	1	0.0311573	-0.0663376	FALSE
6-azauracil;50ug/mL;3	chrVIII_528374_G_T	0.0068323	2	1	0.0068323	0.419034	FALSE
6-azauracil;50ug/mL;3	chrII_544772_A_G	0.156591	4	1	0.156591	-0.113552	FALSE
6-azauracil;50ug/mL;3	chrIII_35889_G_A	0.0237624	2	1	0.0237624	-0.0742224	FALSE
6-azauracil;50ug/mL;3	chrVII_598169_G_A	0.0049505	2	1	0.0049505	0.0791916	FALSE
6-azauracil;50ug/mL;3	chrIX_386421_T_C	0.0786853	4			-0.250706	FALSE
6-azauracil;50ug/mL;3	chrIX_138203_A_G	0.0223214	2	1	0.0223214	-0.265651	TRUE	YIL119C	RPI1	0.0597187
6-azauracil;50ug/mL;3	chrXI_513794_C_CG	0.00500501	2			0.0737173	FALSE
6-azauracil;50ug/mL;3	chrXII_88235_A_G	0.0420376	2	1	0.0420376	0.158856	FALSE
6-azauracil;50ug/mL;3	chrXVI_681419_G_A	0.0427011	2	1	0.0427011	-0.112025	FALSE
6-azauracil;50ug/mL;3	chrI_59220_C_T	0.0143422	2	0	0.985658	0.0765091	FALSE
6-azauracil;50ug/mL;3	chrII_287110_A_G	0.037092	2	1	0.037092	0.0590502	FALSE
6-azauracil;50ug/mL;3	chrIV_1476514_C_T	0.0969337	6	1	0.0969337	0.0480755	FALSE
6-azauracil;50ug/mL;3	chrVII_100984_T_C	0.15873	4	1	0.15873	0.100289	FALSE
6-azauracil;50ug/mL;3	chrVII_32065_G_A	0.0603363	2	1	0.0603363	0.0760403	FALSE
6-azauracil;50ug/mL;3	chrVIII_523308_G_A	0.0246407	2			-0.0643993	FALSE
6-azauracil;50ug/mL;3	chrXII_764314_C_T	0.125124	6	0	0.874876	-0.0498439	FALSE
6-azauracil;50ug/mL;3	chrXIII_303326_C_G	0.0430693	4	1	0.0430693	-0.0752107	FALSE
6-azauracil;50ug/mL;3	chrXV_363763_A_G	0.037092	4	0	0.962908	0.0714723	FALSE
6-azauracil;50ug/mL;3	chrXVI_778795_A_C	0.0816754	6	1	0.0816754	0.0469523	FALSE
6-azauracil;50ug/mL;3	chrXII_204141_A_G	0.0643564	4	1	0.0643564	-0.0678325	FALSE
6-azauracil;50ug/mL;3	chrVII_480420_T_C	0.0322101	2	0	0.96779	0.224125	FALSE
6-azauracil;50ug/mL;3	chrVIII_98481_T_C	0.0118694	2	1	0.0118694	0.108533	FALSE
6-azauracil;50ug/mL;3	chrX_526857_T_C	0.00098912	2	1	0.00098912	0.122377	FALSE
6-azauracil;50ug/mL;3	chrX_225114_C_T	0.0861386	4	1	0.0861386	0.093793	FALSE
6-azauracil;50ug/mL;3	chrX_637967_G_A	0.144906	2	1	0.144906	0.102447	FALSE
6-azauracil;50ug/mL;3	chrXII_136110_G_C	0.00098912	2	1	0.00098912	-0.161934	FALSE
6-azauracil;50ug/mL;3	chrXII_408468_G_T	0.0811078	4	1	0.0811078	-0.0672388	FALSE
6-azauracil;50ug/mL;3	chrXIV_648913_T_C	0.0118694	2	1	0.0118694	-0.105981	FALSE
6-azauracil;50ug/mL;3	chrXV_34557_A_G	0.0641791	2	1	0.0641791	-0.27227	TRUE	YOL152W	FRE7	0
6-azauracil;50ug/mL;3	chrI_203876_A_T	0.00366492	2			-0.0786977	FALSE
6-azauracil;50ug/mL;3	chrII_555589_G_A	0.00792079	2			-0.100401	FALSE
6-azauracil;50ug/mL;3	chrXIII_46313_G_A	0.0855589	4	1	0.0855589	0.0567093	FALSE
6-azauracil;50ug/mL;3	chrVIII_224555_C_G	0.00445104	2	1	0.00445104	-0.133135	FALSE
6-azauracil;50ug/mL;3	chrXI_644356_C_T	0.00445104	2			0.123294	FALSE
6-azauracil;50ug/mL;3	chrXVI_525998_C_T	0.019802	2	1	0.019802	-0.121045	FALSE
6-azauracil;50ug/mL;3	chrI_30706_T_C	0.0286299	2			0.0862354	FALSE
6-azauracil;50ug/mL;3	chrV_79208_T_A	0.0257171	2	1	0.0257171	-0.140389	FALSE
6-azauracil;50ug/mL;3	chrIV_1483951_G_A	0.0205205	2	0	0.979479	0.154098	FALSE
6-azauracil;50ug/mL;3	chrV_394931_T_C	0.00197824	2	1	0.00197824	-0.0876226	FALSE
6-azauracil;50ug/mL;3	chrVIII_16365_G_A	0.0301682	2			0.198338	FALSE
6-azauracil;50ug/mL;3	chrX_228497_T_A	0.00197824	2	1	0.00197824	-0.145907	FALSE
6-azauracil;50ug/mL;3	chrXIII_192311_T_C	0.00197824	2			0.106855	FALSE
6-azauracil;50ug/mL;3	chrII_555159_A_G	0.0148368	2			-0.0890266	FALSE
6-azauracil;50ug/mL;3	chrXI_362235_C_T	0.00593472	2	1	0.00593472	-0.135739	TRUE	YKL040C	NFU1	0.134419
6-azauracil;50ug/mL;3	chrXV_562396_T_C	0.00692384	2	1	0.00692384	-0.438755	FALSE
6-azauracil;50ug/mL;3	chrXV_571462_G_GTTTA	0.00692384	2			-0.327618	FALSE
6-azauracil;50ug/mL;3	chrXVI_320666_A_G	0.00395648	2	1	0.00395648	0.0507729	FALSE
6-azauracil;50ug/mL;3	chrIX_8353_A_T	0.0566667	2			-0.221103	FALSE
Cadmium_Chloride;75uM;2	chrI_207579_G_A	0.0347222	2	1	0.965278	-0.0681501	FALSE
Cadmium_Chloride;75uM;2	chrI_27816_G_A	0.113323	8			0.0303389	FALSE
Cadmium_Chloride;75uM;2	chrII_788369_C_T	0.103916	2	0	0.103916	0.0054878	FALSE
Cadmium_Chloride;75uM;2	chrII_795756_C_G	0.0552178	2	0	0.055218	0.822149	FALSE
Cadmium_Chloride;75uM;2	chrII_363755_T_TA	0.422649	10			-0.0249022	FALSE
Cadmium_Chloride;75uM;2	chrIV_566483_T_C	0.279208	6	1	0.279208	0.062926	FALSE
Cadmium_Chloride;75uM;2	chrIV_1036179_A_C	0.0548961	2	0	0.054896	0.032082	FALSE
Cadmium_Chloride;75uM;2	chrVI_212121_C_T	0.430198	12	1	0.569802	0.0270933	FALSE
Cadmium_Chloride;75uM;2	chrVII_555499_A_G	0.0128586	2			0.130175	FALSE
Cadmium_Chloride;75uM;2	chrVII_21710_G_A	0.373096	4	1	0.626904	-0.0532577	FALSE
Cadmium_Chloride;75uM;2	chrVII_912560_C_T	0.142574	6	0	0.142574	-0.0401062	FALSE
Cadmium_Chloride;75uM;2	chrVII_735971_G_T	0.0166667	2			-0.0860814	FALSE
Cadmium_Chloride;75uM;2	chrVIII_14636_A_G	0.11206	4			-0.0536729	FALSE
Cadmium_Chloride;75uM;2	chrIX_205552_A_G	0.0870021	2	1	0.0870021	0.0613511	FALSE
Cadmium_Chloride;75uM;2	chrX_330470_C_G	0.0281899	2	0	0.02819	-0.0885975	FALSE
Cadmium_Chloride;75uM;2	chrX_663013_A_C	0.0535354	4	0	0.053535	-0.0348503	FALSE
Cadmium_Chloride;75uM;2	chrXII_647095_A_G	0.0692384	2	0	0.069238	0.143584	FALSE
Cadmium_Chloride;75uM;2	chrXII_569539_C_T	0.0455897	2	0	0.04559	-0.0551912	FALSE
Cadmium_Chloride;75uM;2	chrXIII_911502_T_C	0.196127	6	0	0.196127	0.0665723	FALSE
Cadmium_Chloride;75uM;2	chrXIII_55773_G_C	0.261928	6	0	0.261928	-0.0360935	FALSE
Cadmium_Chloride;75uM;2	chrXIII_253274_G_A	0.0183168	2	0	0.018317	-0.0500834	FALSE
Cadmium_Chloride;75uM;2	chrXIV_473368_TC_T	0.481169	8	1	0.481169	-0.0638653	FALSE
Cadmium_Chloride;75uM;2	chrXIV_506144_A_G	0.464851	6	1	0.464851	-0.0550624	FALSE
Cadmium_Chloride;75uM;2	chrXV_562357_G_A	0.020297	6	1	0.979703	-0.0497247	FALSE
Cadmium_Chloride;75uM;2	chrXV_820953_A_G	0.257921	6	1	0.742079	-0.036686	FALSE
Cadmium_Chloride;75uM;2	chrXV_968617_C_T	0.462777	10			0.0237377	FALSE
Cadmium_Chloride;75uM;2	chrXVI_41286_T_C	0.301187	8	1	0.301187	-0.0259662	FALSE
Cadmium_Chloride;75uM;2	chrXVI_813147_T_C	0.0113974	2	1	0.988603	-0.0445465	FALSE
Cadmium_Chloride;75uM;2	chrII_812871_A_T	0.00787402	2	1	0.00787402	0.260569	FALSE
Cadmium_Chloride;75uM;2	chrIII_198164_A_T	0.00296736	2	1	0.00296736	-0.0601096	FALSE
Cadmium_Chloride;75uM;2	chrIV_397927_G_A	0.318632	6	1	0.318632	0.0510642	FALSE
Cadmium_Chloride;75uM;2	chrX_61708_T_A	0.00940594	2	1	0.00940594	0.0592876	FALSE
Cadmium_Chloride;75uM;2	chrXIII_561662_A_G	0.31031	4	1	0.68969	-0.0654846	FALSE
Cadmium_Chloride;75uM;2	chrXVI_207437_T_A	0.0103858	2	1	0.0103858	0.0755239	FALSE
Cadmium_Chloride;75uM;2	chrI_52681_A_G	0.0188119	4	1	0.0188119	0.0727134	FALSE
Cadmium_Chloride;75uM;2	chrII_777341_G_A	0.362871	8	0	0.637129	0.0547283	TRUE	YBR295W	PCA1	0
Cadmium_Chloride;75uM;2	chrII_794651_T_C	0.282412	8	0	0.717588	0.383625	TRUE	YBR295W	PCA1	0.0623847
Cadmium_Chloride;75uM;2	chrII_107418_T_C	0.382789	6	1	0.617211	0.0335286	FALSE
Cadmium_Chloride;75uM;2	chrIV_1043012_T_C	0.373874	6	1	0.373874	0.038684	FALSE
Cadmium_Chloride;75uM;2	chrIV_1245344_C_T	0.043279	2	1	0.043279	0.0950953	FALSE
Cadmium_Chloride;75uM;2	chrV_552902_C_T	0.128218	4	1	0.128218	0.0457067	FALSE
Cadmium_Chloride;75uM;2	chrVII_213411_C_A	0.287834	8	1	0.287834	-0.0607803	FALSE
Cadmium_Chloride;75uM;2	chrVIII_57272_T_C	0.0138477	2	1	0.0138477	-0.120178	FALSE
Cadmium_Chloride;75uM;2	chrVIII_107866_G_A	0.128713	10			-0.0499429	FALSE
Cadmium_Chloride;75uM;2	chrVIII_205723_A_C	0.103568	6	1	0.103568	-0.0405317	FALSE
Cadmium_Chloride;75uM;2	chrIX_306619_G_A	0.146884	4	1	0.146884	0.0709351	FALSE
Cadmium_Chloride;75uM;2	chrXI_69662_T_C	0.338614	4	0	0.661386	-0.115216	FALSE
Cadmium_Chloride;75uM;2	chrXI_530471_G_T	0.0143422	2	1	0.0143422	-0.0851869	FALSE
Cadmium_Chloride;75uM;2	chrXII_405138_C_A	0.409812	10	0	0.590188	-0.139925	TRUE	YLR131C	ACE2	0.102037
Cadmium_Chloride;75uM;2	chrXII_358692_C_T	0.39802	10	0	0.60198	-0.0793493	FALSE
Cadmium_Chloride;75uM;2	chrXII_836590_A_G	0.041543	2	1	0.041543	-0.0835732	FALSE
Cadmium_Chloride;75uM;2	chrXII_132955_T_C	0.0252226	2	1	0.0252226	0.0420084	FALSE
Cadmium_Chloride;75uM;2	chrXII_524691_T_C	0.06182	2	1	0.06182	-0.0706514	FALSE
Cadmium_Chloride;75uM;2	chrXIII_318454_C_G	0.134787	8	0	0.865213	-0.170886	FALSE
Cadmium_Chloride;75uM;2	chrXIII_416274_A_G	0.334328	8	0	0.665672	-0.0349612	FALSE
Cadmium_Chloride;75uM;2	chrXIV_12563_T_G	0.060585	4	1	0.060585	-0.0599589	FALSE
Cadmium_Chloride;75uM;2	chrXIV_240602_T_C	0.449455	10	0	0.550545	0.0302867	FALSE
Cadmium_Chloride;75uM;2	chrXIV_697791_T_A	0.106825	2	1	0.106825	-0.0877032	FALSE
Cadmium_Chloride;75uM;2	chrXV_1055026_A_C	0.0178749	4	1	0.0178749	-0.0771183	FALSE
Cadmium_Chloride;75uM;2	chrXV_270735_T_C	0.310516	6	0	0.689484	-0.0643812	FALSE
Cadmium_Chloride;75uM;2	chrXV_720752_A_G	0.0946482	4	1	0.0946482	-0.0428019	FALSE
Cadmium_Chloride;75uM;2	chrXV_84628_C_T	0.137129	4	1	0.137129	0.0908582	FALSE
Cadmium_Chloride;75uM;2	chrXVI_787095_A_G	0.0872151	4	0	0.912785	-0.113898	FALSE
Cadmium_Chloride;75uM;2	chrXVI_320399_C_A	0.397219	8	0	0.602781	0.0279927	FALSE
Cadmium_Chloride;75uM;2	chrII_593432_T_C	0.0737624	6			0.0697497	FALSE
Cadmium_Chloride;75uM;2	chrII_270817_A_G	0.00544016	2	1	0.00544016	0.0779117	FALSE
Cadmium_Chloride;75uM;2	chrIV_553105_T_C	0.0074184	4	1	0.0074184	-0.0911605	FALSE
Cadmium_Chloride;75uM;2	chrIV_343870_C_T	0.0029703	2	1	0.0029703	-0.117567	FALSE
Cadmium_Chloride;75uM;2	chrIV_1185811_T_C	0.016815	2	0	0.983185	0.0927123	FALSE
Cadmium_Chloride;75uM;2	chrIV_159188_T_A	0.0242334	4			-0.0606078	FALSE
Cadmium_Chloride;75uM;2	chrV_348050_C_G	0.281746	6	1	0.281746	-0.0438671	FALSE
Cadmium_Chloride;75uM;2	chrVII_378012_G_A	0.0490099	2	1	0.0490099	-0.0941757	FALSE
Cadmium_Chloride;75uM;2	chrIX_93293_G_A	0.0192878	2	1	0.0192878	0.087071	FALSE
Cadmium_Chloride;75uM;2	chrXI_368904_G_A	0.219464	4	1	0.219464	0.0462114	FALSE
Cadmium_Chloride;75uM;2	chrXI_583415_C_T	0.099108	8	1	0.099108	0.0276155	FALSE
Cadmium_Chloride;75uM;2	chrXI_217889_T_C	0.105836	4	0	0.894164	0.0618241	FALSE
Cadmium_Chloride;75uM;2	chrXIII_104549_A_T	0.000990099	2	1	0.000990099	0.0722694	FALSE
Cadmium_Chloride;75uM;2	chrXV_621735_T_C	0.00401606	2	1	0.00401606	0.21265	FALSE
Cadmium_Chloride;75uM;2	chrXVI_386711_T_C	0.0588526	4	1	0.0588526	0.0830985	FALSE
Cadmium_Chloride;75uM;2	chrIII_78354_C_T	0.263889	2	1	0.263889	0.0701704	FALSE
Cadmium_Chloride;75uM;2	chrVII_541987_T_C	0.0237389	2			0.326727	TRUE	YGR028W	MSP1	0.00349377
Cadmium_Chloride;75uM;2	chrVIII_523574_TG_T	0.00411523	2			-0.0671959	FALSE
Cadmium_Chloride;75uM;2	chrIX_385920_ATGTG_A	0.00297915	2			-0.349881	FALSE
Cadmium_Chloride;75uM;2	chrXII_1051110_C_T	0.0341584	2	1	0.0341584	0.0634616	FALSE
Cadmium_Chloride;75uM;2	chrXIII_643493_T_C	0.135055	2	1	0.135055	-0.115433	FALSE
Cadmium_Chloride;75uM;2	chrXV_88386_G_A	0.00346192	2	1	0.00346192	-0.189223	FALSE
Cadmium_Chloride;75uM;2	chrII_770934_C_G	0.0192878	2			0.0154406	FALSE
Cadmium_Chloride;75uM;2	chrII_794993_A_G	0.00947159	2	1	0.00947159	-0.805431	FALSE
Cadmium_Chloride;75uM;2	chrIX_396203_A_T	0.0257681	6			-0.0523779	FALSE
Cadmium_Chloride;75uM;2	chrX_493144_T_C	0.00692384	2	1	0.00692384	0.120642	FALSE
Cadmium_Chloride;75uM;2	chrXVI_619676_T_G	0.117825	4			0.0388535	FALSE
Cadmium_Chloride;75uM;2	chrIX_131912_G_A	0.0104167	2	1	0.0104167	0.115175	FALSE
Cadmium_Chloride;75uM;2	chrX_259542_T_C	0.132047	2	1	0.132047	0.0679897	FALSE
Cadmium_Chloride;75uM;2	chrXI_73424_A_G	0.200297	4	1	0.200297	0.0350377	FALSE
Cadmium_Chloride;75uM;2	chrXII_1030426_T_A	0.0544554	4			0.0402702	FALSE
Cadmium_Chloride;75uM;2	chrII_217663_C_T	0.0024728	2	1	0.0024728	0.0491913	FALSE
Cadmium_Chloride;75uM;2	chrIV_484955_G_A	0.0568744	2	0	0.943126	0.0944204	FALSE
Cadmium_Chloride;75uM;2	chrV_171917_T_A	0.0302579	4	1	0.0302579	0.070098	FALSE
Cadmium_Chloride;75uM;2	chrVI_158790_A_G	0.0272547	2			0.0839688	FALSE
Cadmium_Chloride;75uM;2	chrVII_374070_A_T	0.00890208	2	1	0.00890208	-0.241023	TRUE	YGL071W	AFT1	0.000992506
Cadmium_Chloride;75uM;2	chrVII_516755_G_A	0.0049456	2	1	0.0049456	-0.071618	FALSE
Cadmium_Chloride;75uM;2	chrVII_914066_A_G	0.0182987	2	1	0.0182987	-0.0484183	FALSE
Cadmium_Chloride;75uM;2	chrIX_388953_G_A	0.0257576	2			-0.301548	TRUE	YIR020C		0.0920974
Cadmium_Chloride;75uM;2	chrX_28461_A_G	0.100128	4	1	0.100128	0.0510374	FALSE
Cadmium_Chloride;75uM;2	chrXIII_794694_C_T	0.0217606	2			0.071933	FALSE
Cadmium_Chloride;75uM;2	chrXIII_921662_T_G	0.00814332	4			-0.0481394	FALSE
Cadmium_Chloride;75uM;2	chrXV_91050_A_G	0.156602	2	1	0.156602	0.10629	FALSE
Cadmium_Chloride;75uM;2	chrXV_1054798_AAGC_A	0.019861	2			0.0814726	FALSE
Cadmium_Chloride;75uM;2	chrXVI_748433_A_G	0.00198216	2	1	0.00198216	-0.117048	FALSE
Cadmium_Chloride;75uM;2	chrXV_85038_C_A	0.243818	4	1	0.243818	-0.105452	FALSE
Cadmium_Chloride;75uM;2	chrII_798528_CT_C	0.00400802	2	1	0.00400802	0.290898	FALSE
Cadmium_Chloride;75uM;2	chrXIII_321127_T_C	0.0218038	2	1	0.0218038	-0.280159	FALSE
Cadmium_Chloride;75uM;2	chrVI_31447_G_A	0.0258706	2			0.0559613	FALSE
Cadmium_Chloride;75uM;2	chrX_456471_C_T	0.00197824	2	1	0.00197824	0.074698	FALSE
Cadmium_Chloride;75uM;2	chrXV_111418_C_T	0.131474	4	0	0.868526	-0.117811	FALSE
Cadmium_Chloride;75uM;2	chrXV_602335_T_C	0.00593472	2	1	0.00593472	-0.051159	FALSE
Cadmium_Chloride;75uM;2	chrII_792650_C_T	0.00201207	2			-0.579768	FALSE
Cadmium_Chloride;75uM;2	chrIII_196679_T_G	0.0905045	2	1	0.0905045	0.102387	FALSE
Cadmium_Chloride;75uM;2	chrIV_22141_C_CA	0.0604559	2			-0.0896633	FALSE
Cadmium_Chloride;75uM;2	chrIV_1510975_T_C	0.0138614	2	1	0.0138614	-0.0756984	FALSE
Cadmium_Chloride;75uM;2	chrV_398009_A_G	0.0356436	2	1	0.0356436	-0.134058	FALSE
Cadmium_Chloride;75uM;2	chrV_99373_A_G	0.0306931	2			-0.0992288	FALSE
Cadmium_Chloride;75uM;2	chrIX_427066_T_TG	0.0267327	2			-0.106412	FALSE
Cadmium_Chloride;75uM;2	chrXI_245775_G_A	0.0109344	2	1	0.0109344	-0.0617629	FALSE
Cadmium_Chloride;75uM;2	chrXIII_14538_A_C	0.0143564	2	1	0.0143564	-0.0863627	FALSE
Cadmium_Chloride;75uM;2	chrXIII_302918_A_T	0.178713	2	1	0.178713	0.0784406	FALSE
Cadmium_Chloride;75uM;2	chrII_26591_A_G	0.00197824	2	1	0.00197824	0.0772132	FALSE
Cadmium_Chloride;75uM;2	chrVII_1076533_C_T	0.120309	2	1	0.120309	-0.0702797	FALSE
Cadmium_Chloride;75uM;2	chrX_254672_A_G	0.00197824	2	1	0.00197824	-0.142981	FALSE
Cadmium_Chloride;75uM;2	chrXII_709031_G_T	0.00197824	2	1	0.00197824	0.08279	FALSE
Cadmium_Chloride;75uM;2	chrXII_86742_C_A	0.0302548	2	1	0.0302548	0.100711	FALSE
Cadmium_Chloride;75uM;2	chrXIII_675953_G_A	0.00197824	2	1	0.00197824	-0.0624464	FALSE
Cadmium_Chloride;75uM;2	chrXV_411842_A_AC	0.00346192	2	1	0.00346192	-0.448554	TRUE	YOR043W	WHI2	0.00185159
Cadmium_Chloride;75uM;2	chrXV_576191_A_G	0.00160772	2	0	0.998392	0.192448	FALSE
Cadmium_Chloride;75uM;2	chrXVI_211921_C_T	0.001	2			0.166472	FALSE
Cadmium_Chloride;75uM;2	chrXVI_381712_A_T	0.0049554	2			-0.160565	FALSE
Caffeine;15mM;2	chrI_27825_C_T	0.478454	8			-0.0406291	FALSE
Caffeine;15mM;2	chrII_120585_A_G	0.0267062	2	0	0.026706	0.0822312	FALSE
Caffeine;15mM;2	chrII_582470_A_T	0.194444	6	0	0.194444	0.0531357	FALSE
Caffeine;15mM;2	chrII_395218_G_A	0.321175	10	0	0.321175	-0.0444892	FALSE
Caffeine;15mM;2	chrII_335310_A_G	0.11447	6	1	0.88553	0.0348713	FALSE
Caffeine;15mM;2	chrIII_235472_A_G	0.0074184	2	0	0.007418	-0.0352169	FALSE
Caffeine;15mM;2	chrIV_138088_G_A	0.180556	8	0	0.180556	-0.0637109	FALSE
Caffeine;15mM;2	chrIV_466356_A_G	0.296296	10	0	0.296296	-0.0898991	FALSE
Caffeine;15mM;2	chrIV_280697_C_T	0.0669643	8	1	0.933036	-0.0389012	FALSE
Caffeine;15mM;2	chrIV_49375_G_C	0.159046	6	1	0.159046	-0.0391451	FALSE
Caffeine;15mM;2	chrIV_1056448_T_C	0.0118694	2	0	0.011869	0.0513064	FALSE
Caffeine;15mM;2	chrIV_1190196_T_C	0.0243056	2	0	0.024306	-0.0372757	FALSE
Caffeine;15mM;2	chrIV_748463_T_A	0.45491	12	1	0.54509	-0.0236695	FALSE
Caffeine;15mM;2	chrV_346707_C_T	0.0633663	4	0	0.063366	0.048407	FALSE
Caffeine;15mM;2	chrV_511800_T_C	0.0039604	2	0	0.00396	-0.0405996	FALSE
Caffeine;15mM;2	chrVII_470028_A_G	0.245796	8	0	0.245796	-0.129637	TRUE	YGL011C	SCL1	0.0711162
Caffeine;15mM;2	chrVII_145655_A_G	0.352092	10	1	0.647908	0.0709681	FALSE
Caffeine;15mM;2	chrVII_1061633_A_G	0.22448	8	0	0.22448	-0.0255808	FALSE
Caffeine;15mM;2	chrVIII_174970_CA_C	0.00545635	2	1	0.994544	0.202835	TRUE	YHR032W	ERC1	0.0829211
Caffeine;15mM;2	chrVIII_16634_C_T	0.108847	4			-0.155481	FALSE
Caffeine;15mM;2	chrVIII_117572_C_T	0.340436	10	0	0.340436	0.0490815	FALSE
Caffeine;15mM;2	chrVIII_344320_G_GT	0.00841584	4	1	0.991584	0.0436542	FALSE
Caffeine;15mM;2	chrIX_69033_C_T	0.173267	8			0.0745732	FALSE
Caffeine;15mM;2	chrIX_438686_G_A	0.427861	6			-0.0447986	FALSE
Caffeine;15mM;2	chrIX_174345_T_A	0.0934718	4			-0.0635957	FALSE
Caffeine;15mM;2	chrIX_250337_G_A	0.375248	10	1	0.624752	0.0309913	FALSE
Caffeine;15mM;2	chrX_658094_G_A	0.00548355	2	0	0.005484	0.136541	FALSE
Caffeine;15mM;2	chrX_555162_G_A	0.0286845	2	0	0.028684	-0.0877745	FALSE
Caffeine;15mM;2	chrXI_56302_C_T	0.0400593	2	0	0.040059	0.453563	TRUE	YKL203C	TOR2	2.44593e-07
Caffeine;15mM;2	chrXI_610937_G_T	0.387674	10	1	0.612326	0.0579632	FALSE
Caffeine;15mM;2	chrXI_227012_C_T	0.478196	12	1	0.478196	-0.0443074	FALSE
Caffeine;15mM;2	chrXI_467127_T_C	0.47123	10	1	0.52877	-0.0429219	FALSE
Caffeine;15mM;2	chrXII_647752_T_C	0.169643	4	1	0.830357	0.100086	FALSE
Caffeine;15mM;2	chrXII_490443_A_G	0.0090812	2	1	0.990919	-0.109357	FALSE
Caffeine;15mM;2	chrXII_532789_G_A	0.275743	8	0	0.275743	0.0453493	FALSE
Caffeine;15mM;2	chrXII_787307_T_A	0.116222	4	1	0.883778	-0.0539384	FALSE
Caffeine;15mM;2	chrXIII_240594_T_C	0.0469832	2	0	0.046983	-0.13822	FALSE
Caffeine;15mM;2	chrXIII_25025_A_G	0.00296736	2	0	0.002967	0.143039	FALSE
Caffeine;15mM;2	chrXIII_830265_G_A	0.221173	8	1	0.778827	-0.0559617	FALSE
Caffeine;15mM;2	chrXIV_467219_A_G	0.00197824	2	0	0.001978	-0.417	TRUE	YNL085W	MKT1	0.00385836
Caffeine;15mM;2	chrXIV_534813_T_C	0.0098912	4	1	0.0098912	-0.0924065	FALSE
Caffeine;15mM;2	chrXIV_287504_C_T	0.0108803	4	0	0.01088	0.05144	FALSE
Caffeine;15mM;2	chrXIV_187320_C_T	0.412698	8	1	0.587302	-0.0483459	FALSE
Caffeine;15mM;2	chrXIV_346115_A_T	0.00841584	2	1	0.991584	0.0608136	FALSE
Caffeine;15mM;2	chrXIV_95692_G_A	0.269841	8	0	0.269841	-0.0230741	FALSE
Caffeine;15mM;2	chrXV_626519_C_T	0.292285	6	0	0.292285	0.18047	TRUE	YOR153W	PDR5	0.119119
Caffeine;15mM;2	chrXV_27793_C_G	0.488095	10	1	0.488095	0.0512864	FALSE
Caffeine;15mM;2	chrXV_234932_A_T	0.123267	4	0	0.123267	-0.0518336	FALSE
Caffeine;15mM;2	chrXV_676391_A_G	0.166501	12	0	0.166501	0.0316848	FALSE
Caffeine;15mM;2	chrXV_155997_C_A	0.039604	4	0	0.039604	-0.0666095	FALSE
Caffeine;15mM;2	chrXV_79026_G_A	0.0306931	2	0	0.030693	0.105864	FALSE
Caffeine;15mM;2	chrXVI_207364_C_T	0.14505	4	1	0.14505	-0.0725353	FALSE
Caffeine;15mM;2	chrXVI_373847_A_G	0.376494	10	0	0.623506	0.0457871	FALSE
Caffeine;15mM;2	chrXVI_219254_A_G	0.0603363	6	1	0.0603363	-0.0415775	FALSE
Caffeine;15mM;2	chrI_138823_A_G	0.317073	10			0.0448875	FALSE
Caffeine;15mM;2	chrI_112742_C_G	0.00296736	2	1	0.00296736	0.0849121	FALSE
Caffeine;15mM;2	chrIV_383227_C_T	0.229394	6			-0.0761039	FALSE
Caffeine;15mM;2	chrIV_601524_C_T	0.113688	2	1	0.886312	-0.0933444	FALSE
Caffeine;15mM;2	chrVII_870131_C_T	0.110727	2	1	0.889273	0.0782971	FALSE
Caffeine;15mM;2	chrXII_737776_C_T	0.229931	6	1	0.229931	0.0358519	FALSE
Caffeine;15mM;2	chrXIII_109242_T_C	0.00197824	2	1	0.00197824	-0.110743	FALSE
Caffeine;15mM;2	chrXV_488780_A_G	0.286139	4	1	0.713861	0.0515399	FALSE
Caffeine;15mM;2	chrXVI_504270_T_C	0.0411298	4	1	0.0411298	-0.0983496	FALSE
Caffeine;15mM;2	chrXVI_35528_A_C	0.0276954	4	1	0.0276954	-0.0728272	FALSE
Caffeine;15mM;2	chrI_68725_G_C	0.37013	10	0	0.62987	-0.0411172	FALSE
Caffeine;15mM;2	chrII_564235_C_T	0.050495	4	0	0.949505	0.0740905	FALSE
Caffeine;15mM;2	chrV_130380_T_C	0.469682	8	0	0.469682	0.11416	FALSE
Caffeine;15mM;2	chrV_504512_TA_T	0.0471698	6			-0.0539638	FALSE
Caffeine;15mM;2	chrVI_100827_T_C	0.244209	8			0.0305602	FALSE
Caffeine;15mM;2	chrVII_361317_C_T	0.100396	8	0	0.899604	-0.0607049	FALSE
Caffeine;15mM;2	chrVII_471114_C_T	0.0128713	2	1	0.0128713	0.160498	TRUE	YGL011C	SCL1	0.0711162
Caffeine;15mM;2	chrVII_592945_T_C	0.0321782	6	1	0.0321782	-0.076733	FALSE
Caffeine;15mM;2	chrVIII_294060_G_A	0.0291165	4			0.064958	FALSE
Caffeine;15mM;2	chrX_566656_A_G	0.482656	6	0	0.517344	0.470061	TRUE	YJR066W	TOR1	0
Caffeine;15mM;2	chrX_646595_C_T	0.203869	6	1	0.203869	-0.070294	FALSE
Caffeine;15mM;2	chrX_238933_T_C	0.264123	8	0	0.735877	0.0668437	FALSE
Caffeine;15mM;2	chrXI_66342_T_C	0.261905	10	0	0.738095	-0.0729214	FALSE
Caffeine;15mM;2	chrXII_950806_C_T	0.199207	6	1	0.199207	-0.0698072	FALSE
Caffeine;15mM;2	chrXIII_339496_C_T	0.218533	6	1	0.218533	0.0508439	FALSE
Caffeine;15mM;2	chrXIV_233897_A_G	0.337463	8	1	0.337463	0.0662211	FALSE
Caffeine;15mM;2	chrXIV_488759_G_C	0.0940594	8	0	0.905941	0.0493875	FALSE
Caffeine;15mM;2	chrXIV_343155_C_T	0.0479723	4	1	0.0479723	0.0869942	FALSE
Caffeine;15mM;2	chrXIV_752030_A_G	0.415842	10	1	0.415842	0.0379571	FALSE
Caffeine;15mM;2	chrXV_619392_T_C	0.108523	4	0	0.891477	0.125047	FALSE
Caffeine;15mM;2	chrXV_1003790_T_C	0.323559	8			-0.0775099	FALSE
Caffeine;15mM;2	chrXV_274354_A_C	0.486607	8	1	0.486607	-0.0561325	FALSE
Caffeine;15mM;2	chrXVI_878117_A_G	0.309028	6	1	0.309028	0.0743915	FALSE
Caffeine;15mM;2	chrXVI_484249_G_A	0.115347	6	1	0.115347	0.0643245	FALSE
Caffeine;15mM;2	chrIV_356133_A_G	0.0113749	2	1	0.0113749	-0.150833	FALSE
Caffeine;15mM;2	chrIV_1142622_T_C	0.0182987	2	1	0.0182987	-0.128169	FALSE
Caffeine;15mM;2	chrVIII_456888_C_T	0.0212661	2	1	0.0212661	-0.0970868	FALSE
Caffeine;15mM;2	chrIX_393967_A_G	0.05	2	1	0.05	-0.230189	FALSE
Caffeine;15mM;2	chrIX_208_A_G	0.0214592	2	1	0.0214592	0.107572	FALSE
Caffeine;15mM;2	chrXI_351791_C_T	0.102577	4	1	0.102577	0.0472584	FALSE
Caffeine;15mM;2	chrXV_547231_C_G	0.00840752	4			0.091491	FALSE
Caffeine;15mM;2	chrXV_639669_A_G	0.0103858	2	1	0.0103858	0.51628	TRUE	YOR162C	YRR1	0
Caffeine;15mM;2	chrXV_623727_A_G	0.008	2	1	0.008	-0.433208	TRUE	YOR153W	PDR5	6.62185e-06
Caffeine;15mM;2	chrII_199445_G_A	0.0553907	2	1	0.0553907	-0.0955472	FALSE
Caffeine;15mM;2	chrVIII_528374_G_T	0.0068323	2	1	0.0068323	0.224787	FALSE
Caffeine;15mM;2	chrX_566935_A_AT	0.0163205	4	1	0.0163205	-0.175038	TRUE	YJR067C	YAE1	0.149947
Caffeine;15mM;2	chrX_141812_C_T	0.135015	2	0	0.864985	-0.104705	FALSE
Caffeine;15mM;2	chrXIII_69500_G_A	0.267857	6	1	0.267857	-0.0443048	FALSE
Caffeine;15mM;2	chrXV_641514_C_T	0.0356083	2	1	0.0356083	-0.194709	FALSE
Caffeine;15mM;2	chrIV_571132_A_G	0.0143422	4	1	0.0143422	-0.0841681	FALSE
Caffeine;15mM;2	chrV_442855_T_C	0.010978	2			0.162169	FALSE
Caffeine;15mM;2	chrVIII_138871_A_G	0.0638614	6	1	0.0638614	0.0457762	FALSE
Caffeine;15mM;2	chrX_493144_T_C	0.00692384	2	1	0.00692384	-0.242046	FALSE
Caffeine;15mM;2	chrXII_511389_T_C	0.318091	6	1	0.318091	-0.0651495	FALSE
Caffeine;15mM;2	chrXVI_450060_T_C	0.257681	2	1	0.257681	0.144882	FALSE
Caffeine;15mM;2	chrIV_453041_A_T	0.0148515	2	1	0.0148515	-0.1257	FALSE
Caffeine;15mM;2	chrVII_181958_A_G	0.00197824	2	1	0.00197824	-0.0799231	FALSE
Caffeine;15mM;2	chrVIII_483138_G_A	0.0965347	4	1	0.0965347	-0.114249	FALSE
Caffeine;15mM;2	chrXII_190514_G_T	0.0049456	2	1	0.0049456	0.160384	FALSE
Caffeine;15mM;2	chrXIV_438528_T_C	0.0104063	2	1	0.0104063	0.198387	FALSE
Caffeine;15mM;2	chrI_119642_C_T	0.0232443	2	1	0.0232443	-0.127513	FALSE
Caffeine;15mM;2	chrIII_57359_A_G	0.0326409	2	1	0.0326409	-0.0670006	FALSE
Caffeine;15mM;2	chrIV_957686_A_AT	0.0272008	2	1	0.0272008	-0.0981222	FALSE
Caffeine;15mM;2	chrIV_1228584_GA_G	0.0356083	4	1	0.0356083	-0.0610167	FALSE
Caffeine;15mM;2	chrV_31247_A_G	0.0557769	4	1	0.0557769	0.0382165	FALSE
Caffeine;15mM;2	chrXI_64527_A_G	0.0395648	2	0	0.960435	-0.182099	FALSE
Caffeine;15mM;2	chrXI_354035_G_A	0.0435213	4	1	0.0435213	0.120715	FALSE
Caffeine;15mM;2	chrXIV_574318_A_G	0.0252226	2	1	0.0252226	-0.0906613	FALSE
Caffeine;15mM;2	chrII_108251_A_G	0.00445104	2	1	0.00445104	-0.0461792	FALSE
Caffeine;15mM;2	chrXIV_632029_G_A	0.0181635	2	1	0.0181635	0.152847	FALSE
Caffeine;15mM;2	chrII_242603_G_A	0.0499505	4	1	0.0499505	0.0799512	FALSE
Caffeine;15mM;2	chrIV_869407_G_T	0.00098912	2	1	0.00098912	-0.725874	TRUE	YDR208W	MSS4	0
Caffeine;15mM;2	chrX_538781_A_G	0.00098912	2	1	0.00098912	-0.136368	FALSE
Caffeine;15mM;2	chrIV_185195_C_G	0.0292079	2	1	0.0292079	0.0949516	FALSE
Caffeine;15mM;2	chrIV_954941_A_G	0.170466	2	0	0.829534	0.0827007	FALSE
Caffeine;15mM;2	chrVII_507416_C_T	0.0450495	2	1	0.0450495	0.0749641	FALSE
Caffeine;15mM;2	chrXII_878483_T_C	0.00098912	2	1	0.00098912	-0.0905919	FALSE
Caffeine;15mM;2	chrII_213122_A_G	0.0306627	2	1	0.0306627	0.0623862	FALSE
Caffeine;15mM;2	chrX_730707_C_T	0.0030349	2			0.32773	FALSE
Caffeine;15mM;2	chrX_206274_A_G	0.0668317	2	1	0.0668317	-0.146259	FALSE
Caffeine;15mM;2	chrX_398445_G_A	0.0133531	2	1	0.0133531	0.0952342	FALSE
Caffeine;15mM;2	chrXII_385238_C_T	0.00445104	2	1	0.00445104	0.0845563	FALSE
Caffeine;15mM;2	chrXIII_528857_T_C	0.0375865	2	1	0.0375865	0.108581	FALSE
Caffeine;15mM;2	chrXIII_273902_G_A	0.0296736	2	1	0.0296736	-0.0595292	FALSE
Caffeine;15mM;2	chrXIV_480624_C_T	0.0128586	2	1	0.0128586	0.0638279	FALSE
Caffeine;15mM;2	chrIII_186762_A_G	0.0232904	2	1	0.0232904	-0.0771916	FALSE
Caffeine;15mM;2	chrIII_21337_G_C	0.016815	2	1	0.016815	0.0528959	FALSE
Caffeine;15mM;2	chrV_78172_C_A	0.0049456	2	1	0.0049456	-0.246141	FALSE
Caffeine;15mM;2	chrV_377631_T_G	0.0944609	2	1	0.0944609	-0.0546613	FALSE
Caffeine;15mM;2	chrXV_618974_A_ATG	0.147671	2			-0.12519	TRUE	YOR153W	PDR5	0.119119
Caffeine;15mM;2	chrXII_276034_T_A	0.00197824	2	1	0.00197824	0.0629497	FALSE
Caffeine;15mM;2	chrXVI_191089_TA_T	0.00296736	2	1	0.00296736	0.0770321	FALSE
Caffeine;15mM;2	chrVII_1053_A_G	0.0140665	2	1	0.0140665	0.0817218	FALSE
Caffeine;15mM;2	chrIX_387610_C_T	0.00165563	2			-0.189961	FALSE
Caffeine;15mM;2	chrX_383548_T_C	0.00791296	2	1	0.00791296	-0.117064	FALSE
Caffeine;15mM;2	chrXV_412177_C_T	0.00692384	2	0	0.993076	-0.491016	TRUE	YOR043W	WHI2	0.0913804
Caffeine;15mM;2	chrXV_888856_T_C	0.0849057	2			0.0840847	FALSE
Caffeine;15mM;2	chrXVI_374729_A_C	0.0133531	2	1	0.0133531	-0.136391	FALSE
Caffeine;15mM;2	chrVII_781714_C_T	0.0098912	2	1	0.0098912	-0.105342	FALSE
Cobalt_Chloride;2mM;2	chrI_194104_C_T	0.0409182	2	0	0.040918	0.18886	TRUE	YAR042W	SWH1	5.5115e-05
Cobalt_Chloride;2mM;2	chrI_166348_TG_T	0.0403386	6	1	0.0403386	0.0453479	FALSE
Cobalt_Chloride;2mM;2	chrII_170207_C_T	0.338983	10	0	0.338983	-0.0589338	FALSE
Cobalt_Chloride;2mM;2	chrIII_94470_T_G	0.00593472	2	0	0.005935	-0.173403	TRUE	YCL016C	DCC1	0.0780219
Cobalt_Chloride;2mM;2	chrIII_208542_C_T	0.260179	4	1	0.260179	0.051686	FALSE
Cobalt_Chloride;2mM;2	chrIII_246581_C_T	0.0897693	2	0	0.089769	0.0767963	FALSE
Cobalt_Chloride;2mM;2	chrIV_599314_T_C	0.00544016	2	0	0.00544	0.0830315	FALSE
Cobalt_Chloride;2mM;2	chrIV_395873_A_G	0.467294	10	1	0.467294	0.0324823	FALSE
Cobalt_Chloride;2mM;2	chrV_251157_A_G	0.177899	6	1	0.177899	0.0628314	FALSE
Cobalt_Chloride;2mM;2	chrV_377190_T_C	0.00403633	2	0	0.004036	0.139232	FALSE
Cobalt_Chloride;2mM;2	chrV_321624_G_T	0.115842	6	0	0.115842	-0.0455035	FALSE
Cobalt_Chloride;2mM;2	chrVII_798910_T_A	0.00098912	2	1	0.00098912	-0.095717	FALSE
Cobalt_Chloride;2mM;2	chrVII_53213_T_C	0.478175	12	1	0.478175	-0.0300381	FALSE
Cobalt_Chloride;2mM;2	chrVIII_16495_G_C	0.157371	4			-0.268287	TRUE	YHL042W		0.000439143
Cobalt_Chloride;2mM;2	chrVIII_196135_C_T	0.359267	10	1	0.640733	-0.0518759	FALSE
Cobalt_Chloride;2mM;2	chrIX_247784_T_C	0.347869	10			0.0604868	FALSE
Cobalt_Chloride;2mM;2	chrIX_303563_T_C	0.00296736	2	1	0.00296736	0.066866	FALSE
Cobalt_Chloride;2mM;2	chrX_658094_G_A	0.00548355	2	0	0.005484	0.183435	TRUE	YJR126C	VPS70	0.161556
Cobalt_Chloride;2mM;2	chrX_464252_A_G	0.190972	6			0.0618568	FALSE
Cobalt_Chloride;2mM;2	chrX_351163_G_A	0.235644	4	0	0.235644	0.0382928	FALSE
Cobalt_Chloride;2mM;2	chrXI_570352_G_A	0.471782	10	1	0.471782	-0.0676039	FALSE
Cobalt_Chloride;2mM;2	chrXI_626765_C_CA	0.0451389	4	1	0.954861	0.054087	FALSE
Cobalt_Chloride;2mM;2	chrXI_144619_T_A	0.244253	6	1	0.244253	0.0538657	FALSE
Cobalt_Chloride;2mM;2	chrXII_657492_C_G	0.098873	2			0.478625	TRUE	YLR257W		0.0245398
Cobalt_Chloride;2mM;2	chrXII_500275_G_T	0.11447	4	0	0.11447	-0.0866053	FALSE
Cobalt_Chloride;2mM;2	chrXII_888713_A_G	0.285005	10	1	0.714995	0.0339949	FALSE
Cobalt_Chloride;2mM;2	chrXII_388456_C_T	0.0120846	4	0	0.012085	0.0344873	FALSE
Cobalt_Chloride;2mM;2	chrXIII_758053_A_G	0.415675	6	0	0.584325	0.122765	FALSE
Cobalt_Chloride;2mM;2	chrXIII_390009_G_A	0.0897817	6	1	0.910218	-0.0589683	FALSE
Cobalt_Chloride;2mM;2	chrXIII_591330_G_A	0.30666	12	1	0.69334	0.0551686	FALSE
Cobalt_Chloride;2mM;2	chrXIII_25638_C_T	0.114851	2	0	0.114851	0.0828379	FALSE
Cobalt_Chloride;2mM;2	chrXIII_883123_A_G	0.290882	6	0	0.290882	0.0525487	FALSE
Cobalt_Chloride;2mM;2	chrXIV_467219_A_G	0.00197824	2	0	0.001978	-0.185116	FALSE
Cobalt_Chloride;2mM;2	chrXIV_602262_T_A	0.135236	10			-0.0547707	FALSE
Cobalt_Chloride;2mM;2	chrXV_604538_A_G	0.445437	10	1	0.445437	-0.0424022	FALSE
Cobalt_Chloride;2mM;2	chrXV_337020_T_A	0.386139	10	1	0.386139	0.0425336	FALSE
Cobalt_Chloride;2mM;2	chrXV_833004_A_G	0.307654	8	1	0.692346	0.0599179	FALSE
Cobalt_Chloride;2mM;2	chrXV_941405_C_T	0.00445104	2	0	0.004451	-0.116238	FALSE
Cobalt_Chloride;2mM;2	chrXV_74338_G_T	0.012364	2	0	0.012364	0.0875146	FALSE
Cobalt_Chloride;2mM;2	chrXV_560189_T_A	0.159881	8	1	0.840119	-0.0646066	FALSE
Cobalt_Chloride;2mM;2	chrXV_465365_G_A	0.0024728	2	0	0.997527	0.0594064	FALSE
Cobalt_Chloride;2mM;2	chrXVI_390896_G_A	0.250743	4	1	0.250743	0.0363639	FALSE
Cobalt_Chloride;2mM;2	chrXVI_499688_T_TAACA	0.390486	10	1	0.609514	0.0718421	FALSE
Cobalt_Chloride;2mM;2	chrXVI_376683_A_G	0.0986125	6	1	0.0986125	0.230017	FALSE
Cobalt_Chloride;2mM;2	chrXVI_365099_G_A	0.0406343	4	1	0.0406343	-0.0100612	FALSE
Cobalt_Chloride;2mM;2	chrII_544518_A_G	0.0128586	4	1	0.0128586	0.107728	FALSE
Cobalt_Chloride;2mM;2	chrIV_155446_T_A	0.478109	8	1	0.521891	-0.0412283	FALSE
Cobalt_Chloride;2mM;2	chrVII_960936_A_G	0.332669	6	0	0.332669	-0.109667	FALSE
Cobalt_Chloride;2mM;2	chrVII_609851_G_A	0.00593472	2	1	0.00593472	-0.157286	FALSE
Cobalt_Chloride;2mM;2	chrVII_373552_A_T	0.0672601	4	1	0.0672601	-0.0558017	FALSE
Cobalt_Chloride;2mM;2	chrXV_173340_A_C	0.134026	4	1	0.134026	-0.0742658	FALSE
Cobalt_Chloride;2mM;2	chrI_125214_C_T	0.0217822	2	1	0.0217822	-0.0740814	FALSE
Cobalt_Chloride;2mM;2	chrIII_170485_A_G	0.231188	6			-0.0603328	FALSE
Cobalt_Chloride;2mM;2	chrIV_240506_C_A	0.339623	8	0	0.660377	0.0654337	FALSE
Cobalt_Chloride;2mM;2	chrIV_670771_A_C	0.413366	10	0	0.586634	-0.0528017	FALSE
Cobalt_Chloride;2mM;2	chrV_111083_A_G	0.266568	8			0.0497378	FALSE
Cobalt_Chloride;2mM;2	chrVI_221898_C_T	0.279047	8			-0.0434535	FALSE
Cobalt_Chloride;2mM;2	chrVII_659437_T_C	0.473134	6	1	0.473134	0.104773	FALSE
Cobalt_Chloride;2mM;2	chrVII_369074_G_A	0.0420376	6	0	0.957962	0.0793364	FALSE
Cobalt_Chloride;2mM;2	chrVII_592945_T_C	0.0321782	6	1	0.0321782	-0.0438186	FALSE
Cobalt_Chloride;2mM;2	chrIX_30609_A_C	0.326064	6			0.0590089	FALSE
Cobalt_Chloride;2mM;2	chrXI_16954_T_C	0.213065	6			0.0363903	FALSE
Cobalt_Chloride;2mM;2	chrXI_230930_G_A	0.0919881	6			-0.0434895	FALSE
Cobalt_Chloride;2mM;2	chrXII_815052_A_G	0.0309381	6	0	0.969062	-0.063462	FALSE
Cobalt_Chloride;2mM;2	chrXII_106406_G_A	0.360258	8	1	0.360258	-0.0351117	FALSE
Cobalt_Chloride;2mM;2	chrXII_641496_G_A	0.243056	4	1	0.243056	-0.0615352	FALSE
Cobalt_Chloride;2mM;2	chrXII_1058188_C_T	0.05	6	1	0.05	0.0513764	FALSE
Cobalt_Chloride;2mM;2	chrXIII_440349_A_G	0.252976	8			-0.0441396	FALSE
Cobalt_Chloride;2mM;2	chrXIII_698372_C_A	0.484577	6			0.0392299	FALSE
Cobalt_Chloride;2mM;2	chrXIII_821443_T_C	0.0306627	4	1	0.0306627	0.0588192	FALSE
Cobalt_Chloride;2mM;2	chrXIV_306090_G_A	0.170297	4	1	0.170297	-0.0911045	FALSE
Cobalt_Chloride;2mM;2	chrXIV_389281_T_G	0.427794	8	0	0.572206	-0.0653952	FALSE
Cobalt_Chloride;2mM;2	chrXIV_210544_T_C	0.131058	6	1	0.131058	-0.0526568	FALSE
Cobalt_Chloride;2mM;2	chrXV_84226_G_A	0.457341	10	0	0.542659	0.0580604	FALSE
Cobalt_Chloride;2mM;2	chrXVI_683164_A_G	0.249752	6	1	0.249752	0.084939	FALSE
Cobalt_Chloride;2mM;2	chrXVI_507476_T_C	0.0138614	2	0	0.986139	-0.0697061	FALSE
Cobalt_Chloride;2mM;2	chrI_48755_T_C	0.0490099	4	1	0.0490099	0.106311	FALSE
Cobalt_Chloride;2mM;2	chrII_238285_A_T	0.003003	2			-0.189832	FALSE
Cobalt_Chloride;2mM;2	chrII_451587_T_C	0.0128586	4	1	0.0128586	-0.0555067	FALSE
Cobalt_Chloride;2mM;2	chrII_21610_A_T	0.255203	6	1	0.255203	0.0340967	FALSE
Cobalt_Chloride;2mM;2	chrIII_261764_G_A	0.0756677	2	1	0.0756677	0.0685494	FALSE
Cobalt_Chloride;2mM;2	chrIV_1149909_A_T	0.0334331	2	1	0.0334331	0.11788	FALSE
Cobalt_Chloride;2mM;2	chrIV_519389_T_A	0.0113636	2	1	0.0113636	0.105959	FALSE
Cobalt_Chloride;2mM;2	chrVII_321660_GGA_G	0.0642928	2	1	0.0642928	-0.012286	FALSE
Cobalt_Chloride;2mM;2	chrVII_847630_G_C	0.0321464	2	1	0.0321464	0.113603	FALSE
Cobalt_Chloride;2mM;2	chrIX_406865_T_C	0.00841584	2	1	0.00841584	-0.0752012	FALSE
Cobalt_Chloride;2mM;2	chrX_134235_A_G	0.125743	2			-0.0532528	FALSE
Cobalt_Chloride;2mM;2	chrXIII_586472_AG_A	0.0682493	2	1	0.0682493	-0.177579	FALSE
Cobalt_Chloride;2mM;2	chrXV_906271_T_C	0.0524233	2	1	0.0524233	-0.337393	FALSE
Cobalt_Chloride;2mM;2	chrXVI_115109_GC_G	0.012364	2	1	0.012364	-0.100926	FALSE
Cobalt_Chloride;2mM;2	chrXVI_29253_T_A	0.275622	6			-0.0418804	FALSE
Cobalt_Chloride;2mM;2	chrI_111245_T_C	0.361523	8	1	0.361523	-0.0295902	FALSE
Cobalt_Chloride;2mM;2	chrI_191932_C_T	0.00247525	2	1	0.00247525	-0.0631655	FALSE
Cobalt_Chloride;2mM;2	chrX_248815_G_T	0.00296736	2	1	0.00296736	-0.0807641	FALSE
Cobalt_Chloride;2mM;2	chrX_622154_A_G	0.0410485	2	1	0.0410485	-0.0847432	FALSE
Cobalt_Chloride;2mM;2	chrXI_243160_A_T	0.0148368	2	1	0.0148368	0.073594	FALSE
Cobalt_Chloride;2mM;2	chrXII_165986_G_T	0.0227498	2	1	0.0227498	-0.0719394	FALSE
Cobalt_Chloride;2mM;2	chrXII_267420_C_A	0.030198	2	1	0.030198	-0.0955261	FALSE
Cobalt_Chloride;2mM;2	chrII_655901_T_C	0.0049456	2	1	0.0049456	0.106932	FALSE
Cobalt_Chloride;2mM;2	chrII_372418_A_G	0.0217822	2	1	0.0217822	-0.085962	FALSE
Cobalt_Chloride;2mM;2	chrIII_82420_A_G	0.0108911	2	1	0.0108911	0.138849	FALSE
Cobalt_Chloride;2mM;2	chrIII_3423_C_A	0.0886443	4	1	0.0886443	-0.0421995	FALSE
Cobalt_Chloride;2mM;2	chrIV_1110572_A_G	0.080198	2	1	0.080198	0.0856695	FALSE
Cobalt_Chloride;2mM;2	chrV_68655_A_G	0.0143422	2	1	0.0143422	0.0526797	FALSE
Cobalt_Chloride;2mM;2	chrV_376103_A_G	0.280693	6	1	0.280693	0.0443237	FALSE
Cobalt_Chloride;2mM;2	chrVI_221795_G_A	0.00594059	2			-0.111335	FALSE
Cobalt_Chloride;2mM;2	chrVII_217395_T_A	0.0074184	2	1	0.0074184	0.090694	FALSE
Cobalt_Chloride;2mM;2	chrVIII_116029_A_C	0.00595829	2	1	0.00595829	0.117979	FALSE
Cobalt_Chloride;2mM;2	chrIX_35479_C_G	0.0367347	2			0.237316	FALSE
Cobalt_Chloride;2mM;2	chrX_493144_T_C	0.00692384	2	1	0.00692384	-0.378834	FALSE
Cobalt_Chloride;2mM;2	chrXIII_178207_G_T	0.180514	2	1	0.180514	-0.121244	FALSE
Cobalt_Chloride;2mM;2	chrXV_318581_G_A	0.0663366	2	1	0.0663366	0.0542693	FALSE
Cobalt_Chloride;2mM;2	chrXVI_366794_T_C	0.0197824	4	0	0.980218	0.06619	FALSE
Cobalt_Chloride;2mM;2	chrIV_396714_C_T	0.0113861	2	1	0.0113861	-0.158306	FALSE
Cobalt_Chloride;2mM;2	chrIV_121163_C_T	0.0128586	2	1	0.0128586	-0.0674187	FALSE
Cobalt_Chloride;2mM;2	chrVII_972317_G_A	0.287202	6	1	0.287202	0.0624567	FALSE
Cobalt_Chloride;2mM;2	chrX_47552_C_T	0.0286845	2	1	0.0286845	-0.0723241	FALSE
Cobalt_Chloride;2mM;2	chrXI_465463_A_G	0.233068	2	1	0.233068	-0.0641318	FALSE
Cobalt_Chloride;2mM;2	chrXII_190514_G_T	0.0049456	2	1	0.0049456	0.13839	FALSE
Cobalt_Chloride;2mM;2	chrXIII_760691_C_T	0.00990099	4	0	0.990099	-0.147688	FALSE
Cobalt_Chloride;2mM;2	chrXVI_685682_C_T	0.116187	2	0	0.883813	-0.216105	TRUE	YPR070W	MED1	0.0445212
Cobalt_Chloride;2mM;2	chrXVI_526335_A_G	0.0717822	4	0	0.928218	-0.0881437	FALSE
Cobalt_Chloride;2mM;2	chrV_151335_G_A	0.0762376	4			-0.0597631	FALSE
Cobalt_Chloride;2mM;2	chrVI_158271_G_A	0.0188305	2			-0.193223	TRUE	YFR007W	YFH7	0
Cobalt_Chloride;2mM;2	chrVI_31951_A_G	0.0109562	2			-0.113347	FALSE
Cobalt_Chloride;2mM;2	chrVII_489552_C_T	0.0851485	4	1	0.0851485	0.107049	FALSE
Cobalt_Chloride;2mM;2	chrIX_301460_T_C	0.0143422	2			0.139908	FALSE
Cobalt_Chloride;2mM;2	chrX_366471_A_G	0.0276954	2	1	0.0276954	-0.085152	FALSE
Cobalt_Chloride;2mM;2	chrXV_910186_T_C	0.0281899	2	1	0.0281899	-0.121031	FALSE
Cobalt_Chloride;2mM;2	chrXVI_138601_A_G	0.161721	8	1	0.161721	-0.0369896	FALSE
Cobalt_Chloride;2mM;2	chrIV_251255_T_A	0.0766568	4	1	0.0766568	-0.0823624	FALSE
Cobalt_Chloride;2mM;2	chrXI_1167_T_C	0.360335	2			-0.406123	TRUE	YKL220C	FRE2	0.0121756
Cobalt_Chloride;2mM;2	chrXII_570386_CA_C	0.00098912	2	1	0.00098912	-0.402295	TRUE	YLR214W	FRE1	0.00769316
Cobalt_Chloride;2mM;2	chrX_617915_C_A	0.000999001	2	1	0.000999001	-0.111936	FALSE
Cobalt_Chloride;2mM;2	chrXI_1056_G_C	0.418269	2	1	0.418269	0.177668	TRUE	YKL220C	FRE2	0.0121756
Cobalt_Chloride;2mM;2	chrXII_167823_T_TA	0.0024728	2	1	0.0024728	0.0665509	FALSE
Cobalt_Chloride;2mM;2	chrXIII_115809_T_C	0.00296736	2	1	0.00296736	-0.0830246	FALSE
Cobalt_Chloride;2mM;2	chrXV_907492_C_G	0.130564	4	1	0.130564	-0.41154	TRUE	YOR316C	COT1	0.059057
Cobalt_Chloride;2mM;2	chrI_29733_C_G	0.00507099	2			0.0681123	FALSE
Cobalt_Chloride;2mM;2	chrII_397840_G_A	0.03667	2	1	0.03667	-0.0649692	FALSE
Cobalt_Chloride;2mM;2	chrIV_877711_C_T	0.0357143	2	1	0.0357143	0.122744	FALSE
Cobalt_Chloride;2mM;2	chrIV_1122007_T_C	0.0380811	2	1	0.0380811	0.080208	FALSE
Cobalt_Chloride;2mM;2	chrXIII_861742_C_T	0.00990099	2	1	0.00990099	0.10644	FALSE
Cobalt_Chloride;2mM;2	chrXIII_923106_C_T	0.0849169	4	1	0.0849169	-0.0489948	FALSE
Cobalt_Chloride;2mM;2	chrXV_61541_G_A	0.000990099	2	1	0.000990099	0.0811332	FALSE
Cobalt_Chloride;2mM;2	chrXVI_517561_C_T	0.0262897	2	1	0.0262897	-0.140172	FALSE
Cobalt_Chloride;2mM;2	chrII_283292_T_A	0.0782178	2	1	0.0782178	-0.0799455	FALSE
Cobalt_Chloride;2mM;2	chrIII_96209_G_A	0.00197824	2	1	0.00197824	0.0580383	FALSE
Cobalt_Chloride;2mM;2	chrIV_954920_C_CA	0.0024728	2	1	0.0024728	-0.17791	TRUE	YDR244W	PEX5	0.103449
Cobalt_Chloride;2mM;2	chrVII_846477_G_C	0.00198413	2	1	0.00198413	0.60726	FALSE
Cobalt_Chloride;2mM;2	chrXVI_206456_G_A	0.167493	4	0	0.832507	-0.265654	FALSE
Cobalt_Chloride;2mM;2	chrXII_213290_T_C	0.0128586	2	1	0.0128586	-0.132793	FALSE
Cobalt_Chloride;2mM;2	chrXIII_409846_C_G	0.0306627	2	1	0.0306627	-0.106934	FALSE
Cobalt_Chloride;2mM;2	chrXV_218167_G_A	0.169139	2	1	0.169139	0.13669	FALSE
Cobalt_Chloride;2mM;2	chrXVI_572564_G_A	0.0223214	2			-0.0965099	FALSE
Cobalt_Chloride;2mM;2	chrX_466011_G_A	0.0118694	2			0.0865042	FALSE
Cobalt_Chloride;2mM;2	chrXIV_137904_T_C	0.0019802	2	1	0.0019802	-0.0670951	FALSE
Cobalt_Chloride;2mM;2	chrXVI_321013_A_G	0.0257171	2	1	0.0257171	0.0394416	FALSE
Cobalt_Chloride;2mM;2	chrVI_105526_T_G	0.0138751	2	1	0.0138751	0.0514802	FALSE
Cobalt_Chloride;2mM;2	chrVIII_117499_C_T	0.00594059	2	1	0.00594059	-0.0711604	FALSE
Cobalt_Chloride;2mM;2	chrX_235865_G_A	0.00791296	2	0	0.992087	0.035075	FALSE
Cobalt_Chloride;2mM;2	chrXV_576191_A_G	0.00160772	2	0	0.998392	-0.0862201	FALSE
Cobalt_Chloride;2mM;2	chrXV_422072_T_C	0.029321	2			0.0690748	FALSE
Cobalt_Chloride;2mM;2	chrXVI_202575_G_A	0.0049456	2	0	0.995054	-0.219959	FALSE
Cobalt_Chloride;2mM;2	chrXV_213866_G_T	0.00296736	2	1	0.00296736	-0.27052	FALSE
Congo_Red;75ug/mL;3	chrI_203371_A_C	0.0139165	2			0.0840127	FALSE
Congo_Red;75ug/mL;3	chrI_38361_C_T	0.112488	2	0	0.112488	0.0700085	FALSE
Congo_Red;75ug/mL;3	chrII_558499_T_C	0.174926	4			0.112508	FALSE
Congo_Red;75ug/mL;3	chrIV_585389_T_C	0.0911794	4	0	0.091179	-0.065303	FALSE
Congo_Red;75ug/mL;3	chrV_377190_T_C	0.00403633	2	0	0.004036	-0.245	FALSE
Congo_Red;75ug/mL;3	chrV_139492_T_G	0.16551	6	0	0.16551	0.0957908	FALSE
Congo_Red;75ug/mL;3	chrV_554977_A_G	0.390672	10			0.0585056	FALSE
Congo_Red;75ug/mL;3	chrVII_798910_T_A	0.00098912	2	1	0.00098912	-0.315097	FALSE
Congo_Red;75ug/mL;3	chrVII_344550_T_C	0.474181	6	1	0.474181	0.0828222	FALSE
Congo_Red;75ug/mL;3	chrVIII_16495_G_C	0.157371	4			-0.274703	TRUE	YHL041W		0.170367
Congo_Red;75ug/mL;3	chrXI_173558_T_C	0.49802	6	1	0.49802	0.0626328	FALSE
Congo_Red;75ug/mL;3	chrXI_396781_G_A	0.121032	6	1	0.878968	-0.0478309	FALSE
Congo_Red;75ug/mL;3	chrXI_270990_T_C	0.329208	10	0	0.329208	-0.0415685	FALSE
Congo_Red;75ug/mL;3	chrXII_742352_G_A	0.324257	8	0	0.324257	0.0815441	FALSE
Congo_Red;75ug/mL;3	chrXII_370785_T_C	0.332669	6	1	0.667331	0.0457504	FALSE
Congo_Red;75ug/mL;3	chrXIII_589360_A_C	0.470209	10	1	0.470209	0.105799	FALSE
Congo_Red;75ug/mL;3	chrXIII_392206_T_C	0.387624	10	0	0.387624	0.0541524	FALSE
Congo_Red;75ug/mL;3	chrXIV_473648_T_C	0.0569871	2	1	0.943013	0.434578	TRUE	YNL085W	MKT1	0.110616
Congo_Red;75ug/mL;3	chrXV_559459_T_C	0.00595238	4	0	0.005952	0.397928	TRUE	YOR125C	CAT5	9.83557e-05
Congo_Red;75ug/mL;3	chrXV_524973_CTG_C	0.300495	10			-0.0800508	FALSE
Congo_Red;75ug/mL;3	chrXV_149046_G_A	0.029703	4	0	0.029703	-0.0787418	FALSE
Congo_Red;75ug/mL;3	chrXV_941405_C_T	0.00445104	2	0	0.004451	0.078821	FALSE
Congo_Red;75ug/mL;3	chrXVI_376683_A_G	0.0986125	6	1	0.0986125	0.238927	TRUE	YPL091W	GLR1	0
Congo_Red;75ug/mL;3	chrII_660189_A_G	0.00744786	4	1	0.00744786	0.0611697	FALSE
Congo_Red;75ug/mL;3	chrIII_81425_C_A	0.170804	6	1	0.170804	0.0489007	FALSE
Congo_Red;75ug/mL;3	chrIV_769848_G_A	0.0509397	4	1	0.0509397	0.0560556	FALSE
Congo_Red;75ug/mL;3	chrVII_139844_T_A	0.130327	2	1	0.130327	0.0846717	FALSE
Congo_Red;75ug/mL;3	chrIX_20039_A_C	0.0242634	2	0	0.024263	-0.102682	FALSE
Congo_Red;75ug/mL;3	chrX_422419_G_A	0.316337	6			0.1018	FALSE
Congo_Red;75ug/mL;3	chrXIII_457013_A_G	0.098912	4	1	0.098912	0.0826096	FALSE
Congo_Red;75ug/mL;3	chrXIV_377031_A_G	0.00197824	2	1	0.00197824	-0.186505	FALSE
Congo_Red;75ug/mL;3	chrXV_168199_G_A	0.00445104	2			-0.214866	TRUE	YOL082W	ATG19	0.0420949
Congo_Red;75ug/mL;3	chrXV_24873_A_G	0.293019	4			-0.0599439	FALSE
Congo_Red;75ug/mL;3	chrXVI_501341_C_T	0.0148662	4	1	0.0148662	-0.080848	FALSE
Congo_Red;75ug/mL;3	chrIII_210436_C_A	0.231343	8	0	0.768657	-0.0456684	FALSE
Congo_Red;75ug/mL;3	chrIV_511483_C_T	0.293446	8	1	0.293446	-0.0708404	FALSE
Congo_Red;75ug/mL;3	chrIV_1337050_A_T	0.236139	8	0	0.763861	-0.0567806	FALSE
Congo_Red;75ug/mL;3	chrIV_50523_T_C	0.343439	10			0.0321657	FALSE
Congo_Red;75ug/mL;3	chrVIII_523454_G_A	0.483563	6			0.0455253	FALSE
Congo_Red;75ug/mL;3	chrIX_21065_T_C	0.299087	4	0	0.700913	-0.33797	FALSE
Congo_Red;75ug/mL;3	chrIX_128516_C_CTCT	0.0827447	2			0.126567	FALSE
Congo_Red;75ug/mL;3	chrX_95024_C_T	0.0445104	4	1	0.0445104	0.0861996	FALSE
Congo_Red;75ug/mL;3	chrXII_225921_C_T	0.390377	12	1	0.390377	0.0373983	FALSE
Congo_Red;75ug/mL;3	chrXIII_326419_T_C	0.375496	8	0	0.624504	-0.0735416	FALSE
Congo_Red;75ug/mL;3	chrXIV_326003_G_A	0.289395	8	0	0.710605	-0.063142	FALSE
Congo_Red;75ug/mL;3	chrXIV_707000_G_A	0.315293	10	1	0.315293	-0.0361385	FALSE
Congo_Red;75ug/mL;3	chrXIV_498924_T_C	0.0133531	2			-0.0830774	FALSE
Congo_Red;75ug/mL;3	chrXV_437266_A_T	0.189176	8			0.049553	FALSE
Congo_Red;75ug/mL;3	chrXV_274354_A_C	0.486607	8	1	0.486607	0.0707895	FALSE
Congo_Red;75ug/mL;3	chrXVI_166158_G_A	0.39802	10	0	0.60198	-0.0533304	FALSE
Congo_Red;75ug/mL;3	chrIV_159188_T_A	0.0242334	4			-0.0689995	FALSE
Congo_Red;75ug/mL;3	chrV_490809_T_C	0.0192878	2	1	0.0192878	0.0694348	FALSE
Congo_Red;75ug/mL;3	chrVII_120925_A_G	0.108803	2	1	0.108803	-0.0860259	FALSE
Congo_Red;75ug/mL;3	chrXIV_366762_A_G	0.0667656	4	1	0.0667656	-0.184338	TRUE	YNL139C	THO2	0.195801
Congo_Red;75ug/mL;3	chrII_526555_T_C	0.0697329	2	1	0.0697329	-0.097099	FALSE
Congo_Red;75ug/mL;3	chrVIII_528374_G_T	0.0068323	2	1	0.0068323	0.334975	FALSE
Congo_Red;75ug/mL;3	chrVIII_102754_C_T	0.11276	6			0.0539071	FALSE
Congo_Red;75ug/mL;3	chrXI_313761_C_T	0.235501	2	0	0.235501	0.154134	FALSE
Congo_Red;75ug/mL;3	chrXII_863212_T_C	0.0796241	2	1	0.0796241	-0.0566299	FALSE
Congo_Red;75ug/mL;3	chrXIII_535430_C_G	0.00990099	2	1	0.00990099	0.101546	FALSE
Congo_Red;75ug/mL;3	chrXV_1065425_G_C	0.00263992	2	1	0.00263992	-0.105891	FALSE
Congo_Red;75ug/mL;3	chrVII_174637_T_C	0.00593472	2	0	0.994065	-0.0978099	FALSE
Congo_Red;75ug/mL;3	chrVII_601246_T_C	0.00593472	2	1	0.00593472	0.0727208	FALSE
Congo_Red;75ug/mL;3	chrIX_252259_C_T	0.106931	4	0	0.893069	-0.0498137	FALSE
Congo_Red;75ug/mL;3	chrXI_68643_A_C	0.0758176	4	1	0.0758176	0.064743	FALSE
Congo_Red;75ug/mL;3	chrXIII_686803_T_C	0.0182987	2			-0.0919725	FALSE
Congo_Red;75ug/mL;3	chrII_152171_G_T	0.127102	2			0.0908872	FALSE
Congo_Red;75ug/mL;3	chrV_207013_T_C	0.0511551	2	1	0.0511551	0.124574	FALSE
Congo_Red;75ug/mL;3	chrIX_138441_C_T	0.0190476	2	1	0.0190476	-0.374954	TRUE	YIL119C	RPI1	0.00719299
Congo_Red;75ug/mL;3	chrXII_131265_G_A	0.0812686	2	1	0.0812686	0.172862	FALSE
Congo_Red;75ug/mL;3	chrXVI_608973_C_T	0.0367428	2	1	0.0367428	-0.110498	FALSE
Congo_Red;75ug/mL;3	chrXVI_687647_G_A	0.0233366	2			-0.0974429	FALSE
Congo_Red;75ug/mL;3	chrI_48556_C_T	0.0024728	2	1	0.0024728	0.116972	FALSE
Congo_Red;75ug/mL;3	chrIV_1001907_C_T	0.278054	6	0	0.721946	0.0547555	FALSE
Congo_Red;75ug/mL;3	chrIV_1477628_A_C	0.0375865	4	1	0.0375865	0.0464705	FALSE
Congo_Red;75ug/mL;3	chrV_249177_T_C	0.229703	4			0.0627324	FALSE
Congo_Red;75ug/mL;3	chrVII_583757_C_T	0.024728	2	0	0.975272	-0.0909949	FALSE
Congo_Red;75ug/mL;3	chrVII_842234_A_G	0.0365974	2	1	0.0365974	-0.0865318	FALSE
Congo_Red;75ug/mL;3	chrVIII_297751_A_G	0.0143564	2	1	0.0143564	0.109383	FALSE
Congo_Red;75ug/mL;3	chrIX_393373_G_A	0.0216272	2	1	0.0216272	-0.251504	TRUE	YIR020W-A		0.0664307
Congo_Red;75ug/mL;3	chrIX_96875_C_T	0.0450942	4	1	0.0450942	0.0419415	FALSE
Congo_Red;75ug/mL;3	chrXIV_25935_G_A	0.0252226	2	1	0.0252226	0.126348	FALSE
Congo_Red;75ug/mL;3	chrXV_31920_C_G	0.10387	4	1	0.10387	-0.166695	TRUE	YOL152W	FRE7	0.0223436
Congo_Red;75ug/mL;3	chrXV_914118_G_A	0.0178042	2	0	0.982196	-0.0979613	FALSE
Congo_Red;75ug/mL;3	chrIII_292456_A_T	0.0375982	2			0.143883	FALSE
Congo_Red;75ug/mL;3	chrXV_620631_G_A	0.0613254	2	1	0.0613254	-0.138868	FALSE
Congo_Red;75ug/mL;3	chrII_517425_C_A	0.00098912	2	1	0.00098912	-0.189147	TRUE	YBR140C	IRA1	0.0198628
Congo_Red;75ug/mL;3	chrIII_139117_C_T	0.00098912	2	1	0.00098912	-0.181411	FALSE
Congo_Red;75ug/mL;3	chrX_556081_A_G	0.00098912	2	1	0.00098912	-0.183722	TRUE	YJR066W	TOR1	0.0517317
Congo_Red;75ug/mL;3	chrXI_1056_G_C	0.418269	2	1	0.418269	-0.121012	FALSE
Congo_Red;75ug/mL;3	chrXII_145930_C_T	0.159743	2	1	0.159743	-0.218909	TRUE	YLL003W	SFI1	0.0752288
Congo_Red;75ug/mL;3	chrXII_410507_C_A	0.0558853	2	1	0.0558853	0.103768	FALSE
Congo_Red;75ug/mL;3	chrII_537727_T_C	0.0875371	2	1	0.0875371	0.147019	FALSE
Congo_Red;75ug/mL;3	chrIV_954920_C_CA	0.0024728	2	1	0.0024728	-0.118027	TRUE	YDR246W	TRS23	0.192875
Congo_Red;75ug/mL;3	chrVII_211498_G_A	0.0553907	2	1	0.0553907	-0.0745771	FALSE
Congo_Red;75ug/mL;3	chrIX_394283_C_T	0.0971259	2	1	0.0971259	0.138978	FALSE
Congo_Red;75ug/mL;3	chrXI_644356_C_T	0.00445104	2			0.0938579	FALSE
Congo_Red;75ug/mL;3	chrXV_142437_C_T	0.00098912	2	1	0.00098912	-0.14994	FALSE
Congo_Red;75ug/mL;3	chrVII_989634_TA_T	0.00395648	2	1	0.00395648	-0.0964724	FALSE
Congo_Red;75ug/mL;3	chrXV_588544_G_A	0.262401	2	1	0.262401	0.113801	FALSE
Congo_Red;75ug/mL;3	chrV_353571_A_G	0.00197824	2			-0.11477	FALSE
Congo_Red;75ug/mL;3	chrII_544386_A_T	0.0098912	2	1	0.0098912	-0.0558605	FALSE
Congo_Red;75ug/mL;3	chrIX_387610_C_T	0.00165563	2			-0.083922	FALSE
Congo_Red;75ug/mL;3	chrXI_361995_G_T	0.00593472	2	1	0.00593472	-0.0985675	FALSE
Congo_Red;75ug/mL;3	chrXV_560539_G_T	0.00593472	2	1	0.00593472	-0.0472195	FALSE
Congo_Red;75ug/mL;3	chrXV_571462_G_GTTTA	0.00692384	2			-0.135877	FALSE
Congo_Red;75ug/mL;3	chrXV_565236_A_G	0.00098912	2	1	0.00098912	-0.69461	TRUE	YOR128C	ADE2	0.000691275
Congo_Red;75ug/mL;3	chrXVI_340756_A_G	0.00692384	2	1	0.00692384	0.0310629	FALSE
Congo_Red;75ug/mL;3	chrIX_8353_A_T	0.0566667	2			-0.180094	FALSE
Copper_Sulfate;;1	chrI_38361_C_T	0.112488	2	0	0.112488	0.0859867	FALSE
Copper_Sulfate;;1	chrI_207579_G_A	0.0347222	2	1	0.965278	0.136207	FALSE
Copper_Sulfate;;1	chrII_543299_A_G	0.0109127	2	0	0.010913	0.100713	FALSE
Copper_Sulfate;;1	chrIV_583733_A_G	0.453915	8	1	0.546085	-0.0392178	FALSE
Copper_Sulfate;;1	chrV_376468_A_C	0.0123762	2	0	0.012376	-0.208346	FALSE
Copper_Sulfate;;1	chrV_212585_C_A	0.0213294	2	0	0.021329	0.0932215	FALSE
Copper_Sulfate;;1	chrV_315959_G_A	0.0118694	2	1	0.0118694	0.063443	FALSE
Copper_Sulfate;;1	chrVII_798910_T_A	0.00098912	2	1	0.00098912	-0.426655	FALSE
Copper_Sulfate;;1	chrVII_208555_A_T	0.437129	12	1	0.437129	0.0230973	FALSE
Copper_Sulfate;;1	chrVII_808622_T_C	0.323062	12	1	0.676938	-0.0382532	FALSE
Copper_Sulfate;;1	chrVII_121932_T_C	0.154079	4			0.0703884	FALSE
Copper_Sulfate;;1	chrVIII_30051_C_T	0.0637982	4	0	0.063798	-0.0472728	FALSE
Copper_Sulfate;;1	chrXI_615148_C_T	0.292453	8	1	0.707547	-0.0512886	FALSE
Copper_Sulfate;;1	chrXI_141104_A_G	0.400402	6	1	0.400402	0.0380732	FALSE
Copper_Sulfate;;1	chrXII_922517_A_G	0.0153465	4	0	0.015347	0.0725688	FALSE
Copper_Sulfate;;1	chrXII_517338_A_G	0.0297324	2	0	0.029732	-0.0771908	FALSE
Copper_Sulfate;;1	chrXIII_392206_T_C	0.387624	10	0	0.387624	0.0514813	FALSE
Copper_Sulfate;;1	chrXIII_718189_A_C	0.308151	6			0.0310441	FALSE
Copper_Sulfate;;1	chrXIII_109860_C_A	0.00594059	2	0	0.005941	-0.061185	FALSE
Copper_Sulfate;;1	chrXIV_467219_A_G	0.00197824	2	0	0.001978	0.301705	TRUE	YNL085W	MKT1	0.0505338
Copper_Sulfate;;1	chrXIV_388136_C_T	0.0420376	4	0	0.042038	-0.106974	FALSE
Copper_Sulfate;;1	chrXV_152407_T_G	0.0173096	2	0	0.01731	-0.243413	FALSE
Copper_Sulfate;;1	chrXV_601761_A_G	0.0950495	4	0	0.09505	0.0519613	FALSE
Copper_Sulfate;;1	chrXV_27129_C_T	0.39126	8			-0.0339503	FALSE
Copper_Sulfate;;1	chrXV_380751_A_G	0.191658	4	0	0.191658	-0.0523686	FALSE
Copper_Sulfate;;1	chrVIII_212536_C_T	0.479818	4	1	0.520182	-0.447177	FALSE
Copper_Sulfate;;1	chrIX_372095_C_G	0.478175	6	0	0.521825	-0.0475925	FALSE
Copper_Sulfate;;1	chrXII_666390_G_C	0.00098912	2	1	0.00098912	0.114576	FALSE
Copper_Sulfate;;1	chrXII_135855_G_A	0.00098912	2	0	0.999011	-0.0704574	FALSE
Copper_Sulfate;;1	chrXIV_78487_A_G	0.0143422	2	1	0.0143422	0.0531309	FALSE
Copper_Sulfate;;1	chrXVI_518590_T_C	0.0118812	2	1	0.0118812	-0.0673532	FALSE
Copper_Sulfate;;1	chrII_662962_C_T	0.125248	2	1	0.125248	0.0839386	FALSE
Copper_Sulfate;;1	chrVI_169609_C_T	0.233333	8			-0.0223515	FALSE
Copper_Sulfate;;1	chrVIII_188805_A_G	0.0684524	6	1	0.0684524	-0.0130997	FALSE
Copper_Sulfate;;1	chrVIII_200213_T_C	0.0563798	6	1	0.0563798	-0.129701	FALSE
Copper_Sulfate;;1	chrVIII_229265_G_C	0.356008	8	0	0.643992	-0.0727079	FALSE
Copper_Sulfate;;1	chrVIII_216814_T_C	0.370297	10	0	0.629703	-0.22055	TRUE	YHR052W	CIC1	0.0978064
Copper_Sulfate;;1	chrXII_402605_GC_G	0.419881	10	1	0.419881	-0.0446768	FALSE
Copper_Sulfate;;1	chrXV_302844_T_C	0.328882	8	0	0.671118	0.0212549	FALSE
Copper_Sulfate;;1	chrXVI_692478_A_G	0.123016	6	0	0.876984	0.020892	FALSE
Copper_Sulfate;;1	chrIV_597017_C_T	0.00445104	2	1	0.00445104	-0.11275	FALSE
Copper_Sulfate;;1	chrVIII_212499_C_T	0.127162	4	1	0.127162	0.661213	TRUE	YHR052W	CIC1	0.184691
Copper_Sulfate;;1	chrVIII_6664_T_G	0.022792	4			0.0426724	FALSE
Copper_Sulfate;;1	chrXV_101764_C_G	0.0652819	2	1	0.0652819	0.0938104	FALSE
Copper_Sulfate;;1	chrVIII_528374_G_T	0.0068323	2	1	0.0068323	0.136313	FALSE
Copper_Sulfate;;1	chrVIII_172563_C_G	0.0573689	4	1	0.0573689	-0.0191153	FALSE
Copper_Sulfate;;1	chrIX_29543_C_G	0.0371113	2	1	0.0371113	-0.0476241	FALSE
Copper_Sulfate;;1	chrXVI_210835_A_G	0.0734127	4			-0.0553645	FALSE
Copper_Sulfate;;1	chrVIII_210535_T_C	0.216203	4	1	0.216203	0.407387	TRUE	YHR052W	CIC1	0.184691
Copper_Sulfate;;1	chrXII_573838_T_C	0.0098912	2	1	0.0098912	-0.0681738	FALSE
Copper_Sulfate;;1	chrXII_54490_T_C	0.0143422	2	1	0.0143422	0.0288939	FALSE
Copper_Sulfate;;1	chrXII_391754_G_A	0.00891972	2			-0.0422624	FALSE
Copper_Sulfate;;1	chrXV_774742_A_G	0.218812	4	1	0.218812	0.0426081	FALSE
Copper_Sulfate;;1	chrVII_619598_A_G	0.020277	2	0	0.979723	0.035852	FALSE
Copper_Sulfate;;1	chrIX_285959_A_G	0.135509	2	1	0.135509	-0.0442488	FALSE
Copper_Sulfate;;1	chrX_42976_A_G	0.049456	2	1	0.049456	0.164958	FALSE
Copper_Sulfate;;1	chrXV_94696_AG_A	0.109019	4			-0.172644	TRUE	YOL121C	RPS19A	0.117696
Copper_Sulfate;;1	chrII_423386_A_AG	0.00548902	2	1	0.00548902	0.151987	FALSE
Copper_Sulfate;;1	chrIV_234739_T_C	0.0777778	2	1	0.0777778	0.286771	FALSE
Copper_Sulfate;;1	chrVIII_378741_G_A	0.00544016	2	1	0.00544016	-0.0748214	FALSE
Copper_Sulfate;;1	chrX_576829_A_G	0.00120192	2	1	0.00120192	-0.194165	FALSE
Copper_Sulfate;;1	chrXII_573044_C_T	0.0395648	4	0	0.960435	-0.0671733	FALSE
Copper_Sulfate;;1	chrII_530700_C_T	0.0287129	2	1	0.0287129	0.0620322	FALSE
Copper_Sulfate;;1	chrIII_184844_T_C	0.00197824	2	1	0.00197824	0.0578822	FALSE
Copper_Sulfate;;1	chrIV_954920_C_CA	0.0024728	2	1	0.0024728	-0.106739	FALSE
Copper_Sulfate;;1	chrXIV_243245_A_G	0.1	2	1	0.1	0.0530836	FALSE
Copper_Sulfate;;1	chrXV_98311_C_G	0.00346192	2	1	0.00346192	-0.340384	FALSE
Copper_Sulfate;;1	chrII_177341_A_G	0.00692384	2	1	0.00692384	-0.0569794	FALSE
Copper_Sulfate;;1	chrV_96642_G_A	0.0395648	2	1	0.0395648	-0.0659186	FALSE
Copper_Sulfate;;1	chrX_413692_C_G	0.167659	2	1	0.167659	0.0680519	FALSE
Copper_Sulfate;;1	chrXIV_479169_T_G	0.0049456	2	1	0.0049456	-0.0811804	FALSE
Copper_Sulfate;;1	chrIV_1283703_C_T	0.0128586	2	1	0.0128586	-0.0580752	FALSE
Copper_Sulfate;;1	chrVII_581782_GA_G	0.00197824	2	1	0.00197824	-0.0803033	FALSE
Copper_Sulfate;;1	chrIII_248504_G_A	0.0108803	2	1	0.0108803	-0.0793187	FALSE
Copper_Sulfate;;1	chrXV_566262_C_G	0.0128586	2	1	0.0128586	-0.164522	FALSE
Copper_Sulfate;;1	chrXV_422072_T_C	0.029321	2			-0.391559	FALSE
Diamide;1.5mM;3	chrI_39795_G_A	0.204568	4	0	0.204568	0.0694421	FALSE
Diamide;1.5mM;3	chrI_203371_A_C	0.0139165	2			0.0760191	FALSE
Diamide;1.5mM;3	chrII_558499_T_C	0.174926	4			0.0842825	FALSE
Diamide;1.5mM;3	chrII_680372_A_G	0.461881	8	0	0.538119	-0.0459138	FALSE
Diamide;1.5mM;3	chrIII_183893_C_T	0.470238	10	1	0.529762	0.043398	FALSE
Diamide;1.5mM;3	chrIV_63300_C_T	0.369544	12	0	0.369544	-0.0358363	FALSE
Diamide;1.5mM;3	chrIV_645268_C_G	0.144886	2			-0.0828997	FALSE
Diamide;1.5mM;3	chrIV_251392_CT_C	0.37092	12	1	0.62908	-0.021344	FALSE
Diamide;1.5mM;3	chrV_377190_T_C	0.00403633	2	0	0.004036	-0.206227	FALSE
Diamide;1.5mM;3	chrV_560716_G_A	0.385913	10	1	0.614087	0.0442896	FALSE
Diamide;1.5mM;3	chrV_157149_G_A	0.0282178	4	0	0.028218	0.0680062	FALSE
Diamide;1.5mM;3	chrVII_798910_T_A	0.00098912	2	1	0.00098912	-0.471053	FALSE
Diamide;1.5mM;3	chrVIII_16634_C_T	0.108847	4			-0.280427	TRUE	YHL036W	MUP3	0.173341
Diamide;1.5mM;3	chrVIII_98622_C_G	0.0109562	2	0	0.010956	0.0958887	FALSE
Diamide;1.5mM;3	chrIX_334061_A_G	0.441617	10	1	0.441617	-0.0426185	FALSE
Diamide;1.5mM;3	chrIX_71236_T_C	0.49505	8	0	0.49505	0.0417516	FALSE
Diamide;1.5mM;3	chrX_94749_A_T	0.311817	10	1	0.688183	-0.0379125	FALSE
Diamide;1.5mM;3	chrXI_118316_C_T	0.342574	6	1	0.342574	0.0741649	FALSE
Diamide;1.5mM;3	chrXI_396781_G_A	0.121032	6	1	0.878968	-0.0401568	FALSE
Diamide;1.5mM;3	chrXII_741983_G_A	0.351338	8	0	0.351338	0.0622167	FALSE
Diamide;1.5mM;3	chrXII_627361_C_T	0.0148515	2	0	0.014851	0.0767823	FALSE
Diamide;1.5mM;3	chrXIII_589360_A_C	0.470209	10	1	0.470209	0.114075	TRUE	YMR164C	MSS11	0.082221
Diamide;1.5mM;3	chrXIII_843585_A_G	0.39901	12	1	0.60099	0.0227722	FALSE
Diamide;1.5mM;3	chrXIV_472575_AG_A	0.00445986	2	1	0.99554	0.382563	TRUE	YNL083W	SAL1	0.030438
Diamide;1.5mM;3	chrXV_588756_G_A	0.0486111	2	1	0.951389	0.195747	FALSE
Diamide;1.5mM;3	chrXV_142732_G_A	0.345545	8	1	0.654455	-0.0816763	FALSE
Diamide;1.5mM;3	chrXV_372353_C_T	0.134558	10			-0.0320109	FALSE
Diamide;1.5mM;3	chrXVI_376683_A_G	0.0986125	6	1	0.0986125	0.221929	FALSE
Diamide;1.5mM;3	chrI_180955_G_A	0.040154	2			-0.0828918	FALSE
Diamide;1.5mM;3	chrII_671554_C_T	0.00594059	4	1	0.00594059	0.102106	FALSE
Diamide;1.5mM;3	chrIV_769848_G_A	0.0509397	4	1	0.0509397	0.0653016	FALSE
Diamide;1.5mM;3	chrVII_131475_G_A	0.00544016	2	1	0.00544016	0.108237	FALSE
Diamide;1.5mM;3	chrVII_373552_A_T	0.0672601	4	1	0.0672601	0.0473205	FALSE
Diamide;1.5mM;3	chrX_423286_C_G	0.00197824	2	1	0.00197824	0.0806465	FALSE
Diamide;1.5mM;3	chrXII_135855_G_A	0.00098912	2	0	0.999011	-0.117344	FALSE
Diamide;1.5mM;3	chrXIV_377031_A_G	0.00197824	2	1	0.00197824	-0.106029	FALSE
Diamide;1.5mM;3	chrXV_168199_G_A	0.00445104	2			-0.226183	FALSE
Diamide;1.5mM;3	chrXVI_518590_T_C	0.0118812	2	1	0.0118812	-0.134358	FALSE
Diamide;1.5mM;3	chrIV_506476_C_T	0.316832	8	0	0.683168	-0.0865269	FALSE
Diamide;1.5mM;3	chrIV_1236463_C_T	0.399005	6	0	0.600995	-0.0471427	FALSE
Diamide;1.5mM;3	chrVII_372211_A_C	0.0128586	2	1	0.0128586	0.0850468	FALSE
Diamide;1.5mM;3	chrVII_598477_T_C	0.0193069	4	1	0.0193069	0.0628391	FALSE
Diamide;1.5mM;3	chrVII_843706_G_A	0.0469832	4	0	0.953017	0.029376	FALSE
Diamide;1.5mM;3	chrVIII_465884_A_G	0.0388833	4	1	0.0388833	0.045073	FALSE
Diamide;1.5mM;3	chrIX_21065_T_C	0.299087	4	0	0.700913	-0.314458	TRUE	YIL169C	CSS1	0.154264
Diamide;1.5mM;3	chrIX_128516_C_CTCT	0.0827447	2			0.12527	FALSE
Diamide;1.5mM;3	chrXI_66681_T_C	0.0777228	4	1	0.0777228	-0.0523401	FALSE
Diamide;1.5mM;3	chrXII_230005_G_A	0.489076	10	0	0.510924	0.045089	FALSE
Diamide;1.5mM;3	chrXIII_407898_T_C	0.416749	8			-0.0792694	FALSE
Diamide;1.5mM;3	chrXIV_326003_G_A	0.289395	8	0	0.710605	-0.0703572	FALSE
Diamide;1.5mM;3	chrXIV_501280_G_A	0.0327056	2	1	0.0327056	-0.104314	FALSE
Diamide;1.5mM;3	chrXIV_707760_T_C	0.264385	6	1	0.264385	-0.0563784	FALSE
Diamide;1.5mM;3	chrXV_520173_TG_T	0.108739	6	1	0.108739	0.135461	TRUE	YOR101W	RAS1	0.0541225
Diamide;1.5mM;3	chrXV_271822_C_T	0.397614	8	1	0.397614	0.0679216	FALSE
Diamide;1.5mM;3	chrXVI_929314_G_T	0.0774291	6			0.0422407	FALSE
Diamide;1.5mM;3	chrIII_288401_C_T	0.0217606	4	1	0.0217606	0.0568632	FALSE
Diamide;1.5mM;3	chrIV_1348123_G_A	0.00098912	2	1	0.00098912	0.118712	FALSE
Diamide;1.5mM;3	chrV_492128_TC_T	0.292574	10	1	0.292574	0.0455479	FALSE
Diamide;1.5mM;3	chrVII_164581_A_G	0.06182	2	1	0.06182	-0.116908	FALSE
Diamide;1.5mM;3	chrXI_284545_A_G	0.0158573	2	0	0.984143	-0.0808223	FALSE
Diamide;1.5mM;3	chrXII_352291_G_A	0.037092	2	1	0.037092	-0.10267	FALSE
Diamide;1.5mM;3	chrXIV_366762_A_G	0.0667656	4	1	0.0667656	-0.206488	TRUE	YNL137C	NAM9	0.147829
Diamide;1.5mM;3	chrXV_559546_G_A	0.00098912	2	0	0.999011	-0.410657	FALSE
Diamide;1.5mM;3	chrXVI_201914_A_G	0.0885262	4	1	0.0885262	0.0639714	FALSE
Diamide;1.5mM;3	chrVIII_528374_G_T	0.0068323	2	1	0.0068323	0.254959	FALSE
Diamide;1.5mM;3	chrIX_385920_ATGTG_A	0.00297915	2			0.278975	FALSE
Diamide;1.5mM;3	chrXIII_535430_C_G	0.00990099	2	1	0.00990099	0.109937	FALSE
Diamide;1.5mM;3	chrXV_1074803_A_G	0.461637	6	0	0.538363	-0.0590261	FALSE
Diamide;1.5mM;3	chrV_362305_G_A	0.27336	4			-0.05869	FALSE
Diamide;1.5mM;3	chrVIII_524471_GA_G	0.066459	2			-0.050643	FALSE
Diamide;1.5mM;3	chrVIII_223778_T_C	0.0118694	2	0	0.988131	-0.0621919	FALSE
Diamide;1.5mM;3	chrX_504537_T_C	0.179525	6	0	0.820475	-0.0560854	FALSE
Diamide;1.5mM;3	chrXVI_595594_T_C	0.0659722	6	1	0.0659722	0.0641786	FALSE
Diamide;1.5mM;3	chrXVI_478467_G_C	0.061447	4	1	0.061447	-0.0654978	FALSE
Diamide;1.5mM;3	chrV_207013_T_C	0.0511551	2	1	0.0511551	0.105628	FALSE
Diamide;1.5mM;3	chrIX_138441_C_T	0.0190476	2	1	0.0190476	-0.330888	FALSE
Diamide;1.5mM;3	chrX_455828_G_A	0.0222772	4			0.12668	FALSE
Diamide;1.5mM;3	chrXII_131265_G_A	0.0812686	2	1	0.0812686	0.182251	FALSE
Diamide;1.5mM;3	chrXII_563822_C_T	0.163853	2	1	0.163853	-0.166112	FALSE
Diamide;1.5mM;3	chrXII_873609_G_A	0.0138614	2	1	0.0138614	0.0839896	FALSE
Diamide;1.5mM;3	chrXIII_209680_G_A	0.0935644	8	1	0.0935644	0.0377837	FALSE
Diamide;1.5mM;3	chrXVI_681419_G_A	0.0427011	2	1	0.0427011	-0.1459	FALSE
Diamide;1.5mM;3	chrI_39723_T_C	0.0558853	4	1	0.0558853	0.113572	FALSE
Diamide;1.5mM;3	chrII_140349_T_C	0.00544016	2			0.077349	FALSE
Diamide;1.5mM;3	chrII_562583_A_G	0.0108803	2	1	0.0108803	0.0783225	FALSE
Diamide;1.5mM;3	chrIII_35166_C_T	0.0331355	2	1	0.0331355	0.0615675	FALSE
Diamide;1.5mM;3	chrIV_1477732_G_A	0.0588526	2	1	0.0588526	0.0893979	FALSE
Diamide;1.5mM;3	chrVII_583757_C_T	0.024728	2	0	0.975272	-0.13436	FALSE
Diamide;1.5mM;3	chrVII_846722_G_A	0.0024728	2			-0.0976011	FALSE
Diamide;1.5mM;3	chrVIII_286802_C_CTTT	0.0265265	2	1	0.0265265	0.127446	FALSE
Diamide;1.5mM;3	chrIX_395745_A_C	0.0054672	2	1	0.0054672	-0.17678	FALSE
Diamide;1.5mM;3	chrIX_37925_C_A	0.0448522	2	1	0.0448522	-0.0599941	FALSE
Diamide;1.5mM;3	chrXIII_303326_C_G	0.0430693	4	1	0.0430693	-0.0786711	FALSE
Diamide;1.5mM;3	chrXIV_25935_G_A	0.0252226	2	1	0.0252226	0.108804	FALSE
Diamide;1.5mM;3	chrXV_295_CT_C	0.000813008	2			-0.149877	FALSE
Diamide;1.5mM;3	chrXV_925277_G_T	0.00692384	2	1	0.00692384	-0.0742777	FALSE
Diamide;1.5mM;3	chrXV_620631_G_A	0.0613254	2	1	0.0613254	-0.12631	FALSE
Diamide;1.5mM;3	chrII_520435_G_A	0.00098912	2	1	0.00098912	-0.25432	TRUE	YBR140C	IRA1	0.00208847
Diamide;1.5mM;3	chrIV_392046_C_T	0.00395648	2	1	0.00395648	-0.178424	FALSE
Diamide;1.5mM;3	chrVIII_106680_A_G	0.0108803	2			0.0823326	FALSE
Diamide;1.5mM;3	chrX_615801_T_C	0.00395648	2	1	0.00395648	0.159516	FALSE
Diamide;1.5mM;3	chrXII_136110_G_C	0.00098912	2	1	0.00098912	-0.326244	TRUE	YLL007C	LMO1	0.0320223
Diamide;1.5mM;3	chrXII_447751_A_C	0.00395648	2	1	0.00395648	-0.118574	FALSE
Diamide;1.5mM;3	chrXV_34557_A_G	0.0641791	2	1	0.0641791	-0.362503	TRUE	YOL154W	ZPS1	0.00251256
Diamide;1.5mM;3	chrII_554588_G_T	0.0222993	2	1	0.0222993	0.1311	FALSE
Diamide;1.5mM;3	chrIII_31433_G_A	0.0118694	2	1	0.0118694	0.066648	FALSE
Diamide;1.5mM;3	chrIV_954920_C_CA	0.0024728	2	1	0.0024728	-0.423734	FALSE
Diamide;1.5mM;3	chrXVI_723626_G_A	0.0635551	2	1	0.0635551	0.077766	FALSE
Diamide;1.5mM;3	chrV_79208_T_A	0.0257171	2	1	0.0257171	-0.29956	TRUE	YEL041W	YEF1	0.0390209
Diamide;1.5mM;3	chrXV_560958_T_C	0.0197824	2	1	0.0197824	0.0802931	FALSE
Diamide;1.5mM;3	chrII_212776_AGTGTTCATCATCTGTGGTTGTTGCATAATTCCATCGGTGTTGAAT_A	0.0682493	2	1	0.0682493	-0.0671708	FALSE
Diamide;1.5mM;3	chrIV_1458264_G_A	0.029179	2	1	0.029179	-0.0501966	FALSE
Diamide;1.5mM;3	chrXI_514905_A_G	0.00892857	2	1	0.00892857	0.0924961	FALSE
Diamide;1.5mM;3	chrXII_543538_T_G	0.244565	2	1	0.244565	-0.125478	FALSE
Diamide;1.5mM;3	chrXVI_372339_G_A	0.0638614	2	0	0.936139	-0.0213937	FALSE
Diamide;1.5mM;3	chrII_555210_A_ATT	0.0108803	2			-0.0532359	FALSE
Diamide;1.5mM;3	chrXI_361995_G_T	0.00593472	2	1	0.00593472	-0.11717	FALSE
Diamide;1.5mM;3	chrXV_560539_G_T	0.00593472	2	1	0.00593472	-0.337396	FALSE
Diamide;1.5mM;3	chrXV_571462_G_GTTTA	0.00692384	2			-0.483761	FALSE
Diamide;1.5mM;3	chrXVI_206582_T_C	0.0024728	2	0	0.997527	-0.130006	FALSE
Diamide;1.5mM;3	chrVII_323866_A_G	0.00307692	2			-0.0678825	FALSE
Diamide;1.5mM;3	chrIX_8353_A_T	0.0566667	2			-0.15599	FALSE
EGTA;5mM;3	chrI_194104_C_T	0.0409182	2	0	0.040918	0.107657	FALSE
EGTA;5mM;3	chrII_405716_A_T	0.282135	6			-0.0471943	FALSE
EGTA;5mM;3	chrIV_1458903_C_T	0.28997	6	0	0.28997	-0.0423734	FALSE
EGTA;5mM;3	chrIV_638485_C_G	0.00197824	2	1	0.00197824	-0.0703517	FALSE
EGTA;5mM;3	chrIV_1373769_G_A	0.0178218	2	0	0.017822	-0.082035	FALSE
EGTA;5mM;3	chrIV_544280_T_G	0.198413	8	1	0.801587	-0.0490546	FALSE
EGTA;5mM;3	chrV_403557_T_C	0.00296736	2	0	0.002967	0.0619566	FALSE
EGTA;5mM;3	chrV_569519_C_T	0.327465	8	1	0.327465	0.0268805	FALSE
EGTA;5mM;3	chrVI_39488_G_A	0.0460852	8	0	0.046085	0.0446125	FALSE
EGTA;5mM;3	chrVII_126264_G_A	0.423762	8	1	0.423762	-0.0812671	TRUE	YGL203C	KEX1	0.174829
EGTA;5mM;3	chrVII_360816_C_T	0.101586	4	1	0.898414	-0.131568	FALSE
EGTA;5mM;3	chrVII_55455_C_A	0.319085	12	0	0.319085	-0.0306012	FALSE
EGTA;5mM;3	chrVII_954734_T_C	0.0643564	6	1	0.935644	-0.0332803	FALSE
EGTA;5mM;3	chrVIII_16634_C_T	0.108847	4			-0.338118	FALSE
EGTA;5mM;3	chrVIII_58676_A_G	0.0351485	4	0	0.035149	0.0411603	FALSE
EGTA;5mM;3	chrVIII_170595_C_T	0.0213505	4	0	0.021351	0.0498012	FALSE
EGTA;5mM;3	chrIX_133368_C_T	0.49456	8	1	0.50544	0.0581474	FALSE
EGTA;5mM;3	chrIX_388426_A_G	0.279472	8			0.0801326	TRUE	YIR019C	FLO11	0.0293928
EGTA;5mM;3	chrIX_247539_A_T	0.251298	10			0.0518053	FALSE
EGTA;5mM;3	chrX_92996_C_T	0.364087	10	1	0.635913	-0.0723501	FALSE
EGTA;5mM;3	chrX_623040_T_C	0.126238	4	1	0.873762	0.0857787	FALSE
EGTA;5mM;3	chrXI_532847_G_T	0.461386	10	1	0.538614	0.0397997	FALSE
EGTA;5mM;3	chrXI_266085_G_A	0.382673	10	1	0.382673	-0.0356711	FALSE
EGTA;5mM;3	chrXII_657492_C_G	0.098873	2			0.472724	TRUE	YLR256W	HAP1	0.186947
EGTA;5mM;3	chrXII_571868_ATT_A	0.35297	10	1	0.64703	-0.16473	TRUE	YLR214W	FRE1	0.0704374
EGTA;5mM;3	chrXII_1023544_G_A	0.193069	4	1	0.193069	-0.113759	FALSE
EGTA;5mM;3	chrXII_764389_G_T	0.362103	12	1	0.637897	0.0480906	FALSE
EGTA;5mM;3	chrXII_231227_T_TA	0.276224	10			-0.0305084	FALSE
EGTA;5mM;3	chrXIII_437854_G_T	0.450348	10	1	0.549652	0.0512439	FALSE
EGTA;5mM;3	chrXIII_37647_G_A	0.315347	10	1	0.684653	0.0481983	FALSE
EGTA;5mM;3	chrXIII_615554_T_G	0.00644841	2	0	0.006448	0.103554	FALSE
EGTA;5mM;3	chrXIII_114553_C_T	0.0232904	2	0	0.02329	0.0627959	FALSE
EGTA;5mM;3	chrXIV_467219_A_G	0.00197824	2	0	0.001978	0.201672	FALSE
EGTA;5mM;3	chrXV_51432_G_A	0.0885262	6	1	0.0885262	-0.075071	FALSE
EGTA;5mM;3	chrXV_480090_C_T	0.130785	4	0	0.130785	-0.0575598	FALSE
EGTA;5mM;3	chrXVI_390896_G_A	0.250743	4	1	0.250743	0.171214	FALSE
EGTA;5mM;3	chrXVI_766340_C_A	0.00545094	2	0	0.005451	-0.0934486	FALSE
EGTA;5mM;3	chrXVI_365099_G_A	0.0406343	4	1	0.0406343	0.0152491	FALSE
EGTA;5mM;3	chrVII_354145_C_T	0.410714	4	1	0.410714	-0.097532	FALSE
EGTA;5mM;3	chrXII_872449_C_T	0.0677547	2	1	0.0677547	-0.0916567	FALSE
EGTA;5mM;3	chrXIV_377751_G_A	0.00197824	2	1	0.00197824	-0.181744	FALSE
EGTA;5mM;3	chrXV_168199_G_A	0.00445104	2			-0.150658	FALSE
EGTA;5mM;3	chrXVI_518590_T_C	0.0118812	2	1	0.0118812	-0.0819732	FALSE
EGTA;5mM;3	chrI_42315_C_T	0.126488	4	1	0.126488	0.058612	FALSE
EGTA;5mM;3	chrII_552237_C_T	0.0395648	4	1	0.0395648	0.14636	FALSE
EGTA;5mM;3	chrII_288197_T_C	0.442574	6	0	0.557426	-0.036448	FALSE
EGTA;5mM;3	chrII_778183_T_A	0.300595	8	0	0.699405	-0.0292259	FALSE
EGTA;5mM;3	chrIV_523087_T_C	0.0867769	10	1	0.0867769	-0.145064	FALSE
EGTA;5mM;3	chrIV_240506_C_A	0.339623	8	0	0.660377	-0.0645797	FALSE
EGTA;5mM;3	chrIV_1149488_C_T	0.335176	8	1	0.335176	-0.0444041	FALSE
EGTA;5mM;3	chrIV_359485_C_T	0.0680915	6			-0.0594052	FALSE
EGTA;5mM;3	chrVIII_116384_T_C	0.0695	6			0.0699201	FALSE
EGTA;5mM;3	chrVIII_275100_C_T	0.0138614	2	1	0.0138614	0.0778348	FALSE
EGTA;5mM;3	chrIX_21065_T_C	0.299087	4	0	0.700913	-0.223082	TRUE	YIL169C	CSS1	0.17857
EGTA;5mM;3	chrX_240214_T_C	0.0440594	8	1	0.0440594	-0.0488863	FALSE
EGTA;5mM;3	chrXII_366378_G_A	0.415837	10	0	0.584163	0.13234	FALSE
EGTA;5mM;3	chrXII_114118_C_T	0.0450942	4	1	0.0450942	0.102073	FALSE
EGTA;5mM;3	chrXIII_914425_G_A	0.28444	8	1	0.28444	0.0691677	FALSE
EGTA;5mM;3	chrXIII_158997_A_G	0.43112	4	1	0.43112	0.0903679	FALSE
EGTA;5mM;3	chrXIII_336407_A_G	0.1	6	0	0.9	0.0452542	FALSE
EGTA;5mM;3	chrXIV_142664_G_A	0.463221	6	0	0.463221	-0.0476728	FALSE
EGTA;5mM;3	chrXIV_466221_C_T	0.34886	6	0	0.65114	-0.0409022	FALSE
EGTA;5mM;3	chrXV_271822_C_T	0.397614	8	1	0.397614	0.105602	FALSE
EGTA;5mM;3	chrXV_73175_A_G	0.156281	4			0.0848162	TRUE	YOL115W	PAP2	0
EGTA;5mM;3	chrXV_1060239_T_C	0.292697	8	1	0.292697	-0.0810774	FALSE
EGTA;5mM;3	chrXV_805851_T_C	0.265347	6	1	0.265347	-0.05281	FALSE
EGTA;5mM;3	chrXVI_784177_C_T	0.355578	10	0	0.644422	0.117427	FALSE
EGTA;5mM;3	chrXVI_220130_T_A	0.359545	10	1	0.359545	-0.0636516	FALSE
EGTA;5mM;3	chrXVI_673106_C_T	0.26115	6	1	0.26115	0.0576335	FALSE
EGTA;5mM;3	chrXVI_102324_A_G	0.0653465	4	1	0.0653465	-0.0697493	FALSE
EGTA;5mM;3	chrIV_819221_T_C	0.0192878	2	1	0.0192878	-0.21169	TRUE	YDR180W	SCC2	0.196528
EGTA;5mM;3	chrIV_634158_A_G	0.0128713	2	1	0.0128713	-0.0745368	FALSE
EGTA;5mM;3	chrIV_1421370_C_T	0.0237624	2	0	0.976238	0.0718048	FALSE
EGTA;5mM;3	chrV_387014_G_A	0.0530228	6			-0.0469293	FALSE
EGTA;5mM;3	chrVII_616421_A_G	0.100099	2	1	0.100099	0.108889	FALSE
EGTA;5mM;3	chrIX_115891_T_C	0.00840752	2	1	0.00840752	-0.0957518	FALSE
EGTA;5mM;3	chrXI_320751_C_T	0.049456	2	1	0.049456	-0.0634366	FALSE
EGTA;5mM;3	chrXII_870969_A_G	0.110287	4	0	0.889713	0.0857331	FALSE
EGTA;5mM;3	chrXIV_364987_G_A	0.0346192	2	1	0.0346192	-0.120814	FALSE
EGTA;5mM;3	chrXV_612514_T_TA	0.0375839	2	1	0.0375839	-0.225537	FALSE
EGTA;5mM;3	chrXVI_544566_T_C	0.0610119	8	1	0.0610119	0.0482944	FALSE
EGTA;5mM;3	chrII_659379_A_G	0.00891972	2	1	0.00891972	-0.166964	FALSE
EGTA;5mM;3	chrIII_80341_T_C	0.0336301	4	1	0.0336301	0.054918	FALSE
EGTA;5mM;3	chrV_410402_G_A	0.00296736	2	1	0.00296736	-0.124253	FALSE
EGTA;5mM;3	chrVII_687031_T_C	0.0346192	2	1	0.0346192	-0.0783345	FALSE
EGTA;5mM;3	chrVIII_528374_G_T	0.0068323	2	1	0.0068323	0.391562	FALSE
EGTA;5mM;3	chrXII_947225_C_T	0.00296736	2			-0.148513	FALSE
EGTA;5mM;3	chrXIII_247819_C_T	0.0342262	4			0.0708722	FALSE
EGTA;5mM;3	chrXIV_569972_C_A	0.026618	4	1	0.026618	-0.0869239	FALSE
EGTA;5mM;3	chrXV_117940_T_A	0.00378788	2	1	0.00378788	-0.0971134	FALSE
EGTA;5mM;3	chrXV_91804_GTA_G	0.0952869	4	1	0.0952869	0.244706	TRUE	YOL121C	RPS19A	0.024092
EGTA;5mM;3	chrI_85945_T_C	0.0683168	8	1	0.0683168	0.0435609	FALSE
EGTA;5mM;3	chrIII_131572_A_T	0.210159	2	1	0.210159	-0.095263	FALSE
EGTA;5mM;3	chrVIII_335244_A_G	0.174752	2	0	0.825248	-0.0688722	FALSE
EGTA;5mM;3	chrVIII_527672_A_G	0.00613839	2			0.106113	FALSE
EGTA;5mM;3	chrX_497753_G_A	0.016815	2	0	0.983185	-0.342635	FALSE
EGTA;5mM;3	chrIV_1173301_C_T	0.00197824	2	1	0.00197824	-0.124003	FALSE
EGTA;5mM;3	chrXI_552494_C_T	0.000990099	2	1	0.000990099	0.0937619	FALSE
EGTA;5mM;3	chrXII_560573_T_C	0.0108803	2	1	0.0108803	0.13815	FALSE
EGTA;5mM;3	chrXIII_837772_C_A	0.111735	2			0.0780042	FALSE
EGTA;5mM;3	chrXVI_352472_TA_T	0.0143564	2	1	0.0143564	0.100493	FALSE
EGTA;5mM;3	chrIV_1001907_C_T	0.278054	6	0	0.721946	0.0797338	FALSE
EGTA;5mM;3	chrIV_826027_G_A	0.0351137	2	0	0.964886	-0.0870126	FALSE
EGTA;5mM;3	chrVI_158772_T_C	0.0272547	2			-0.0881974	FALSE
EGTA;5mM;3	chrVII_380073_T_C	0.0514851	4	1	0.0514851	-0.102928	FALSE
EGTA;5mM;3	chrXII_975979_T_TA	0.00694444	2	1	0.00694444	0.0861791	FALSE
EGTA;5mM;3	chrXII_434116_C_G	0.00297915	2	1	0.00297915	0.0827049	FALSE
EGTA;5mM;3	chrXIII_345153_G_A	0.0817641	4	1	0.0817641	-0.128516	FALSE
EGTA;5mM;3	chrXIII_398293_A_G	0.0276954	4	1	0.0276954	-0.110622	FALSE
EGTA;5mM;3	chrXIII_751315_T_C	0.0351137	4			0.0532023	FALSE
EGTA;5mM;3	chrXV_35745_T_A	0.00249004	2			-0.190258	TRUE	YOL154W	ZPS1	0.135109
EGTA;5mM;3	chrXV_476111_G_A	0.016815	2	0	0.983185	0.0722113	FALSE
EGTA;5mM;3	chrXV_238177_G_A	0.00692384	2	1	0.00692384	0.105493	FALSE
EGTA;5mM;3	chrXIV_632029_G_A	0.0181635	2	1	0.0181635	0.125734	FALSE
EGTA;5mM;3	chrIV_869407_G_T	0.00098912	2	1	0.00098912	-0.409657	FALSE
EGTA;5mM;3	chrVII_517543_T_C	0.0153314	2	1	0.0153314	-0.237771	FALSE
EGTA;5mM;3	chrXV_85038_C_A	0.243818	4	1	0.243818	0.137664	TRUE	YOL121C	RPS19A	0.024092
EGTA;5mM;3	chrII_589268_A_G	0.0427861	2			0.113032	FALSE
EGTA;5mM;3	chrIV_793916_T_C	0.039604	2	1	0.039604	0.0922292	FALSE
EGTA;5mM;3	chrV_90716_A_G	0.0574257	4	1	0.0574257	-0.0732666	FALSE
EGTA;5mM;3	chrXII_408427_G_A	0.0564356	2	0	0.943564	0.108926	FALSE
EGTA;5mM;3	chrI_33648_G_A	0.00197824	2	1	0.00197824	-0.0887901	FALSE
EGTA;5mM;3	chrII_735374_G_A	0.0637982	2	1	0.0637982	-0.0847306	FALSE
EGTA;5mM;3	chrVII_464335_A_G	0.00445104	2	0	0.995549	0.11389	FALSE
EGTA;5mM;3	chrVIII_238621_C_T	0.124381	2			-0.0789218	FALSE
EGTA;5mM;3	chrX_538084_A_G	0.0274657	2			0.104896	FALSE
EGTA;5mM;3	chrXV_368350_C_T	0.00791296	2	1	0.00791296	0.0638208	FALSE
EGTA;5mM;3	chrIV_950108_G_A	0.0178042	2	0	0.982196	-0.107865	FALSE
EGTA;5mM;3	chrIV_544680_TAAAAGGAGTTGAAATTAAAAATAATAATAAATAATGATATAAAAATTATAAGTTTCTCCTTTCGGAACTAAAAAATAATATTAATAATAATATATAAATATTATATCTTTTTTATAATATA_T	0.373827	2			-0.116756	FALSE
EGTA;5mM;3	chrVII_905544_T_A	0.0128586	2	1	0.0128586	-0.107209	FALSE
EGTA;5mM;3	chrXI_18511_T_C	0.012364	2	1	0.012364	-0.0751581	FALSE
EGTA;5mM;3	chrII_606771_C_T	0.00197824	2	1	0.00197824	0.416837	TRUE	YBR192W	RIM2	0.131665
EGTA;5mM;3	chrIV_1357101_G_A	0.029703	2	1	0.029703	0.0645509	FALSE
EGTA;5mM;3	chrXI_356060_G_A	0.00692384	2	1	0.00692384	-0.164739	FALSE
EGTA;5mM;3	chrXIV_271574_G_A	0.0128586	2			-0.0627937	FALSE
EGTA;5mM;3	chrXV_565236_A_G	0.00098912	2	1	0.00098912	-0.559051	TRUE	YOR128C	ADE2	0.0101523
EGTA;5mM;3	chrIX_8353_A_T	0.0566667	2			-0.142402	FALSE
EGTA;5mM;3	chrXI_233270_T_C	0.0336301	2	1	0.0336301	-0.100808	FALSE
EGTA;5mM;3	chrXV_388324_T_C	0.0158259	2	1	0.0158259	0.141146	FALSE
EGTA;5mM;3	chrXVI_381712_A_T	0.0049554	2			-0.553272	FALSE
EtOH;;1	chrI_207579_G_A	0.0347222	2	1	0.965278	0.174247	FALSE
EtOH;;1	chrI_38361_C_T	0.112488	2	0	0.112488	0.0933999	FALSE
EtOH;;1	chrII_688310_A_T	0.144906	4	1	0.144906	-0.0817061	FALSE
EtOH;;1	chrII_543299_A_G	0.0109127	2	0	0.010913	0.079026	FALSE
EtOH;;1	chrIV_539207_T_C	0.414101	6	1	0.585899	-0.0440718	FALSE
EtOH;;1	chrV_377190_T_C	0.00403633	2	0	0.004036	-0.397395	FALSE
EtOH;;1	chrV_139492_T_G	0.16551	6	0	0.16551	0.0977	FALSE
EtOH;;1	chrV_208385_G_A	0.196127	8	1	0.803873	0.0379846	FALSE
EtOH;;1	chrVI_70295_G_A	0.339286	10	1	0.660714	-0.0360847	FALSE
EtOH;;1	chrVII_798910_T_A	0.00098912	2	1	0.00098912	-0.168267	FALSE
EtOH;;1	chrVII_197001_TTAAATGTAAA_T	0.38335	12			-0.0385955	FALSE
EtOH;;1	chrVII_949014_T_C	0.0574257	4	1	0.942574	-0.0495555	FALSE
EtOH;;1	chrVIII_58733_A_T	0.230884	10	1	0.769116	-0.0686175	FALSE
EtOH;;1	chrVIII_98622_C_G	0.0109562	2	0	0.010956	0.104628	FALSE
EtOH;;1	chrIX_20856_T_A	0.350951	6	0	0.649049	0.0567801	FALSE
EtOH;;1	chrIX_285848_C_T	0.341089	12	0	0.341089	-0.035712	FALSE
EtOH;;1	chrX_194040_C_T	0.391584	10	1	0.608416	-0.0322664	FALSE
EtOH;;1	chrXI_144646_T_C	0.142276	6	1	0.142276	0.0994886	FALSE
EtOH;;1	chrXII_739958_G_A	0.280476	6	0	0.280476	0.104194	TRUE	YLR315W	NKP2	0.188441
EtOH;;1	chrXII_966217_C_T	0.0287129	4	0	0.028713	0.0541451	FALSE
EtOH;;1	chrXII_860031_G_A	0.280415	10	0	0.280415	-0.0310717	FALSE
EtOH;;1	chrXIII_378917_A_G	0.443102	8			0.054173	FALSE
EtOH;;1	chrXIII_585141_A_G	0.207051	6	0	0.207051	0.0687067	FALSE
EtOH;;1	chrXIII_32108_T_C	0.094246	4	0	0.094246	0.0553688	FALSE
EtOH;;1	chrXIV_467219_A_G	0.00197824	2	0	0.001978	0.463417	TRUE	YNL085W	MKT1	0.00536846
EtOH;;1	chrXIV_678661_CT_C	0.330693	8	1	0.669307	0.029217	FALSE
EtOH;;1	chrXV_407738_G_A	0.132673	6	1	0.132673	-0.0850298	FALSE
EtOH;;1	chrXV_171745_C_T	0.452783	10	1	0.547217	-0.146564	FALSE
EtOH;;1	chrXV_612770_T_A	0.458829	12	1	0.541171	0.0433196	FALSE
EtOH;;1	chrXV_372056_C_T	0.137265	10			-0.0629197	FALSE
EtOH;;1	chrXV_562298_A_T	0.0827552	2	1	0.0827552	0.150558	TRUE	YOR128C	ADE2	0.114879
EtOH;;1	chrXVI_376683_A_G	0.0986125	6	1	0.0986125	0.0971919	FALSE
EtOH;;1	chrV_460661_G_A	0.20825	6	0	0.79175	0.0550363	FALSE
EtOH;;1	chrVII_131475_G_A	0.00544016	2	1	0.00544016	0.0961186	FALSE
EtOH;;1	chrX_415984_G_A	0.0669643	4	1	0.0669643	0.0893933	FALSE
EtOH;;1	chrXI_641599_G_A	0.177403	4	0	0.822597	-0.0436515	FALSE
EtOH;;1	chrXV_170944_C_T	0.0405539	2	1	0.0405539	-0.233542	FALSE
EtOH;;1	chrXVI_518590_T_C	0.0118812	2	1	0.0118812	-0.121918	FALSE
EtOH;;1	chrII_220704_C_T	0.0139027	2			-0.0952402	FALSE
EtOH;;1	chrIII_205553_A_G	0.17495	8	1	0.17495	-0.0371904	FALSE
EtOH;;1	chrIV_393423_T_C	0.351297	8	0	0.648703	-0.0657178	FALSE
EtOH;;1	chrIV_56921_A_G	0.0657765	8			0.0345198	FALSE
EtOH;;1	chrV_513385_G_A	0.178042	6	1	0.178042	-0.0394151	FALSE
EtOH;;1	chrVII_318040_G_A	0.223489	6	1	0.223489	0.0547953	FALSE
EtOH;;1	chrVIII_264901_T_C	0.16004	6	1	0.16004	0.0522372	FALSE
EtOH;;1	chrIX_128516_C_CTCT	0.0827447	2			0.0738724	FALSE
EtOH;;1	chrX_52660_G_T	0.0133531	2	0	0.986647	0.0643548	FALSE
EtOH;;1	chrXI_271065_G_A	0.0563798	4			0.0796496	FALSE
EtOH;;1	chrXII_174521_C_T	0.0485149	2	1	0.0485149	0.125486	FALSE
EtOH;;1	chrXIII_324005_A_T	0.251984	8	1	0.251984	-0.0631973	FALSE
EtOH;;1	chrXIII_520305_T_C	0.0490099	2	1	0.0490099	-0.0886693	FALSE
EtOH;;1	chrXIII_16406_G_A	0.494544	10	1	0.505456	0.0299648	FALSE
EtOH;;1	chrXIV_300720_T_C	0.24777	4	1	0.24777	-0.202915	FALSE
EtOH;;1	chrXIV_285543_G_C	0.281529	8	1	0.281529	0.0687526	FALSE
EtOH;;1	chrXIV_344873_T_G	0.455224	6	0	0.455224	-0.0755354	FALSE
EtOH;;1	chrXV_998121_A_G	0.250248	10	1	0.250248	0.0514949	FALSE
EtOH;;1	chrXV_521081_T_C	0.0272277	4	1	0.0272277	0.120019	FALSE
EtOH;;1	chrXV_243874_G_A	0.050495	2	1	0.050495	0.084529	FALSE
EtOH;;1	chrXVI_590430_T_G	0.149802	8	1	0.149802	0.0979073	FALSE
EtOH;;1	chrXVI_459929_A_G	0.380317	8	0	0.619683	-0.0669414	FALSE
EtOH;;1	chrXVI_787095_A_G	0.0872151	4	0	0.912785	0.0444847	FALSE
EtOH;;1	chrIV_1331503_G_A	0.248266	8	1	0.248266	0.0338334	FALSE
EtOH;;1	chrVII_127920_T_A	0.050495	2	1	0.050495	-0.161916	FALSE
EtOH;;1	chrVII_993545_G_T	0.14703	4	1	0.14703	-0.0551595	FALSE
EtOH;;1	chrIX_376556_A_G	0.205941	4	1	0.205941	-0.127577	FALSE
EtOH;;1	chrXII_504093_A_G	0.0128586	4	1	0.0128586	-0.062427	FALSE
EtOH;;1	chrXIII_415566_A_G	0.316832	6	1	0.316832	-0.0488521	FALSE
EtOH;;1	chrXIV_366762_A_G	0.0667656	4	1	0.0667656	-0.252066	TRUE	YNL138W	SRV2	0.0878078
EtOH;;1	chrXV_559546_G_A	0.00098912	2	0	0.999011	-0.239176	TRUE	YOR124C	UBP2	0.0104323
EtOH;;1	chrXV_1364_G_A	0.449438	4			-0.0976506	FALSE
EtOH;;1	chrVIII_524680_T_C	0.0377551	2			-0.125881	FALSE
EtOH;;1	chrIX_250530_C_T	0.228444	4	1	0.228444	0.0720023	FALSE
EtOH;;1	chrX_433474_T_A	0.00197824	2	1	0.00197824	0.105971	FALSE
EtOH;;1	chrXI_232086_G_C	0.186634	4	1	0.186634	-0.117998	FALSE
EtOH;;1	chrXII_123810_A_G	0.0525273	2	1	0.0525273	-0.0703252	FALSE
EtOH;;1	chrIX_386421_T_C	0.0786853	4			-0.249769	FALSE
EtOH;;1	chrXI_262172_G_T	0.00599401	2	1	0.00599401	0.0716075	FALSE
EtOH;;1	chrXIV_71660_C_A	0.265084	4	1	0.265084	0.0642614	FALSE
EtOH;;1	chrXVI_168148_G_C	0.0593472	4	1	0.0593472	-0.064437	FALSE
EtOH;;1	chrII_557020_G_T	0.0336301	2	1	0.0336301	0.125737	FALSE
EtOH;;1	chrII_466979_G_A	0.010396	2			0.0922984	FALSE
EtOH;;1	chrIV_1524416_G_A	0.272344	4	1	0.272344	0.0647175	FALSE
EtOH;;1	chrIX_138441_C_T	0.0190476	2	1	0.0190476	-0.410081	TRUE	YIL119C	RPI1	0.00670502
EtOH;;1	chrXII_134948_C_T	0.00247525	2	1	0.00247525	0.196351	FALSE
EtOH;;1	chrXIV_573274_T_C	0.0248963	2	1	0.0248963	-0.0897261	FALSE
EtOH;;1	chrXV_94662_A_AG	0.0128023	2			-0.103578	FALSE
EtOH;;1	chrXVI_679272_CG_C	0.00198216	2	1	0.00198216	-0.181104	TRUE	YPR066W	UBA3	0.148538
EtOH;;1	chrI_39723_T_C	0.0558853	4	1	0.0558853	0.149134	FALSE
EtOH;;1	chrII_535214_A_G	0.116081	4	0	0.883919	-0.11507	FALSE
EtOH;;1	chrIV_770770_C_T	0.209118	2	1	0.209118	0.112714	FALSE
EtOH;;1	chrV_340239_A_C	0.00148368	2	1	0.00148368	0.0865635	FALSE
EtOH;;1	chrXIII_603987_T_C	0.0534125	4	1	0.0534125	0.109508	FALSE
EtOH;;1	chrXV_1070645_C_G	0.333851	4	1	0.666149	-0.0862834	FALSE
EtOH;;1	chrII_420286_G_A	0.0207715	2	1	0.0207715	-0.0681678	FALSE
EtOH;;1	chrVII_53544_C_G	0.043112	2	1	0.043112	-0.0848232	FALSE
EtOH;;1	chrXV_550451_T_A	0.0176991	2			0.11926	FALSE
EtOH;;1	chrXVI_418966_T_C	0.115842	2	1	0.115842	0.0442883	FALSE
EtOH;;1	chrII_515310_C_T	0.109901	2	1	0.109901	-0.179571	FALSE
EtOH;;1	chrVII_517543_T_C	0.0153314	2	1	0.0153314	-0.239003	FALSE
EtOH;;1	chrIX_390940_G_A	0.045977	2			-0.192979	FALSE
EtOH;;1	chrXII_133303_C_T	0.0598417	2	1	0.0598417	-0.202105	TRUE	YLL008W	DRS1	0.0992177
EtOH;;1	chrXII_968682_A_G	0.00197824	2	1	0.00197824	0.157792	FALSE
EtOH;;1	chrIV_265918_A_G	0.0365974	2	1	0.0365974	0.0962921	FALSE
EtOH;;1	chrIX_295843_T_C	0.0420376	2	1	0.0420376	0.133963	FALSE
EtOH;;1	chrXIV_487388_G_A	0.0158416	2	1	0.0158416	0.0878833	FALSE
EtOH;;1	chrIII_5062_C_T	0.00106157	2			0.0952863	FALSE
EtOH;;1	chrIV_993235_T_C	0.186314	2	1	0.186314	-0.16527	FALSE
EtOH;;1	chrXII_758156_A_T	0.0301682	2	1	0.0301682	-0.126039	FALSE
EtOH;;1	chrXV_450951_A_G	0.0573689	4	1	0.0573689	0.0709585	FALSE
EtOH;;1	chrII_543607_T_C	0.0118812	2	1	0.0118812	-0.0927712	FALSE
EtOH;;1	chrVII_315634_C_T	0.00990099	2	1	0.00990099	-0.0824695	FALSE
EtOH;;1	chrIX_395603_T_C	0.0737374	2	1	0.0737374	-0.268049	FALSE
EtOH;;1	chrX_442130_G_C	0.0143422	2	1	0.0143422	0.380901	TRUE	YJL008C	CCT8	0.0427071
EtOH;;1	chrIX_389087_G_T	0.0019861	2	1	0.0019861	-0.118962	FALSE
EtOH;;1	chrXII_971717_TA_T	0.00197824	2	1	0.00197824	-0.0738488	FALSE
EtOH;;1	chrII_593779_T_C	0.0098912	2	1	0.0098912	-0.0883463	FALSE
EtOH;;1	chrXI_367187_TC_T	0.00098912	2	1	0.00098912	-0.172467	TRUE	YKL038W	RGT1	0.157159
EtOH;;1	chrXV_558173_A_G	0.00692384	2	1	0.00692384	-0.026435	FALSE
EtOH;;1	chrXV_571462_G_GTTTA	0.00692384	2			-0.137363	FALSE
EtOH;;1	chrXV_565236_A_G	0.00098912	2	1	0.00098912	-0.682839	TRUE	YOR128C	ADE2	0.114879
EtOH;;1	chrXV_34230_T_C	0.0110331	2	0	0.988967	0.0413154	FALSE
EtOH;;1	chrXVI_202819_T_C	0.00791296	2			-0.114679	FALSE
EtOH_Glucose;;1	chrI_202818_C_T	0.00798403	2	1	0.00798403	0.115652	FALSE
EtOH_Glucose;;1	chrI_38361_C_T	0.112488	2	0	0.112488	0.0542218	FALSE
EtOH_Glucose;;1	chrII_557651_T_A	0.0039604	2	0	0.00396	0.304908	FALSE
EtOH_Glucose;;1	chrII_573907_A_G	0.214286	4	0	0.214286	0.0723858	FALSE
EtOH_Glucose;;1	chrIV_545374_C_T	0.0664024	2			-0.103012	FALSE
EtOH_Glucose;;1	chrIV_125130_T_C	0.00943396	4	0	0.009434	-0.0607482	FALSE
EtOH_Glucose;;1	chrV_377190_T_C	0.00403633	2	0	0.004036	-0.35799	FALSE
EtOH_Glucose;;1	chrV_560716_G_A	0.385913	10	1	0.614087	0.0615866	FALSE
EtOH_Glucose;;1	chrVII_798910_T_A	0.00098912	2	1	0.00098912	-0.154421	FALSE
EtOH_Glucose;;1	chrVIII_16698_G_A	0.159341	4			-0.222103	TRUE	YHL041W		0.149245
EtOH_Glucose;;1	chrIX_339383_A_G	0.475198	10	1	0.524802	-0.0428923	FALSE
EtOH_Glucose;;1	chrIX_20698_G_A	0.411877	8	0	0.588123	0.14019	TRUE	YIL169C	CSS1	0.101331
EtOH_Glucose;;1	chrX_95089_A_G	0.364583	10	1	0.635417	-0.0426048	FALSE
EtOH_Glucose;;1	chrXI_173558_T_C	0.49802	6	1	0.49802	0.0648266	FALSE
EtOH_Glucose;;1	chrXI_356199_A_G	0.0628091	2	0	0.062809	-0.0929855	FALSE
EtOH_Glucose;;1	chrXII_648649_C_T	0.0361744	2	1	0.963826	0.152807	FALSE
EtOH_Glucose;;1	chrXII_331090_T_C	0.212091	6	0	0.212091	0.0408275	FALSE
EtOH_Glucose;;1	chrXIII_589360_A_C	0.470209	10	1	0.470209	0.0852537	TRUE	YMR164C	MSS11	0.0499413
EtOH_Glucose;;1	chrXIII_844923_T_A	0.416254	10	0	0.416254	0.0307255	FALSE
EtOH_Glucose;;1	chrXIV_467219_A_G	0.00197824	2	0	0.001978	0.367555	TRUE	YNL084C	END3	0.0232169
EtOH_Glucose;;1	chrXIV_329212_T_G	0.326713	8	1	0.673287	0.0774711	FALSE
EtOH_Glucose;;1	chrXV_587316_C_T	0.0679563	6	1	0.932044	0.0974363	FALSE
EtOH_Glucose;;1	chrXV_372375_G_T	0.134425	10			-0.0604826	TRUE	YOR011W	AUS1	0.153545
EtOH_Glucose;;1	chrXV_143229_C_T	0.422277	10	1	0.577723	-0.0708878	FALSE
EtOH_Glucose;;1	chrXV_592588_G_A	0.323237	10	1	0.676763	0.0662288	TRUE	YOR140W	SFL1	0.159348
EtOH_Glucose;;1	chrXVI_376683_A_G	0.0986125	6	1	0.0986125	0.175139	TRUE	YPL091W	GLR1	0
EtOH_Glucose;;1	chrV_189599_A_G	0.0163205	2	1	0.0163205	0.12271	FALSE
EtOH_Glucose;;1	chrVII_131475_G_A	0.00544016	2	1	0.00544016	0.0989994	FALSE
EtOH_Glucose;;1	chrXIV_377031_A_G	0.00197824	2	1	0.00197824	-0.214849	FALSE
EtOH_Glucose;;1	chrXV_168199_G_A	0.00445104	2			-0.19746	FALSE
EtOH_Glucose;;1	chrXVI_518590_T_C	0.0118812	2	1	0.0118812	-0.107754	FALSE
EtOH_Glucose;;1	chrII_511436_G_T	0.273267	8	0	0.726733	-0.0440779	FALSE
EtOH_Glucose;;1	chrIII_155855_C_T	0.411122	8			-0.0434607	FALSE
EtOH_Glucose;;1	chrIV_527249_A_G	0.0354752	6	1	0.0354752	-0.0809417	FALSE
EtOH_Glucose;;1	chrIV_1347266_C_T	0.0232443	2	1	0.0232443	-0.112374	FALSE
EtOH_Glucose;;1	chrIV_387387_C_G	0.186449	8	1	0.186449	-0.0728995	FALSE
EtOH_Glucose;;1	chrV_148773_A_G	0.391197	10	1	0.391197	0.091893	FALSE
EtOH_Glucose;;1	chrVII_380756_A_G	0.0644202	4	0	0.93558	0.0811455	FALSE
EtOH_Glucose;;1	chrVIII_62455_G_A	0.219029	8	1	0.219029	0.0258906	FALSE
EtOH_Glucose;;1	chrIX_21065_T_C	0.299087	4	0	0.700913	-0.340348	TRUE	YIL169C	CSS1	0.107728
EtOH_Glucose;;1	chrIX_128516_C_CTCT	0.0827447	2			0.1279	FALSE
EtOH_Glucose;;1	chrX_424695_T_C	0.228514	6			-0.0725936	FALSE
EtOH_Glucose;;1	chrXI_66681_T_C	0.0777228	4	1	0.0777228	-0.0503741	FALSE
EtOH_Glucose;;1	chrXII_114118_C_T	0.0450942	4	1	0.0450942	0.0855005	FALSE
EtOH_Glucose;;1	chrXII_402496_A_G	0.161881	10	1	0.161881	0.0245047	FALSE
EtOH_Glucose;;1	chrXIII_407898_T_C	0.416749	8			-0.0671586	FALSE
EtOH_Glucose;;1	chrXIII_324107_C_T	0.246276	6	1	0.246276	-0.0710828	FALSE
EtOH_Glucose;;1	chrXIII_540526_C_T	0.331021	8	1	0.331021	-0.0659281	FALSE
EtOH_Glucose;;1	chrXIII_623505_C_T	0.434328	10	0	0.565672	-0.0737814	FALSE
EtOH_Glucose;;1	chrXIV_498924_T_C	0.0133531	2			-0.122671	FALSE
EtOH_Glucose;;1	chrXV_273461_C_T	0.14222	8	1	0.14222	0.0684538	FALSE
EtOH_Glucose;;1	chrXV_525919_A_G	0.148662	4	1	0.148662	0.121071	FALSE
EtOH_Glucose;;1	chrXV_1023944_A_T	0.266369	6	1	0.266369	0.0473327	FALSE
EtOH_Glucose;;1	chrXVI_165921_T_A	0.401795	10	0	0.598205	-0.0590271	FALSE
EtOH_Glucose;;1	chrXVI_929314_G_T	0.0774291	6			0.0366693	FALSE
EtOH_Glucose;;1	chrII_462444_T_A	0.00841584	4	1	0.00841584	0.0687266	FALSE
EtOH_Glucose;;1	chrIV_118702_T_C	0.0642928	4	1	0.0642928	-0.0570433	FALSE
EtOH_Glucose;;1	chrVII_164581_A_G	0.06182	2	1	0.06182	-0.120603	FALSE
EtOH_Glucose;;1	chrVII_699072_C_T	0.102374	2	0	0.897626	0.0751486	FALSE
EtOH_Glucose;;1	chrXIV_366762_A_G	0.0667656	4	1	0.0667656	-0.21682	FALSE
EtOH_Glucose;;1	chrXV_559546_G_A	0.00098912	2	0	0.999011	-0.426201	FALSE
EtOH_Glucose;;1	chrXV_461295_G_A	0.0849901	2	1	0.0849901	-0.102447	FALSE
EtOH_Glucose;;1	chrVIII_528374_G_T	0.0068323	2	1	0.0068323	0.31827	FALSE
EtOH_Glucose;;1	chrXVI_55976_C_T	0.292593	4	1	0.292593	0.0628631	FALSE
EtOH_Glucose;;1	chrIV_51820_T_C	0.0887017	4	1	0.0887017	0.0607455	FALSE
EtOH_Glucose;;1	chrVII_174637_T_C	0.00593472	2	0	0.994065	-0.0835159	FALSE
EtOH_Glucose;;1	chrIX_396203_A_T	0.0257681	6			-0.0945384	FALSE
EtOH_Glucose;;1	chrXI_267161_G_A	0.0504451	4	0	0.949555	0.047702	FALSE
EtOH_Glucose;;1	chrXVI_551547_A_G	0.00891089	2	1	0.00891089	0.124406	FALSE
EtOH_Glucose;;1	chrXVI_478095_A_G	0.029179	4	1	0.029179	-0.0618135	FALSE
EtOH_Glucose;;1	chrIX_138441_C_T	0.0190476	2	1	0.0190476	-0.393192	TRUE	YIL119C	RPI1	0
EtOH_Glucose;;1	chrX_417190_A_G	0.0187668	2			-0.16664	FALSE
EtOH_Glucose;;1	chrXV_94662_A_AG	0.0128023	2			-0.135219	FALSE
EtOH_Glucose;;1	chrXVI_672920_T_C	0.0143707	2	1	0.0143707	-0.132958	FALSE
EtOH_Glucose;;1	chrI_48556_C_T	0.0024728	2	1	0.0024728	0.0944346	FALSE
EtOH_Glucose;;1	chrIII_273406_A_G	0.0187933	2			0.0754545	FALSE
EtOH_Glucose;;1	chrIV_761151_C_T	0.0321464	2			0.0657989	FALSE
EtOH_Glucose;;1	chrIV_1012746_T_C	0.107921	6	1	0.107921	0.0448568	FALSE
EtOH_Glucose;;1	chrV_340239_A_C	0.00148368	2	1	0.00148368	0.110247	FALSE
EtOH_Glucose;;1	chrIX_395745_A_C	0.0054672	2	1	0.0054672	-0.394065	TRUE	YIR020W-A		0.00439104
EtOH_Glucose;;1	chrXII_764448_G_A	0.137624	4			-0.0919048	FALSE
EtOH_Glucose;;1	chrXII_941189_T_TCTCCGATAGA	0.00414938	2			-0.105833	FALSE
EtOH_Glucose;;1	chrXIV_27863_A_G	0.0272008	2	1	0.0272008	0.140822	FALSE
EtOH_Glucose;;1	chrXV_31920_C_G	0.10387	4	1	0.10387	-0.217196	FALSE
EtOH_Glucose;;1	chrXV_585323_A_G	0.0936571	4	1	0.0936571	-0.0601036	TRUE	YOR140W	SFL1	0.159348
EtOH_Glucose;;1	chrVII_840381_C_T	0.0464886	2	1	0.0464886	0.0968624	FALSE
EtOH_Glucose;;1	chrVII_487399_A_T	0.00346192	2	1	0.00346192	0.122614	FALSE
EtOH_Glucose;;1	chrVIII_62729_A_G	0.0209581	2	1	0.0209581	0.111036	FALSE
EtOH_Glucose;;1	chrX_539860_T_G	0.00098912	2			0.103874	FALSE
EtOH_Glucose;;1	chrXII_142485_A_G	0.030198	2	1	0.030198	-0.220501	FALSE
EtOH_Glucose;;1	chrXII_498630_T_TG	0.00791296	2			-0.125148	FALSE
EtOH_Glucose;;1	chrXII_253225_T_A	0.0168484	2	1	0.0168484	0.11926	FALSE
EtOH_Glucose;;1	chrX_576829_A_G	0.00120192	2	1	0.00120192	0.187078	FALSE
EtOH_Glucose;;1	chrXII_1024175_G_A	0.0183168	2	1	0.0183168	-0.0884193	FALSE
EtOH_Glucose;;1	chrXIII_283968_C_T	0.00349301	2	1	0.00349301	-0.0954963	FALSE
EtOH_Glucose;;1	chrII_577181_C_T	0.0153465	2	1	0.0153465	0.0967715	FALSE
EtOH_Glucose;;1	chrVII_211498_G_A	0.0553907	2	1	0.0553907	-0.0890364	FALSE
EtOH_Glucose;;1	chrIX_295958_G_A	0.113749	2	1	0.113749	-0.0843706	FALSE
EtOH_Glucose;;1	chrXI_644356_C_T	0.00445104	2			0.0902325	FALSE
EtOH_Glucose;;1	chrXIV_241899_G_A	0.0173096	2	1	0.0173096	-0.0853924	FALSE
EtOH_Glucose;;1	chrXV_96926_T_C	0.0503185	2	1	0.0503185	0.0600188	FALSE
EtOH_Glucose;;1	chrXVI_580171_A_G	0.00396432	2	1	0.00396432	-0.0840006	FALSE
EtOH_Glucose;;1	chrV_75507_G_A	0.0272277	2	1	0.0272277	-0.105723	FALSE
EtOH_Glucose;;1	chrVII_979301_A_T	0.024728	2	1	0.024728	-0.0780412	FALSE
EtOH_Glucose;;1	chrIX_395603_T_C	0.0737374	2	1	0.0737374	0.253124	FALSE
EtOH_Glucose;;1	chrXI_361995_G_T	0.00593472	2	1	0.00593472	-0.0780557	FALSE
EtOH_Glucose;;1	chrXV_553989_G_A	0.00890208	2			-0.02884	FALSE
EtOH_Glucose;;1	chrXV_565236_A_G	0.00098912	2	1	0.00098912	-0.899383	TRUE	YOR128C	ADE2	0
EtOH_Glucose;;1	chrXV_525_T_C	0.375	2	1	0.375	-0.0326499	FALSE
EtOH_Glucose;;1	chrVII_320268_A_T	0.0322101	2			-0.065213	FALSE
Fluconazole;100uM;2	chrI_192429_G_C	0.246246	4	0	0.246246	0.123515	TRUE	YAR042W	SWH1	0.000311408
Fluconazole;100uM;2	chrI_38361_C_T	0.112488	2	0	0.112488	-0.0905285	FALSE
Fluconazole;100uM;2	chrI_207299_G_A	0.496591	8	1	0.496591	0.0373214	FALSE
Fluconazole;100uM;2	chrII_217109_T_C	0.194252	8	1	0.805748	-0.143126	TRUE	YBL004W	UTP20	0.157883
Fluconazole;100uM;2	chrII_543299_A_G	0.0109127	2	0	0.010913	0.122339	FALSE
Fluconazole;100uM;2	chrII_136002_GT_G	0.0944609	4			-0.0627501	FALSE
Fluconazole;100uM;2	chrII_636267_C_T	0.190972	6	0	0.190972	-0.050056	FALSE
Fluconazole;100uM;2	chrIV_213112_A_G	0.0545635	8	1	0.945437	-0.0418815	FALSE
Fluconazole;100uM;2	chrIV_428838_A_G	0.0143707	2	1	0.0143707	-0.0828948	FALSE
Fluconazole;100uM;2	chrV_527435_C_T	0.0123762	2	0	0.012376	-0.113416	FALSE
Fluconazole;100uM;2	chrV_211770_C_A	0.0915842	2	0	0.091584	-0.0888297	FALSE
Fluconazole;100uM;2	chrVI_102170_A_G	0.299401	12	0	0.299401	0.0265895	FALSE
Fluconazole;100uM;2	chrVII_475390_A_T	0.280876	10	0	0.280876	-0.110683	TRUE	YGL013C	PDR1	0.0999208
Fluconazole;100uM;2	chrVII_798910_T_A	0.00098912	2	1	0.00098912	0.132288	FALSE
Fluconazole;100uM;2	chrVII_386599_C_T	0.212626	8	0	0.212626	0.0570079	FALSE
Fluconazole;100uM;2	chrVII_139341_A_G	0.0173267	4	0	0.017327	0.044356	FALSE
Fluconazole;100uM;2	chrVIII_122053_C_T	0.482143	8	1	0.517857	0.301795	TRUE	YHR007C	ERG11	4.14307e-05
Fluconazole;100uM;2	chrIX_271273_T_C	0.0287413	4	1	0.971259	0.046067	FALSE
Fluconazole;100uM;2	chrXII_657492_C_G	0.098873	2			0.547098	TRUE	YLR256W	HAP1	0.16448
Fluconazole;100uM;2	chrXII_516197_G_A	0.0737624	6	1	0.926238	-0.0463599	FALSE
Fluconazole;100uM;2	chrXII_1022329_G_A	0.195351	4	1	0.804649	0.0430166	FALSE
Fluconazole;100uM;2	chrXIII_409453_T_C	0.484577	8	1	0.515423	0.0657442	FALSE
Fluconazole;100uM;2	chrXIV_487935_C_T	0.0223436	2	0	0.022344	-0.161126	FALSE
Fluconazole;100uM;2	chrXIV_414427_C_T	0.489614	10	1	0.489614	-0.0340858	FALSE
Fluconazole;100uM;2	chrXV_621951_T_C	0.296131	10	1	0.703869	0.171001	TRUE	YOR153W	PDR5	0.127527
Fluconazole;100uM;2	chrXV_151997_G_A	0.040099	4	1	0.959901	-0.101697	FALSE
Fluconazole;100uM;2	chrXV_942759_T_C	0.0308458	2	0	0.030846	-0.135956	FALSE
Fluconazole;100uM;2	chrXV_559459_T_C	0.00595238	4	0	0.005952	-0.145778	FALSE
Fluconazole;100uM;2	chrXVI_373847_A_G	0.376494	10	0	0.623506	0.0470352	FALSE
Fluconazole;100uM;2	chrI_74572_A_G	0.0287984	2	1	0.0287984	0.0731484	FALSE
Fluconazole;100uM;2	chrIV_975612_C_A	0.263078	6			0.064809	FALSE
Fluconazole;100uM;2	chrIV_1123959_G_A	0.066271	4	1	0.066271	-0.0536062	FALSE
Fluconazole;100uM;2	chrXI_445373_A_G	0.0519802	4	1	0.0519802	-0.0584883	FALSE
Fluconazole;100uM;2	chrXII_448368_A_G	0.00395648	2	0	0.996044	-0.118104	FALSE
Fluconazole;100uM;2	chrXVI_211386_A_T	0.020277	2			-0.0966375	FALSE
Fluconazole;100uM;2	chrIII_190969_T_C	0.0673267	4	1	0.0673267	-0.0539134	FALSE
Fluconazole;100uM;2	chrIV_832597_A_G	0.363591	8	0	0.636409	-0.0566627	FALSE
Fluconazole;100uM;2	chrIV_418860_T_C	0.0128586	2	0	0.987141	-0.0752882	FALSE
Fluconazole;100uM;2	chrVII_532330_T_C	0.0955446	8	1	0.0955446	-0.0541708	FALSE
Fluconazole;100uM;2	chrVIII_7104_A_G	0.213007	4			0.156919	FALSE
Fluconazole;100uM;2	chrVIII_199794_T_C	0.296241	8	0	0.703759	0.0539719	FALSE
Fluconazole;100uM;2	chrVIII_286796_T_C	0.490946	10	0	0.509054	-0.0386084	FALSE
Fluconazole;100uM;2	chrIX_21065_T_C	0.299087	4	0	0.700913	0.0903824	FALSE
Fluconazole;100uM;2	chrX_730795_T_C	0.300138	10			0.0290288	FALSE
Fluconazole;100uM;2	chrX_73190_G_A	0.0722057	4	1	0.0722057	-0.0531633	FALSE
Fluconazole;100uM;2	chrXI_68934_G_A	0.495527	8	0	0.495527	0.0546706	FALSE
Fluconazole;100uM;2	chrXI_329573_T_C	0.336318	6			0.0331339	FALSE
Fluconazole;100uM;2	chrXIII_589690_G_T	0.210448	8	0	0.789552	-0.071462	FALSE
Fluconazole;100uM;2	chrXIII_165400_AATAT_A	0.066271	8	1	0.066271	0.0432016	FALSE
Fluconazole;100uM;2	chrXIV_274808_T_C	0.237859	8	0	0.762141	-0.0808061	FALSE
Fluconazole;100uM;2	chrXV_249830_T_C	0.262401	8	1	0.262401	-0.0265858	FALSE
Fluconazole;100uM;2	chrXV_775735_T_A	0.371756	8	0	0.628244	0.0379101	FALSE
Fluconazole;100uM;2	chrXV_11612_G_A	0.084323	8	1	0.084323	0.0423291	FALSE
Fluconazole;100uM;2	chrXV_1015648_A_G	0.485134	6	0	0.514866	0.0478357	FALSE
Fluconazole;100uM;2	chrXV_271822_C_T	0.397614	8	1	0.397614	-0.0759607	FALSE
Fluconazole;100uM;2	chrXVI_88281_A_G	0.364718	8	1	0.364718	-0.049235	FALSE
Fluconazole;100uM;2	chrI_192942_C_T	0.0465808	4	1	0.0465808	0.0676462	FALSE
Fluconazole;100uM;2	chrV_570440_C_G	0.0421456	4	1	0.0421456	0.0756133	FALSE
Fluconazole;100uM;2	chrVII_655396_G_A	0.0375865	2	1	0.0375865	-0.0610135	FALSE
Fluconazole;100uM;2	chrVIII_44495_C_A	0.00643564	2	1	0.00643564	0.0456291	FALSE
Fluconazole;100uM;2	chrXIII_469024_G_A	0.0193261	8	0	0.980674	0.0188214	FALSE
Fluconazole;100uM;2	chrXV_619826_G_A	0.0187933	2	1	0.0187933	-0.669967	FALSE
Fluconazole;100uM;2	chrXV_652864_A_G	0.0108803	2	1	0.0108803	-0.119565	FALSE
Fluconazole;100uM;2	chrIII_80341_T_C	0.0336301	4	1	0.0336301	-0.0451884	FALSE
Fluconazole;100uM;2	chrVIII_133678_A_ACTTCTAGTATATTGTGTATACCTAATATTATAGCCTTTACCAAC	0.0025641	2			0.119563	FALSE
Fluconazole;100uM;2	chrX_315357_C_T	0.198413	4	1	0.198413	-0.0595622	FALSE
Fluconazole;100uM;2	chrXII_667459_A_G	0.115727	2	1	0.115727	0.0829269	FALSE
Fluconazole;100uM;2	chrXIV_190720_C_G	0.0163205	4	0	0.98368	-0.0765256	FALSE
Fluconazole;100uM;2	chrXV_437181_T_C	0.0024777	2			-0.0636875	FALSE
Fluconazole;100uM;2	chrI_40668_G_A	0.229435	6	0	0.770565	-0.0310163	FALSE
Fluconazole;100uM;2	chrII_461802_C_T	0.060396	4	1	0.060396	-0.146124	FALSE
Fluconazole;100uM;2	chrIV_1121884_T_C	0.0049505	2	1	0.0049505	0.137785	FALSE
Fluconazole;100uM;2	chrIV_617176_T_C	0.0168317	4	1	0.0168317	-0.0672513	FALSE
Fluconazole;100uM;2	chrV_375822_C_G	0.485089	6	0	0.485089	0.0964785	FALSE
Fluconazole;100uM;2	chrVII_223963_C_T	0.107814	4	0	0.892186	0.0984362	FALSE
Fluconazole;100uM;2	chrVII_47688_A_G	0.105446	6	1	0.105446	0.0654139	FALSE
Fluconazole;100uM;2	chrVII_881796_G_A	0.103465	2	1	0.103465	0.0751179	FALSE
Fluconazole;100uM;2	chrIX_123180_C_T	0.146535	6	1	0.146535	0.0389204	FALSE
Fluconazole;100uM;2	chrX_498224_C_T	0.0148368	2	1	0.0148368	-0.443136	FALSE
Fluconazole;100uM;2	chrX_156923_T_C	0.0148368	4			0.0378168	FALSE
Fluconazole;100uM;2	chrXII_260323_A_G	0.074184	6	0	0.925816	-0.0510595	FALSE
Fluconazole;100uM;2	chrXII_443576_G_A	0.00939664	2	0	0.990603	-0.059001	FALSE
Fluconazole;100uM;2	chrXIII_320924_A_G	0.205677	4	1	0.205677	-0.0560337	FALSE
Fluconazole;100uM;2	chrXIV_570341_C_T	0.0285548	6			0.0328828	FALSE
Fluconazole;100uM;2	chrXV_970041_T_C	0.0204082	2			0.12664	FALSE
Fluconazole;100uM;2	chrXV_545214_T_C	0.00593472	2			-0.0944044	FALSE
Fluconazole;100uM;2	chrXVI_436376_T_A	0.00880088	2			-0.160548	FALSE
Fluconazole;100uM;2	chrIV_61201_C_T	0.000990099	2	1	0.000990099	0.0746738	FALSE
Fluconazole;100uM;2	chrVIII_87109_G_A	0.120482	2	1	0.120482	0.133119	FALSE
Fluconazole;100uM;2	chrIX_379313_T_C	0.237364	4	1	0.237364	-0.0362306	FALSE
Fluconazole;100uM;2	chrXI_116424_T_C	0.0386521	8	1	0.0386521	-0.05444	FALSE
Fluconazole;100uM;2	chrXII_176461_A_G	0.0519288	4	0	0.948071	0.0877884	FALSE
Fluconazole;100uM;2	chrXII_74150_G_A	0.0553862	2	1	0.0553862	0.0684134	FALSE
Fluconazole;100uM;2	chrXIV_365923_G_T	0.020297	2	1	0.020297	-0.110207	FALSE
Fluconazole;100uM;2	chrXVI_679272_CG_C	0.00198216	2	1	0.00198216	0.331073	TRUE	YPR064W		0.00163272
Fluconazole;100uM;2	chrI_151577_A_C	0.024728	4			-0.0556426	FALSE
Fluconazole;100uM;2	chrII_628647_C_T	0.00593472	2	1	0.00593472	0.116405	FALSE
Fluconazole;100uM;2	chrVI_156780_A_G	0.0272008	2	1	0.0272008	-0.0955324	FALSE
Fluconazole;100uM;2	chrXIII_805362_G_A	0.0237389	2	0	0.976261	0.0842112	FALSE
Fluconazole;100uM;2	chrXIV_78242_C_T	0.0227498	2	1	0.0227498	-0.142252	FALSE
Fluconazole;100uM;2	chrXV_420727_C_T	0.0677547	4	0	0.932245	-0.11654	FALSE
Fluconazole;100uM;2	chrXV_937107_C_T	0.00296736	2	1	0.00296736	0.113032	FALSE
Fluconazole;100uM;2	chrXV_612869_C_T	0.0539604	4	0	0.94604	-0.103431	TRUE	YOR153W	PDR5	0.00496249
Fluconazole;100uM;2	chrXV_538378_T_C	0.0242334	2	1	0.0242334	0.13049	FALSE
Fluconazole;100uM;2	chrXVI_226835_C_A	0.0762376	2	1	0.0762376	0.109166	FALSE
Fluconazole;100uM;2	chrXVI_713201_C_T	0.144345	2	1	0.144345	0.104687	FALSE
Fluconazole;100uM;2	chrII_8280_G_A	0.281404	4	1	0.281404	0.0339785	FALSE
Fluconazole;100uM;2	chrIX_206015_T_C	0.00337838	2	1	0.00337838	0.0712265	FALSE
Fluconazole;100uM;2	chrXI_224943_C_T	0.308911	4	1	0.308911	-0.0630967	FALSE
Fluconazole;100uM;2	chrII_265673_T_C	0.0537525	4	1	0.0537525	-0.13069	FALSE
Fluconazole;100uM;2	chrII_539665_TA_T	0.101879	2	1	0.101879	-0.104949	FALSE
Fluconazole;100uM;2	chrIV_221162_G_A	0.0138477	2	1	0.0138477	0.268655	TRUE	YDL132W	CDC53	0.116987
Fluconazole;100uM;2	chrV_436240_T_C	0.0256184	2	1	0.0256184	-0.0899563	FALSE
Fluconazole;100uM;2	chrVII_992040_C_T	0.0118694	2	1	0.0118694	-0.0975753	FALSE
Fluconazole;100uM;2	chrIX_34373_C_T	0.00452716	2	1	0.00452716	0.0709962	FALSE
Fluconazole;100uM;2	chrX_530830_A_G	0.00098912	2	1	0.00098912	-0.0907127	FALSE
Fluconazole;100uM;2	chrXII_938518_A_G	0.108911	2	1	0.108911	-0.0689641	FALSE
Fluconazole;100uM;2	chrXII_136110_G_C	0.00098912	2	1	0.00098912	-0.141586	FALSE
Fluconazole;100uM;2	chrXV_316368_A_G	0.0049456	2	1	0.0049456	-0.120754	FALSE
Fluconazole;100uM;2	chrIII_264255_C_T	0.0049456	2	1	0.0049456	-0.0976525	FALSE
Fluconazole;100uM;2	chrV_211164_G_A	0.00445104	2	1	0.00445104	-0.139485	FALSE
Fluconazole;100uM;2	chrVIII_77258_T_A	0.0662351	4	0	0.933765	0.0986355	FALSE
Fluconazole;100uM;2	chrXVI_151500_G_A	0.040099	2	1	0.040099	-0.0881151	FALSE
Fluconazole;100uM;2	chrII_218511_G_T	0.00642928	2	1	0.00642928	-0.230461	TRUE	YBL005W	PDR3	0.180883
Fluconazole;100uM;2	chrVII_847302_C_G	0.00197824	2	1	0.00197824	-0.171723	FALSE
Fluconazole;100uM;2	chrXVI_295929_G_A	0.0311573	2	1	0.0311573	0.0791718	FALSE
Fluconazole;100uM;2	chrII_322957_T_C	0.00594648	2	1	0.00594648	0.0922286	FALSE
Fluconazole;100uM;2	chrIV_926384_G_T	0.029179	2	1	0.029179	-0.150033	FALSE
Fluconazole;100uM;2	chrXIV_214773_C_A	0.0553907	2			0.153136	FALSE
Fluconazole;100uM;2	chrXV_622657_A_G	0.0757426	2	1	0.0757426	0.30752	TRUE	YOR153W	PDR5	0.00496249
Fluconazole;100uM;2	chrII_210003_C_T	0.00197824	2	1	0.00197824	-0.0138273	FALSE
Fluconazole;100uM;2	chrII_219282_A_G	0.00197824	2	1	0.00197824	-0.695567	TRUE	YBL005W	PDR3	0
Fluconazole;100uM;2	chrXIII_95770_G_A	0.0108911	2	1	0.0108911	-0.0864738	FALSE
Fluconazole;100uM;2	chrXV_562396_T_C	0.00692384	2	1	0.00692384	0.0647911	FALSE
Fluconazole;100uM;2	chrXVI_202575_G_A	0.0049456	2	0	0.995054	-0.130349	FALSE
Fluconazole;100uM;2	chrXVI_381712_A_T	0.0049554	2			-0.333189	FALSE
Formamide;2%;2	chrI_48751_T_C	0.0049456	2	0	0.004946	-0.101412	FALSE
Formamide;2%;2	chrII_486033_A_G	0.393069	6	1	0.393069	-0.0810394	FALSE
Formamide;2%;2	chrII_559515_A_G	0.259921	8	1	0.740079	-0.0529997	FALSE
Formamide;2%;2	chrIII_192715_C_A	0.0074184	2	0	0.007418	0.0974067	FALSE
Formamide;2%;2	chrIV_77199_G_A	0.0905906	4	1	0.0905906	-0.0712436	FALSE
Formamide;2%;2	chrV_394911_G_A	0.492574	10	1	0.507426	-0.0685941	FALSE
Formamide;2%;2	chrV_541421_C_T	0.399901	12			-0.0404453	FALSE
Formamide;2%;2	chrV_195368_C_G	0.29175	6	1	0.70825	-0.0707858	FALSE
Formamide;2%;2	chrVII_798910_T_A	0.00098912	2	1	0.00098912	-0.438536	TRUE	YGR155W	CYS4	0
Formamide;2%;2	chrVII_194553_G_A	0.269078	10	0	0.269078	-0.065415	FALSE
Formamide;2%;2	chrVII_490117_C_T	0.180693	8	0	0.180693	0.0688339	FALSE
Formamide;2%;2	chrVIII_426306_C_T	0.266601	8	0	0.266601	0.0453747	FALSE
Formamide;2%;2	chrIX_20856_T_A	0.350951	6	0	0.649049	-0.0695822	FALSE
Formamide;2%;2	chrXI_356199_A_G	0.0628091	2	0	0.062809	0.0826311	FALSE
Formamide;2%;2	chrXII_650824_T_TA	0.285714	2			-0.136843	FALSE
Formamide;2%;2	chrXII_1010934_G_C	0.457921	6	1	0.542079	-0.0447221	FALSE
Formamide;2%;2	chrXIII_25025_A_G	0.00296736	2	0	0.002967	0.166226	FALSE
Formamide;2%;2	chrXIV_472613_C_T	0.0825915	4	0	0.917408	-0.0845742	FALSE
Formamide;2%;2	chrXIV_246138_C_T	0.452028	12	1	0.452028	-0.0418076	FALSE
Formamide;2%;2	chrXV_559459_T_C	0.00595238	4	0	0.005952	-0.25252	TRUE	YOR125C	CAT5	0.00266687
Formamide;2%;2	chrXV_162766_C_T	0.191964	4	0	0.191964	0.204409	TRUE	YOL086C	ADH1	0.144972
Formamide;2%;2	chrXV_980242_A_T	0.388752	10			0.083888	FALSE
Formamide;2%;2	chrXV_393383_G_C	0.229167	10	1	0.770833	0.0493623	FALSE
Formamide;2%;2	chrXVI_503488_C_A	0.294935	8	0	0.705065	0.0562155	FALSE
Formamide;2%;2	chrVII_699091_C_T	0.129575	4	1	0.129575	0.0591902	FALSE
Formamide;2%;2	chrVIII_33167_G_A	0.0405941	2	0	0.040594	0.175503	FALSE
Formamide;2%;2	chrVIII_113225_GA_G	0.00593472	2	1	0.00593472	0.15093	FALSE
Formamide;2%;2	chrIX_134641_T_C	0.421968	8	0	0.578032	-0.0497671	FALSE
Formamide;2%;2	chrXI_121522_A_G	0.282242	4	1	0.282242	-0.105748	FALSE
Formamide;2%;2	chrXIII_446706_A_T	0.0643564	4	1	0.0643564	-0.056174	FALSE
Formamide;2%;2	chrXV_172468_A_G	0.234421	4	1	0.234421	0.133553	FALSE
Formamide;2%;2	chrII_535983_T_C	0.185149	8	1	0.185149	-0.0825657	FALSE
Formamide;2%;2	chrIV_1172929_G_A	0.250743	4	1	0.250743	0.101134	FALSE
Formamide;2%;2	chrIV_913596_T_G	0.3667	8	0	0.6333	0.0576059	FALSE
Formamide;2%;2	chrIV_334449_A_G	0.0535714	4	0	0.946429	0.0592611	FALSE
Formamide;2%;2	chrV_136510_A_T	0.415551	10			0.091196	FALSE
Formamide;2%;2	chrIX_231757_T_C	0.484577	8	0	0.515423	-0.0462697	FALSE
Formamide;2%;2	chrXII_376993_C_G	0.248515	8	1	0.248515	0.0493866	FALSE
Formamide;2%;2	chrXIII_589690_G_T	0.210448	8	0	0.789552	-0.16777	TRUE	YMR165C	PAH1	0.0559199
Formamide;2%;2	chrXIII_345513_A_G	0.175743	6	1	0.175743	0.0672615	FALSE
Formamide;2%;2	chrXIV_328880_C_T	0.264179	4	1	0.264179	0.0985236	FALSE
Formamide;2%;2	chrXIV_169413_A_G	0.0555556	4			0.0860103	FALSE
Formamide;2%;2	chrXV_163792_C_T	0.0168317	2	0	0.983168	0.154567	FALSE
Formamide;2%;2	chrXVI_215715_T_G	0.0351137	4	1	0.0351137	-0.0993684	FALSE
Formamide;2%;2	chrIII_215974_C_T	0.155104	6	1	0.155104	0.0451629	FALSE
Formamide;2%;2	chrIV_1421972_C_T	0.024728	2	0	0.975272	0.101301	FALSE
Formamide;2%;2	chrVII_754545_G_A	0.124504	2	1	0.124504	-0.0991476	FALSE
Formamide;2%;2	chrVIII_261255_A_G	0.00445104	2	1	0.00445104	0.101733	FALSE
Formamide;2%;2	chrX_151392_C_A	0.0272008	4	1	0.0272008	0.0658475	FALSE
Formamide;2%;2	chrXIII_406663_T_C	0.049456	4	1	0.049456	-0.0709874	FALSE
Formamide;2%;2	chrXIV_366762_A_G	0.0667656	4	1	0.0667656	0.0740148	FALSE
Formamide;2%;2	chrII_663244_C_T	0.00296736	2	1	0.00296736	0.0978302	FALSE
Formamide;2%;2	chrIX_393464_AC_A	0.0731579	2	1	0.0731579	0.282289	FALSE
Formamide;2%;2	chrII_450521_A_G	0.00692384	2	1	0.00692384	-0.113204	FALSE
Formamide;2%;2	chrVII_327575_C_A	0.00849257	2			-0.135121	FALSE
Formamide;2%;2	chrIX_386421_T_C	0.0786853	4			-0.151708	FALSE
Formamide;2%;2	chrXI_334133_T_G	0.0188119	4	1	0.0188119	0.0961646	FALSE
Formamide;2%;2	chrXI_75157_G_A	0.0049505	2	1	0.0049505	0.0729936	FALSE
Formamide;2%;2	chrXIII_121364_CTT_C	0.00692384	2	1	0.00692384	-0.0691227	FALSE
Formamide;2%;2	chrXVI_589257_G_A	0.253968	6			-0.0957189	FALSE
Formamide;2%;2	chrIX_132476_G_C	0.050495	2	1	0.050495	0.258883	FALSE
Formamide;2%;2	chrIX_302939_TGGTAAA_T	0.0474777	6	1	0.0474777	0.0618542	FALSE
Formamide;2%;2	chrX_621323_G_A	0.0311573	6	1	0.0311573	-0.0734172	FALSE
Formamide;2%;2	chrX_417190_A_G	0.0187668	2			0.139708	FALSE
Formamide;2%;2	chrXII_66279_C_T	0.0539604	2	1	0.0539604	-0.0871058	FALSE
Formamide;2%;2	chrXV_40451_T_C	0.00305499	2	1	0.00305499	-0.125637	FALSE
Formamide;2%;2	chrXVI_678874_T_C	0.0505451	2	1	0.0505451	0.108795	FALSE
Formamide;2%;2	chrII_140349_T_C	0.00544016	2			-0.0799185	FALSE
Formamide;2%;2	chrVII_360861_A_G	0.198813	2	1	0.198813	-0.0826883	FALSE
Formamide;2%;2	chrVIII_272033_T_C	0.00593472	2	1	0.00593472	-0.160694	FALSE
Formamide;2%;2	chrXIII_782521_GA_G	0.128091	6	1	0.128091	0.0579242	FALSE
Formamide;2%;2	chrXV_593809_T_C	0.00692384	2	1	0.00692384	-0.199026	TRUE	YOR141C	ARP8	0.0956665
Formamide;2%;2	chrXV_34039_A_G	0.146734	4			0.0925265	FALSE
Formamide;2%;2	chrXVI_70256_C_T	0.0113749	2	1	0.0113749	-0.078227	FALSE
Formamide;2%;2	chrIII_312790_C_T	0.0505288	2	0	0.949471	-0.137988	FALSE
Formamide;2%;2	chrIV_222722_C_G	0.00098912	2	1	0.00098912	-0.240969	TRUE	YDL133C-A	RPL41B	0.195072
Formamide;2%;2	chrVII_987303_A_G	0.0421209	2	1	0.0421209	-0.133631	FALSE
Formamide;2%;2	chrXI_366506_A_T	0.00197824	2	1	0.00197824	-0.133288	FALSE
Formamide;2%;2	chrXI_620925_A_G	0.14802	4	1	0.14802	-0.0725806	FALSE
Formamide;2%;2	chrXV_586667_A_G	0.00544016	2	1	0.00544016	0.114766	FALSE
Formamide;2%;2	chrIII_259472_C_T	0.00990099	2	1	0.00990099	-0.119216	FALSE
Formamide;2%;2	chrIX_399281_T_C	0.336032	2	1	0.336032	-0.1169	FALSE
Formamide;2%;2	chrXII_1006503_G_A	0.0356436	2	1	0.0356436	0.0927282	FALSE
Formamide;2%;2	chrXII_716839_A_G	0.0113749	2	1	0.0113749	-0.0883152	FALSE
Formamide;2%;2	chrXIII_587695_T_C	0.06893	2			0.244749	FALSE
Formamide;2%;2	chrXVI_453876_G_C	0.0024728	2	1	0.0024728	-0.117714	FALSE
Formamide;2%;2	chrIV_954920_C_CA	0.0024728	2	1	0.0024728	-0.194542	FALSE
Formamide;2%;2	chrIV_573993_A_G	0.140455	2			-0.102018	FALSE
Formamide;2%;2	chrVII_882240_ATATGAGC_A	0.104187	2	1	0.104187	0.0995959	FALSE
Formamide;2%;2	chrV_78172_C_A	0.0049456	2	1	0.0049456	-0.175248	FALSE
Formamide;2%;2	chrVII_272227_A_T	0.0554455	2	1	0.0554455	0.0729936	FALSE
Formamide;2%;2	chrIX_395603_T_C	0.0737374	2	1	0.0737374	0.337733	FALSE
Formamide;2%;2	chrX_427333_G_A	0.00098912	2	1	0.00098912	-0.387891	FALSE
Formamide;2%;2	chrIV_1468718_T_C	0.0168651	2	1	0.0168651	-0.0894037	FALSE
Formamide;2%;2	chrVIII_18266_C_G	0.00296736	2			0.0892	FALSE
Formamide;2%;2	chrXVI_353198_C_T	0.00197824	2	1	0.00197824	0.0706889	FALSE
Formamide;2%;2	chrXV_565236_A_G	0.00098912	2	1	0.00098912	0.153974	FALSE
Formamide;2%;2	chrXV_405074_A_G	0.00395648	2	1	0.00395648	-0.144705	FALSE
Formamide;2%;2	chrXVI_381712_A_T	0.0049554	2			-0.383096	FALSE
Fructose;;1	chrI_39795_G_A	0.204568	4	0	0.204568	0.123922	FALSE
Fructose;;1	chrI_194969_T_C	0.00593472	2	1	0.00593472	0.0973665	FALSE
Fructose;;1	chrI_51891_G_A	0.00197824	2	0	0.998022	-0.0770297	FALSE
Fructose;;1	chrII_558499_T_C	0.174926	4			0.210668	FALSE
Fructose;;1	chrII_709875_T_G	0.1182	4	1	0.1182	-0.0487075	FALSE
Fructose;;1	chrIV_65186_T_G	0.357072	12	1	0.642928	-0.0288667	FALSE
Fructose;;1	chrIV_619541_C_T	0.0188119	6	1	0.0188119	-0.0381214	FALSE
Fructose;;1	chrV_377190_T_C	0.00403633	2	0	0.004036	-0.296578	FALSE
Fructose;;1	chrV_554977_A_G	0.390672	10			0.0565056	FALSE
Fructose;;1	chrV_141189_G_A	0.10119	4	0	0.10119	0.0727617	FALSE
Fructose;;1	chrVII_798910_T_A	0.00098912	2	1	0.00098912	-0.229909	TRUE	YGR155W	CYS4	0.000393029
Fructose;;1	chrVII_344550_T_C	0.474181	6	1	0.474181	0.104503	FALSE
Fructose;;1	chrVIII_16698_G_A	0.159341	4			-0.273627	FALSE
Fructose;;1	chrVIII_315450_A_G	0.106046	4	0	0.106046	-0.0477716	FALSE
Fructose;;1	chrX_348584_A_G	0.179423	6	1	0.820577	0.0377251	FALSE
Fructose;;1	chrXI_173558_T_C	0.49802	6	1	0.49802	0.0743717	FALSE
Fructose;;1	chrXI_384068_A_G	0.0049554	2	0	0.004955	-0.0827103	FALSE
Fructose;;1	chrXI_270990_T_C	0.329208	10	0	0.329208	-0.0385412	FALSE
Fructose;;1	chrXII_627361_C_T	0.0148515	2	0	0.014851	0.104115	FALSE
Fructose;;1	chrXIII_592335_T_C	0.43006	12	1	0.56994	0.0421887	TRUE	YMR165C	PAH1	0.0523293
Fructose;;1	chrXIII_392206_T_C	0.387624	10	0	0.387624	0.0476547	FALSE
Fructose;;1	chrXIII_892562_TTA_T	0.467629	8			0.0352834	FALSE
Fructose;;1	chrXIII_653809_T_C	0.337798	8	0	0.337798	-0.0656276	FALSE
Fructose;;1	chrXIV_472575_AG_A	0.00445986	2	1	0.99554	0.348789	TRUE	YNL084C	END3	0.0273598
Fructose;;1	chrXIV_329212_T_G	0.326713	8	1	0.673287	0.0842431	FALSE
Fructose;;1	chrXIV_209761_A_T	0.494048	10	1	0.494048	0.0385495	FALSE
Fructose;;1	chrXV_559459_T_C	0.00595238	4	0	0.005952	0.369066	TRUE	YOR125C	CAT5	0.0670986
Fructose;;1	chrXV_145310_C_A	0.478218	10	1	0.478218	-0.0963294	FALSE
Fructose;;1	chrXV_491204_A_G	0.231913	12	0	0.231913	-0.074217	FALSE
Fructose;;1	chrXV_372375_G_T	0.134425	10			-0.0447221	FALSE
Fructose;;1	chrXV_27321_T_C	0.476226	6	1	0.476226	-0.118438	FALSE
Fructose;;1	chrXVI_376683_A_G	0.0986125	6	1	0.0986125	0.208899	TRUE	YPL092W	SSU1	0.0214697
Fructose;;1	chrII_660189_A_G	0.00744786	4	1	0.00744786	0.0560755	FALSE
Fructose;;1	chrVII_131475_G_A	0.00544016	2	1	0.00544016	0.0911157	FALSE
Fructose;;1	chrIX_21373_C_T	0.146802	2			-0.0958228	FALSE
Fructose;;1	chrIX_117413_T_G	0.297311	2	0	0.297311	0.0625392	FALSE
Fructose;;1	chrXII_1024509_C_A	0.329871	6	1	0.329871	0.0454816	FALSE
Fructose;;1	chrXIII_453257_T_G	0.373393	6	1	0.373393	0.0628915	FALSE
Fructose;;1	chrXIV_377031_A_G	0.00197824	2	1	0.00197824	-0.335498	TRUE	YNL132W	KRE33	6.84407e-05
Fructose;;1	chrXV_168199_G_A	0.00445104	2			-0.268279	TRUE	YOL081W	IRA2	2.82736e-05
Fructose;;1	chrXV_1008507_C_A	0.233927	6	1	0.233927	-0.0490299	FALSE
Fructose;;1	chrXVI_501341_C_T	0.0148662	4	1	0.0148662	-0.0766761	FALSE
Fructose;;1	chrIII_170451_G_T	0.330348	8			-0.0346358	FALSE
Fructose;;1	chrIV_391193_T_C	0.223046	8	1	0.223046	-0.0846262	FALSE
Fructose;;1	chrIV_504204_C_T	0.349851	8	0	0.650149	-0.0671267	FALSE
Fructose;;1	chrIV_1228290_T_C	0.03667	4	1	0.03667	-0.0572842	FALSE
Fructose;;1	chrV_201055_G_A	0.0336301	6	1	0.0336301	-0.0521071	FALSE
Fructose;;1	chrVII_583647_A_G	0.105263	6	1	0.105263	0.0894201	FALSE
Fructose;;1	chrVIII_105694_G_A	0.03667	4			0.0636453	FALSE
Fructose;;1	chrIX_21065_T_C	0.299087	4	0	0.700913	-0.390465	TRUE	YIL169C	CSS1	0.106298
Fructose;;1	chrIX_128516_C_CTCT	0.0827447	2			0.101485	FALSE
Fructose;;1	chrIX_296155_T_C	0.162216	8	0	0.837784	0.0446238	FALSE
Fructose;;1	chrX_83747_A_T	0.200297	8	0	0.799703	0.0545844	FALSE
Fructose;;1	chrXI_66663_A_G	0.374504	10	0	0.625496	-0.0467532	FALSE
Fructose;;1	chrXII_207525_C_T	0.0435213	6	1	0.0435213	0.0672628	FALSE
Fructose;;1	chrXIII_323942_A_G	0.455809	10	0	0.544191	-0.0691778	FALSE
Fructose;;1	chrXIII_541852_T_C	0.400593	8	1	0.400593	-0.0617517	FALSE
Fructose;;1	chrXIV_498924_T_C	0.0133531	2			-0.091616	FALSE
Fructose;;1	chrXIV_706990_A_C	0.0827552	6	0	0.917245	-0.0379122	FALSE
Fructose;;1	chrXV_271822_C_T	0.397614	8	1	0.397614	0.0755382	FALSE
Fructose;;1	chrXV_1013328_T_C	0.311133	6	1	0.311133	0.037583	FALSE
Fructose;;1	chrXVI_790006_G_A	0.411122	8			0.0340827	FALSE
Fructose;;1	chrIV_1348123_G_A	0.00098912	2	1	0.00098912	0.150447	FALSE
Fructose;;1	chrV_490809_T_C	0.0192878	2	1	0.0192878	0.070173	FALSE
Fructose;;1	chrVII_127920_T_A	0.050495	2	1	0.050495	-0.142544	FALSE
Fructose;;1	chrVII_699072_C_T	0.102374	2	0	0.897626	0.0657629	FALSE
Fructose;;1	chrXI_284545_A_G	0.0158573	2	0	0.984143	-0.134505	FALSE
Fructose;;1	chrXII_407282_A_G	0.174257	4	1	0.174257	-0.0588215	FALSE
Fructose;;1	chrXIV_366762_A_G	0.0667656	4	1	0.0667656	-0.219553	TRUE	YNL142W	MEP2	0.0325642
Fructose;;1	chrI_13616_G_T	0.146179	4			-0.0524375	FALSE
Fructose;;1	chrII_572123_T_C	0.0693069	4	1	0.0693069	-0.0845415	FALSE
Fructose;;1	chrVII_323920_A_T	0.137178	2			0.110667	FALSE
Fructose;;1	chrVIII_528374_G_T	0.0068323	2	1	0.0068323	0.203109	FALSE
Fructose;;1	chrIX_385920_ATGTG_A	0.00297915	2			0.19635	FALSE
Fructose;;1	chrIX_250530_C_T	0.228444	4	1	0.228444	0.0711148	FALSE
Fructose;;1	chrX_514559_G_A	0.163194	6	1	0.163194	0.0588777	FALSE
Fructose;;1	chrV_378304_A_G	0.0356083	2	1	0.0356083	-0.095259	FALSE
Fructose;;1	chrVII_174637_T_C	0.00593472	2	0	0.994065	-0.0829278	FALSE
Fructose;;1	chrXII_707357_C_A	0.114356	6	1	0.114356	0.0605811	FALSE
Fructose;;1	chrXVI_271127_G_T	0.290882	8	1	0.290882	-0.0431715	FALSE
Fructose;;1	chrII_509690_G_T	0.0668317	2	1	0.0668317	0.147193	FALSE
Fructose;;1	chrII_152171_G_T	0.127102	2			0.0912453	FALSE
Fructose;;1	chrIX_138203_A_G	0.0223214	2	1	0.0223214	-0.375646	TRUE	YIL119C	RPI1	0.0657584
Fructose;;1	chrX_455828_G_A	0.0222772	4			0.166082	FALSE
Fructose;;1	chrXII_130614_A_C	0.132673	2	1	0.132673	0.179198	FALSE
Fructose;;1	chrXVI_679272_CG_C	0.00198216	2	1	0.00198216	-0.116149	FALSE
Fructose;;1	chrXVI_565674_G_A	0.326195	2			-0.0946864	FALSE
Fructose;;1	chrI_39723_T_C	0.0558853	4	1	0.0558853	0.116036	FALSE
Fructose;;1	chrIV_1477628_A_C	0.0375865	4	1	0.0375865	0.0499687	FALSE
Fructose;;1	chrIV_761810_T_G	0.0153314	2	1	0.0153314	0.0702181	FALSE
Fructose;;1	chrIV_1059179_A_G	0.0237389	2	0	0.976261	0.0597283	FALSE
Fructose;;1	chrVII_843838_T_C	0.0381188	2	1	0.0381188	-0.0733825	FALSE
Fructose;;1	chrVIII_297751_A_G	0.0143564	2	1	0.0143564	0.145686	FALSE
Fructose;;1	chrIX_395745_A_C	0.0054672	2	1	0.0054672	-0.289638	TRUE	YIR020W-A		0.055317
Fructose;;1	chrXII_764448_G_A	0.137624	4			-0.0859544	FALSE
Fructose;;1	chrXIV_31441_A_T	0.00395648	2	1	0.00395648	0.132707	FALSE
Fructose;;1	chrXV_31920_C_G	0.10387	4	1	0.10387	-0.262932	FALSE
Fructose;;1	chrXV_928093_C_T	0.0316832	2	0	0.968317	-0.0729933	FALSE
Fructose;;1	chrIII_292456_A_T	0.0375982	2			0.119591	FALSE
Fructose;;1	chrXV_620631_G_A	0.0613254	2	1	0.0613254	-0.123355	FALSE
Fructose;;1	chrX_608239_C_G	0.0108803	2			0.184351	FALSE
Fructose;;1	chrX_450954_A_T	0.0108803	2	1	0.0108803	0.0644694	FALSE
Fructose;;1	chrXII_142485_A_G	0.030198	2	1	0.030198	-0.251321	FALSE
Fructose;;1	chrXII_498630_T_TG	0.00791296	2			-0.122549	FALSE
Fructose;;1	chrXVI_166645_G_A	0.277778	2	1	0.277778	-0.0995649	FALSE
Fructose;;1	chrII_556079_C_G	0.0583581	4	0	0.941642	-0.100752	FALSE
Fructose;;1	chrIX_397081_G_C	0.010427	2	1	0.010427	-0.112198	FALSE
Fructose;;1	chrXIV_457213_T_A	0.00197824	2	1	0.00197824	0.0990595	FALSE
Fructose;;1	chrIII_31433_G_A	0.0118694	2	1	0.0118694	0.0833406	FALSE
Fructose;;1	chrIV_954920_C_CA	0.0024728	2	1	0.0024728	-0.289112	TRUE	YDR246W-A		0.128902
Fructose;;1	chrIX_19239_TAA_T	0.000761035	2	1	0.000761035	-0.0782685	FALSE
Fructose;;1	chrV_78172_C_A	0.0049456	2	1	0.0049456	-0.296399	TRUE	YEL041W	YEF1	0.130974
Fructose;;1	chrXI_367008_A_G	0.00593472	2	1	0.00593472	-0.100073	FALSE
Fructose;;1	chrXV_553989_G_A	0.00890208	2			-0.0312881	FALSE
Fructose;;1	chrXV_565236_A_G	0.00098912	2	1	0.00098912	-0.914222	TRUE	YOR128C	ADE2	0
Fructose;;1	chrXV_34195_C_T	0.00603015	2	1	0.00603015	0.0451708	FALSE
Fructose;;1	chrVII_323866_A_G	0.00307692	2			-0.0683092	FALSE
Fructose;;1	chrIX_8353_A_T	0.0566667	2			-0.183368	FALSE
Galactose;;1	chrI_194969_T_C	0.00593472	2	1	0.00593472	0.0664058	FALSE
Galactose;;1	chrII_558499_T_C	0.174926	4			0.0896446	FALSE
Galactose;;1	chrV_181135_T_C	0.414187	10	1	0.585813	0.0480862	FALSE
Galactose;;1	chrV_376468_A_C	0.0123762	2	0	0.012376	-0.159801	FALSE
Galactose;;1	chrV_550744_G_C	0.457547	8			0.0367061	FALSE
Galactose;;1	chrV_313206_C_A	0.272362	4	0	0.272362	0.0500353	FALSE
Galactose;;1	chrVI_50414_A_G	0.255193	6	1	0.255193	-0.0397561	FALSE
Galactose;;1	chrVII_798910_T_A	0.00098912	2	1	0.00098912	-0.181316	FALSE
Galactose;;1	chrVIII_105424_G_T	0.382704	12			-0.0251562	FALSE
Galactose;;1	chrVIII_16698_G_A	0.159341	4			-0.0933891	FALSE
Galactose;;1	chrIX_340345_G_A	0.45297	10	1	0.54703	-0.0262167	FALSE
Galactose;;1	chrX_95814_A_G	0.35119	10	1	0.64881	-0.0278135	FALSE
Galactose;;1	chrXI_120815_A_T	0.00395648	2	1	0.00395648	0.0592045	FALSE
Galactose;;1	chrXII_291373_GA_G	0.00696517	2	1	0.00696517	-0.627225	FALSE
Galactose;;1	chrXII_627361_C_T	0.0148515	2	0	0.014851	0.0982638	FALSE
Galactose;;1	chrXIII_590222_T_C	0.380456	12	1	0.619544	0.0566887	FALSE
Galactose;;1	chrXIV_472575_AG_A	0.00445986	2	1	0.99554	0.331875	TRUE	YNL085W	MKT1	0.0899548
Galactose;;1	chrXV_587316_C_T	0.0679563	6	1	0.932044	0.0649958	FALSE
Galactose;;1	chrXV_436910_A_G	0.273762	6			-0.0399095	FALSE
Galactose;;1	chrXV_524973_CTG_C	0.300495	10			-0.0554136	FALSE
Galactose;;1	chrXVI_376683_A_G	0.0986125	6	1	0.0986125	0.0955605	FALSE
Galactose;;1	chrIII_253394_T_C	0.00939664	2	1	0.00939664	0.0861272	FALSE
Galactose;;1	chrIV_1154538_G_C	0.231105	4	0	0.768895	0.042553	FALSE
Galactose;;1	chrVII_139844_T_A	0.130327	2	1	0.130327	0.0832894	FALSE
Galactose;;1	chrXIV_377031_A_G	0.00197824	2	1	0.00197824	-0.249108	TRUE	YNL132W	KRE33	0.00282082
Galactose;;1	chrXV_168199_G_A	0.00445104	2			-0.28466	TRUE	YOL082W	ATG19	0.168886
Galactose;;1	chrXV_780008_C_A	0.0049456	2	1	0.0049456	-0.0888588	FALSE
Galactose;;1	chrXV_1037511_CAAA_C	0.200107	4	1	0.200107	-0.0548034	FALSE
Galactose;;1	chrXVI_505268_C_G	0.00742574	4	1	0.00742574	-0.088896	FALSE
Galactose;;1	chrIII_188202_C_T	0.376855	8	0	0.623145	-0.0479292	FALSE
Galactose;;1	chrIV_46064_A_C	0.0530754	8			0.0369971	FALSE
Galactose;;1	chrIV_1335762_G_T	0.0390702	4	1	0.0390702	-0.0482585	FALSE
Galactose;;1	chrIV_503490_T_C	0.0128713	2	1	0.0128713	-0.0573623	FALSE
Galactose;;1	chrVII_312735_A_G	0.0900099	4	1	0.0900099	0.0456001	FALSE
Galactose;;1	chrVII_393632_C_T	0.0435213	6	1	0.0435213	0.0417345	FALSE
Galactose;;1	chrIX_30609_A_C	0.326064	6			-0.0795871	TRUE	YIL169C	CSS1	0.0836161
Galactose;;1	chrIX_132269_T_C	0.186139	8	1	0.186139	0.0386623	FALSE
Galactose;;1	chrX_354099_G_A	0.110256	8			-0.0451518	FALSE
Galactose;;1	chrXII_114144_A_G	0.158259	4	1	0.158259	0.0436318	FALSE
Galactose;;1	chrXIII_412783_C_T	0.401485	8	0	0.598515	-0.0522386	FALSE
Galactose;;1	chrXIV_683256_A_C	0.350198	10	1	0.350198	-0.0419447	FALSE
Galactose;;1	chrXIV_34412_G_A	0.283367	8	1	0.283367	-0.0314904	FALSE
Galactose;;1	chrXV_263431_T_C	0.0475248	6	1	0.0475248	0.0615263	FALSE
Galactose;;1	chrXV_966542_G_A	0.235176	6	0	0.235176	0.0310672	FALSE
Galactose;;1	chrXV_662174_T_C	0.477205	8	1	0.477205	-0.0337566	FALSE
Galactose;;1	chrXVI_603846_T_A	0.0346878	4	1	0.0346878	0.0472813	FALSE
Galactose;;1	chrXVI_165775_T_A	0.409681	10	0	0.590319	-0.0336258	FALSE
Galactose;;1	chrII_566160_T_C	0.0485629	2	1	0.0485629	-0.0610557	FALSE
Galactose;;1	chrVII_164581_A_G	0.06182	2	1	0.06182	-0.0765719	FALSE
Galactose;;1	chrXII_287078_G_C	0.0454995	2	1	0.0454995	-0.443089	FALSE
Galactose;;1	chrXII_504093_A_G	0.0128586	4	1	0.0128586	-0.059485	FALSE
Galactose;;1	chrXII_301177_T_C	0.069802	4	1	0.069802	-0.154586	FALSE
Galactose;;1	chrXIV_366762_A_G	0.0667656	4	1	0.0667656	-0.164644	FALSE
Galactose;;1	chrXV_559546_G_A	0.00098912	2	0	0.999011	-0.11994	TRUE	YOR124C	UBP2	0.114175
Galactose;;1	chrII_279444_G_C	0.00204499	2	1	0.00204499	-0.544135	TRUE	YBR021W	FUR4	0.0022159
Galactose;;1	chrIII_6540_A_G	0.228362	4	1	0.228362	0.0426278	FALSE
Galactose;;1	chrVIII_528374_G_T	0.0068323	2	1	0.0068323	0.11449	FALSE
Galactose;;1	chrXIV_271706_A_G	0.0717822	4			0.0656347	FALSE
Galactose;;1	chrIX_29543_C_G	0.0371113	2	1	0.0371113	-0.21636	TRUE	YIL169C	CSS1	0.0836161
Galactose;;1	chrIX_396203_A_T	0.0257681	6			-0.0676026	FALSE
Galactose;;1	chrX_415837_AG_A	0.00792079	2			-0.11008	FALSE
Galactose;;1	chrXVI_80639_T_A	0.0718533	6	1	0.0718533	-0.0620557	FALSE
Galactose;;1	chrII_537823_A_G	0.0945545	4	0	0.905446	0.0638249	FALSE
Galactose;;1	chrIV_397991_G_A	0.105941	6	0	0.894059	-0.0644179	FALSE
Galactose;;1	chrVII_493911_A_G	0.0133531	4	1	0.0133531	-0.0540057	FALSE
Galactose;;1	chrIX_139426_G_A	0.00197824	2	1	0.00197824	-0.220236	TRUE	YIL120W	QDR1	0.147118
Galactose;;1	chrIX_295197_C_A	0.0871287	4	1	0.0871287	-0.0481624	FALSE
Galactose;;1	chrXII_130614_A_C	0.132673	2	1	0.132673	0.129988	FALSE
Galactose;;1	chrXIII_341073_G_A	0.0138477	2	1	0.0138477	0.0749673	FALSE
Galactose;;1	chrXV_94662_A_AG	0.0128023	2			-0.162614	FALSE
Galactose;;1	chrXV_37603_T_C	0.0313765	2	1	0.0313765	0.0582768	FALSE
Galactose;;1	chrXVI_681419_G_A	0.0427011	2	1	0.0427011	-0.0745705	FALSE
Galactose;;1	chrI_39723_T_C	0.0558853	4	1	0.0558853	0.0507873	FALSE
Galactose;;1	chrII_238609_C_A	0.0529179	4			0.0500639	FALSE
Galactose;;1	chrIV_433063_A_G	0.0583832	2			-0.0150804	FALSE
Galactose;;1	chrIV_463587_G_C	0.00595238	2	1	0.00595238	-0.832133	TRUE	YDR009W	GAL3	1.60957e-05
Galactose;;1	chrIV_631004_T_C	0.0301682	2	1	0.0301682	0.0429096	FALSE
Galactose;;1	chrIX_393373_G_A	0.0216272	2	1	0.0216272	-0.128368	FALSE
Galactose;;1	chrXII_291545_G_A	0.00350701	2	1	0.00350701	-0.155604	TRUE	YLR081W	GAL2	0.143532
Galactose;;1	chrXV_437406_C_T	0.0589693	4			-0.0307827	FALSE
Galactose;;1	chrXVI_80879_T_C	0.0113749	2	1	0.0113749	-0.147454	FALSE
Galactose;;1	chrXII_1063900_C_T	0.0469083	4			-0.0441598	FALSE
Galactose;;1	chrII_517425_C_A	0.00098912	2	1	0.00098912	-0.260074	TRUE	YBR140C	IRA1	0.00794784
Galactose;;1	chrVII_375894_T_C	0.016815	2	1	0.016815	-0.0708598	FALSE
Galactose;;1	chrIX_268032_G_A	0.104167	2	1	0.104167	-0.11637	FALSE
Galactose;;1	chrX_615801_T_C	0.00395648	2	1	0.00395648	0.171274	FALSE
Galactose;;1	chrX_144581_C_T	0.0153314	2	1	0.0153314	0.060482	FALSE
Galactose;;1	chrXII_136110_G_C	0.00098912	2	1	0.00098912	-0.224329	FALSE
Galactose;;1	chrXV_33169_C_G	0.0435435	2			-0.372487	TRUE	YOL157C	IMA2	0.141367
Galactose;;1	chrIV_308668_T_G	0.00940594	2	1	0.00940594	0.103351	FALSE
Galactose;;1	chrXII_744050_A_T	0.0326733	2	0	0.967327	0.0820528	FALSE
Galactose;;1	chrXIII_330248_A_G	0.000990099	2	1	0.000990099	-0.0742098	FALSE
Galactose;;1	chrII_254828_T_A	0.006	2			-0.00691986	FALSE
Galactose;;1	chrII_293698_A_T	0.0847374	4	1	0.0847374	-0.0844982	FALSE
Galactose;;1	chrII_279427_C_CT	0.0255363	2	1	0.0255363	-0.839203	FALSE
Galactose;;1	chrIV_954920_C_CA	0.0024728	2	1	0.0024728	-0.0573857	FALSE
Galactose;;1	chrVII_173391_G_A	0.0197824	2	1	0.0197824	-0.0516955	FALSE
Galactose;;1	chrXV_89912_C_T	0.020429	2	0	0.979571	-0.0407876	FALSE
Galactose;;1	chrIX_395603_T_C	0.0737374	2	1	0.0737374	0.0839937	FALSE
Galactose;;1	chrXI_201367_T_C	0.0327056	2	1	0.0327056	0.470414	TRUE	YKL128C	PMU1	0.000350685
Galactose;;1	chrXII_299925_A_C	0.0237859	2	1	0.0237859	-0.140091	FALSE
Galactose;;1	chrII_589596_A_G	0.00792079	2	1	0.00792079	-0.0543067	FALSE
Galactose;;1	chrXI_377092_T_C	0.0049456	2	1	0.0049456	-0.0787331	FALSE
Galactose;;1	chrXV_560539_G_T	0.00593472	2	1	0.00593472	-0.290075	FALSE
Galactose;;1	chrXV_571528_C_T	0.00695134	2			-0.427009	FALSE
Galactose;;1	chrVII_320268_A_T	0.0322101	2			-0.0766095	FALSE
Glycerol;;1	chrI_39795_G_A	0.204568	4	0	0.204568	0.096746	FALSE
Glycerol;;1	chrI_196433_C_T	0.0189621	2			0.0956806	FALSE
Glycerol;;1	chrII_463357_C_T	0.412028	8	1	0.412028	-0.0502282	FALSE
Glycerol;;1	chrIV_1458101_C_T	0.374628	6	0	0.374628	-0.0428047	FALSE
Glycerol;;1	chrV_376468_A_C	0.0123762	2	0	0.012376	-0.301753	FALSE
Glycerol;;1	chrV_283807_C_T	0.230309	6	1	0.230309	-0.107821	FALSE
Glycerol;;1	chrV_139492_T_G	0.16551	6	0	0.16551	0.061044	FALSE
Glycerol;;1	chrV_563882_T_A	0.485442	8	0	0.514558	0.0370802	FALSE
Glycerol;;1	chrVII_784548_G_A	0.00791296	2	1	0.00791296	-0.105951	FALSE
Glycerol;;1	chrVII_955246_G_C	0.414683	10	1	0.585317	-0.0484768	FALSE
Glycerol;;1	chrVII_1063368_A_G	0.274619	8			0.0418745	FALSE
Glycerol;;1	chrVII_309574_T_C	0.0929773	4	1	0.907023	-0.0457541	FALSE
Glycerol;;1	chrVIII_45773_G_A	0.381827	8	0	0.381827	0.155785	FALSE
Glycerol;;1	chrIX_339383_A_G	0.475198	10	1	0.524802	-0.0595725	FALSE
Glycerol;;1	chrXI_135083_A_G	0.479187	6	1	0.479187	0.098442	FALSE
Glycerol;;1	chrXII_742352_G_A	0.324257	8	0	0.324257	0.0860405	FALSE
Glycerol;;1	chrXII_369646_C_T	0.0958084	4	0	0.095808	0.0591564	FALSE
Glycerol;;1	chrXII_648649_C_T	0.0361744	2	1	0.963826	0.120401	FALSE
Glycerol;;1	chrXII_958009_A_G	0.114243	4	0	0.114243	0.0611003	FALSE
Glycerol;;1	chrXII_552741_A_AAG	0.386952	4	1	0.386952	-0.0689037	FALSE
Glycerol;;1	chrXIII_399077_G_A	0.46131	10	1	0.53869	0.0715608	FALSE
Glycerol;;1	chrXIII_585141_A_G	0.207051	6	0	0.207051	0.055868	FALSE
Glycerol;;1	chrXIII_32868_G_A	0.0823413	6	1	0.917659	0.0614989	FALSE
Glycerol;;1	chrXIV_467219_A_G	0.00197824	2	0	0.001978	0.302035	TRUE	YNL085W	MKT1	0.0109843
Glycerol;;1	chrXIV_235423_G_A	0.418663	10	0	0.418663	0.0336624	FALSE
Glycerol;;1	chrXV_408953_C_A	0.184891	8	1	0.815109	-0.172689	TRUE	YOR043W	WHI2	0.0690976
Glycerol;;1	chrXV_164683_C_T	0.224975	4	0	0.224975	-0.174402	TRUE	YOL078W	AVO1	0.0359759
Glycerol;;1	chrXV_995834_G_A	0.388119	8	1	0.388119	-0.107272	FALSE
Glycerol;;1	chrXV_584081_T_C	0.0610119	2	0	0.061012	0.131975	FALSE
Glycerol;;1	chrXV_840881_C_T	0.482673	10	1	0.482673	-0.0312238	FALSE
Glycerol;;1	chrXVI_83595_C_T	0.489098	10	1	0.510902	0.0637363	FALSE
Glycerol;;1	chrXVI_358161_G_A	0.449701	12	0	0.449701	0.0410179	FALSE
Glycerol;;1	chrXVI_689525_T_A	0.126437	4			0.0502582	FALSE
Glycerol;;1	chrI_156633_G_A	0.0024728	2			-0.0785854	FALSE
Glycerol;;1	chrIV_76795_G_C	0.498018	10	1	0.498018	-0.0621119	FALSE
Glycerol;;1	chrIV_838720_A_G	0.00791296	2	1	0.00791296	0.0998631	FALSE
Glycerol;;1	chrVI_67184_A_G	0.102985	6	1	0.102985	-0.0512037	FALSE
Glycerol;;1	chrVII_134556_C_T	0.0380811	2	1	0.0380811	0.076484	FALSE
Glycerol;;1	chrVIII_474579_T_C	0.0859141	2	1	0.0859141	0.0900108	FALSE
Glycerol;;1	chrX_415984_G_A	0.0669643	4	1	0.0669643	0.120116	FALSE
Glycerol;;1	chrXI_264567_C_T	0.349901	6	1	0.349901	-0.0798579	FALSE
Glycerol;;1	chrXIII_813548_C_T	0.00346192	2	1	0.00346192	0.0699305	FALSE
Glycerol;;1	chrXVI_471343_C_A	0.0143422	2	1	0.0143422	-0.165139	FALSE
Glycerol;;1	chrI_39064_C_T	0.0391089	4	1	0.0391089	-0.0912628	FALSE
Glycerol;;1	chrII_540238_A_G	0.221068	8	1	0.221068	0.0742006	TRUE	YBR140C	IRA1	0.119828
Glycerol;;1	chrII_538121_T_C	0.25099	8	0	0.74901	0.0619088	TRUE	YBR140C	IRA1	0.119828
Glycerol;;1	chrIV_46064_A_C	0.0530754	8			0.0730913	FALSE
Glycerol;;1	chrIV_504697_GTA_G	0.235905	4	1	0.235905	-0.0534035	FALSE
Glycerol;;1	chrIV_1167961_A_G	0.457256	10	1	0.542744	0.0389018	FALSE
Glycerol;;1	chrV_394442_G_A	0.160874	8	1	0.160874	-0.0383138	FALSE
Glycerol;;1	chrVII_296177_C_T	0.0840752	8	1	0.0840752	0.0584529	FALSE
Glycerol;;1	chrVII_379420_T_C	0.323442	6	1	0.323442	0.0714069	FALSE
Glycerol;;1	chrVII_586096_T_C	0.0188119	4	0	0.981188	0.0654384	FALSE
Glycerol;;1	chrIX_285457_C_G	0.0776459	4	1	0.0776459	0.0767469	FALSE
Glycerol;;1	chrIX_393995_A_G	0.25673	6	1	0.25673	-0.12401	FALSE
Glycerol;;1	chrIX_27054_A_G	0.109091	10	1	0.109091	-0.0627516	FALSE
Glycerol;;1	chrIX_160007_G_C	0.13452	6	1	0.13452	0.0618865	FALSE
Glycerol;;1	chrXI_484393_G_A	0.295635	6	1	0.295635	-0.0516982	FALSE
Glycerol;;1	chrXII_121120_A_G	0.0474777	2	1	0.0474777	0.0747071	FALSE
Glycerol;;1	chrXIV_706990_A_C	0.0827552	6	0	0.917245	-0.0744888	FALSE
Glycerol;;1	chrXIV_345099_A_G	0.477205	6	0	0.477205	-0.075159	FALSE
Glycerol;;1	chrXV_185240_A_T	0.323762	8	0	0.676238	0.102462	TRUE	YOL078W	AVO1	0.0359759
Glycerol;;1	chrXV_514962_G_A	0.10567	6	1	0.10567	0.0606649	FALSE
Glycerol;;1	chrXVI_586309_A_G	0.436255	10	0	0.563745	0.0773588	FALSE
Glycerol;;1	chrXVI_813693_G_C	0.359484	8	0	0.640516	0.0305231	FALSE
Glycerol;;1	chrII_222032_C_A	0.0279188	2	1	0.0279188	-0.0838915	FALSE
Glycerol;;1	chrIV_1338535_T_G	0.141444	2	1	0.141444	0.0821275	FALSE
Glycerol;;1	chrVI_73335_G_A	0.0099108	2	1	0.0099108	-0.112702	FALSE
Glycerol;;1	chrVII_127920_T_A	0.050495	2	1	0.050495	-0.159151	FALSE
Glycerol;;1	chrVIII_72104_G_A	0.0143564	2	1	0.0143564	-0.104521	FALSE
Glycerol;;1	chrIX_93313_G_A	0.0718533	4	1	0.0718533	-0.0477827	FALSE
Glycerol;;1	chrX_610977_T_C	0.176238	4	1	0.176238	0.0881757	FALSE
Glycerol;;1	chrXIII_416970_A_C	0.0658416	4	1	0.0658416	-0.0689282	FALSE
Glycerol;;1	chrXIV_366762_A_G	0.0667656	4	1	0.0667656	-0.209325	TRUE	YNL139C	THO2	0.0724642
Glycerol;;1	chrXV_559546_G_A	0.00098912	2	0	0.999011	-0.326651	TRUE	YOR125C	CAT5	0.0584202
Glycerol;;1	chrXV_254007_G_A	0.024024	4	1	0.024024	-0.0684269	FALSE
Glycerol;;1	chrVIII_528374_G_T	0.0068323	2	1	0.0068323	0.132564	FALSE
Glycerol;;1	chrIX_380757_C_T	0.0480674	4			0.0947581	FALSE
Glycerol;;1	chrX_411771_C_T	0.182854	4	1	0.182854	0.0684327	FALSE
Glycerol;;1	chrXI_232086_G_C	0.186634	4	1	0.186634	-0.183174	FALSE
Glycerol;;1	chrXIV_111379_T_C	0.00593472	2	1	0.00593472	0.0838174	FALSE
Glycerol;;1	chrXV_27306_C_T	0.0238678	4	1	0.0238678	-0.105893	TRUE	YOL152W	FRE7	0.152823
Glycerol;;1	chrXVI_170076_C_A	0.0717112	4	1	0.0717112	-0.0787229	FALSE
Glycerol;;1	chrII_418468_C_T	0.0039604	2			0.0820179	FALSE
Glycerol;;1	chrIV_1509509_C_T	0.0019861	2	1	0.0019861	-0.12781	FALSE
Glycerol;;1	chrVIII_314901_C_T	0.27241	4	1	0.27241	-0.0552191	FALSE
Glycerol;;1	chrIX_138203_A_G	0.0223214	2	1	0.0223214	-0.266784	FALSE
Glycerol;;1	chrIX_293664_T_C	0.142433	4	0	0.857567	-0.0722169	FALSE
Glycerol;;1	chrXII_136446_C_T	0.0891089	2	1	0.0891089	0.167965	FALSE
Glycerol;;1	chrXVI_685431_G_T	0.0521351	2	1	0.0521351	-0.127977	FALSE
Glycerol;;1	chrI_39723_T_C	0.0558853	4	1	0.0558853	0.119337	FALSE
Glycerol;;1	chrII_722946_A_G	0.0197824	2	1	0.0197824	-0.10121	FALSE
Glycerol;;1	chrVI_168725_G_A	0.06182	2	0	0.93818	-0.144109	FALSE
Glycerol;;1	chrVII_618860_C_T	0.212871	6	0	0.787129	-0.0481394	FALSE
Glycerol;;1	chrIX_393283_T_C	0.0202282	6	0	0.979772	-0.149272	TRUE	YIR018C-A		0.177811
Glycerol;;1	chrIV_375609_T_C	0.0024728	2	1	0.0024728	0.137595	FALSE
Glycerol;;1	chrVII_28948_C_T	0.0103858	2	1	0.0103858	-0.13628	FALSE
Glycerol;;1	chrVII_517543_T_C	0.0153314	2	1	0.0153314	-0.23029	FALSE
Glycerol;;1	chrVIII_48666_G_C	0.00890208	2	1	0.00890208	0.159711	TRUE	YHL029C	OCA5	0.13373
Glycerol;;1	chrXI_357032_A_G	0.0613861	4	0	0.938614	-0.179098	TRUE	YKL038W	RGT1	0.00107225
Glycerol;;1	chrXII_142485_A_G	0.030198	2	1	0.030198	-0.14173	FALSE
Glycerol;;1	chrXII_959164_C_T	0.0237389	2	1	0.0237389	0.146752	FALSE
Glycerol;;1	chrXII_415314_T_A	0.160218	4	1	0.160218	-0.0587165	FALSE
Glycerol;;1	chrIV_230871_C_T	0.0356083	2	1	0.0356083	0.0642092	FALSE
Glycerol;;1	chrVII_143941_G_T	0.0420376	2	1	0.0420376	0.116772	FALSE
Glycerol;;1	chrXIII_326779_A_G	0.0331683	2	1	0.0331683	-0.113699	FALSE
Glycerol;;1	chrIII_31433_G_A	0.0118694	2	1	0.0118694	0.140694	FALSE
Glycerol;;1	chrIV_993235_T_C	0.186314	2	1	0.186314	-0.14717	TRUE	YDR261C	EXG2	0.100623
Glycerol;;1	chrXV_521381_T_C	0.00197824	2	1	0.00197824	0.140477	FALSE
Glycerol;;1	chrXV_702078_C_T	0.00296736	2			0.0751322	FALSE
Glycerol;;1	chrV_424852_A_G	0.0212661	2	1	0.0212661	0.113562	FALSE
Glycerol;;1	chrX_435616_C_T	0.00840752	2	1	0.00840752	0.489973	TRUE	YJR003C	MRX12	0.168151
Glycerol;;1	chrI_37682_T_C	0.161721	2	1	0.161721	-0.0680836	FALSE
Glycerol;;1	chrXV_565236_A_G	0.00098912	2	1	0.00098912	-0.723522	TRUE	YOR128C	ADE2	0.116285
Glycerol;;1	chrXVI_202819_T_C	0.00791296	2			-0.215742	TRUE	YPL183C	RTT10	0.0081985
Lactate;;1	chrI_52164_C_T	0.351137	10	1	0.648863	0.0928821	FALSE
Lactate;;1	chrI_203371_A_C	0.0139165	2			0.116251	FALSE
Lactate;;1	chrII_500677_G_A	0.164024	8	1	0.164024	-0.0545505	FALSE
Lactate;;1	chrII_684795_A_G	0.488591	8	1	0.511409	-0.0455665	FALSE
Lactate;;1	chrIV_157038_A_G	0.416501	10	1	0.583499	-0.0437607	FALSE
Lactate;;1	chrIV_1458903_C_T	0.28997	6	0	0.28997	-0.037063	FALSE
Lactate;;1	chrV_376468_A_C	0.0123762	2	0	0.012376	-0.310181	FALSE
Lactate;;1	chrV_139492_T_G	0.16551	6	0	0.16551	0.11772	FALSE
Lactate;;1	chrV_565289_T_C	0.468074	4	0	0.531926	0.0387821	FALSE
Lactate;;1	chrVII_784548_G_A	0.00791296	2	1	0.00791296	-0.0918828	FALSE
Lactate;;1	chrVIII_16698_G_A	0.159341	4			-0.177022	FALSE
Lactate;;1	chrIX_44433_A_G	0.129575	6	1	0.129575	0.0502604	FALSE
Lactate;;1	chrIX_337948_T_C	0.0371655	2	1	0.962834	-0.0700257	FALSE
Lactate;;1	chrXI_139532_A_G	0.393849	4	1	0.393849	0.124306	FALSE
Lactate;;1	chrXI_19074_C_T	0.415486	10			-0.0475708	FALSE
Lactate;;1	chrXI_359142_T_C	0.0049456	2	0	0.004946	-0.0714805	FALSE
Lactate;;1	chrXI_233849_C_T	0.0712166	2	1	0.0712166	0.0768506	FALSE
Lactate;;1	chrXII_748236_G_A	0.401786	10	0	0.401786	0.10527	TRUE	YLR312C	ATG39	0.183936
Lactate;;1	chrXII_958009_A_G	0.114243	4	0	0.114243	0.0782136	FALSE
Lactate;;1	chrXII_369646_C_T	0.0958084	4	0	0.095808	0.0577056	FALSE
Lactate;;1	chrXII_490443_A_G	0.0090812	2	1	0.990919	-0.0674912	FALSE
Lactate;;1	chrXIII_32868_G_A	0.0823413	6	1	0.917659	0.0654008	FALSE
Lactate;;1	chrXIII_382792_T_C	0.39604	8	1	0.39604	0.045332	FALSE
Lactate;;1	chrXIV_467219_A_G	0.00197824	2	0	0.001978	0.311324	TRUE	YNL085W	MKT1	0.0187134
Lactate;;1	chrXIV_699228_G_A	0.37004	12	0	0.37004	0.0622427	FALSE
Lactate;;1	chrXV_408953_C_A	0.184891	8	1	0.815109	-0.148691	TRUE	YOR051C	ETT1	0.0481502
Lactate;;1	chrXV_171745_C_T	0.452783	10	1	0.547217	-0.154026	TRUE	YOL081W	IRA2	8.20809e-05
Lactate;;1	chrXV_560807_A_G	0.0159046	4	1	0.984095	0.131733	TRUE	YOR125C	CAT5	0.0371775
Lactate;;1	chrXV_999385_T_C	0.407242	8	1	0.407242	-0.0620895	FALSE
Lactate;;1	chrXV_633453_T_C	0.270792	12	1	0.729208	0.0393396	FALSE
Lactate;;1	chrXV_389607_C_CA	0.182903	8			-0.0989056	FALSE
Lactate;;1	chrXVI_376683_A_G	0.0986125	6	1	0.0986125	0.148826	FALSE
Lactate;;1	chrXVI_514583_A_G	0.382937	10			-0.0664354	FALSE
Lactate;;1	chrXVI_607353_C_T	0.00297619	2	0	0.002976	0.0778642	FALSE
Lactate;;1	chrXVI_679897_G_A	0.406064	4	0	0.406064	0.0599989	FALSE
Lactate;;1	chrI_156453_G_T	0.209229	4			-0.0469606	FALSE
Lactate;;1	chrII_555633_G_T	0.016815	2			0.112557	FALSE
Lactate;;1	chrIV_906490_T_C	0.00197824	2	1	0.00197824	0.0753413	FALSE
Lactate;;1	chrVII_134556_C_T	0.0380811	2	1	0.0380811	0.0484772	FALSE
Lactate;;1	chrVIII_469153_A_G	0.0648056	2	1	0.0648056	0.0697346	FALSE
Lactate;;1	chrIX_20039_A_C	0.0242634	2	0	0.024263	-0.0541361	FALSE
Lactate;;1	chrX_415984_G_A	0.0669643	4	1	0.0669643	0.120037	FALSE
Lactate;;1	chrXV_170944_C_T	0.0405539	2	1	0.0405539	-0.134656	FALSE
Lactate;;1	chrIV_50523_T_C	0.343439	10			0.0609387	FALSE
Lactate;;1	chrIV_1512102_G_A	0.256986	6	1	0.256986	0.0646617	FALSE
Lactate;;1	chrIV_393423_T_C	0.351297	8	0	0.648703	-0.063952	FALSE
Lactate;;1	chrIV_611969_G_C	0.354455	10	1	0.354455	0.0370507	FALSE
Lactate;;1	chrV_471960_C_T	0.0579782	10	1	0.0579782	-0.0353853	FALSE
Lactate;;1	chrVII_598477_T_C	0.0193069	4	1	0.0193069	0.0613585	FALSE
Lactate;;1	chrVIII_48921_A_T	0.117063	4	1	0.117063	-0.0764323	FALSE
Lactate;;1	chrVIII_265246_T_C	0.281188	10	0	0.718812	0.0531494	FALSE
Lactate;;1	chrIX_390207_T_C	0.345382	8	1	0.345382	-0.149579	TRUE	YIR019C	FLO11	0.186199
Lactate;;1	chrIX_128516_C_CTCT	0.0827447	2			0.115277	FALSE
Lactate;;1	chrXI_264812_C_A	0.0514342	6	1	0.0514342	0.0756737	FALSE
Lactate;;1	chrXI_522139_G_A	0.144221	6	0	0.855779	-0.0572219	FALSE
Lactate;;1	chrXII_114144_A_G	0.158259	4	1	0.158259	0.0748559	FALSE
Lactate;;1	chrXII_697086_G_A	0.146184	8	1	0.146184	0.0469093	FALSE
Lactate;;1	chrXIII_589416_A_G	0.243297	6	1	0.243297	-0.0776948	FALSE
Lactate;;1	chrXIV_300720_T_C	0.24777	4	1	0.24777	-0.0528603	FALSE
Lactate;;1	chrXIV_301548_T_A	0.406653	8	0	0.406653	-0.106286	FALSE
Lactate;;1	chrXIV_344873_T_G	0.455224	6	0	0.455224	-0.103072	FALSE
Lactate;;1	chrXV_258304_A_T	0.0133531	2	1	0.0133531	0.0880624	FALSE
Lactate;;1	chrXV_107387_A_G	0.130198	4	1	0.130198	0.074186	FALSE
Lactate;;1	chrXV_437342_A_G	0.107426	4			0.0908095	TRUE	YOR051C	ETT1	0.0481502
Lactate;;1	chrXVI_590373_C_T	0.147817	8	0	0.852183	0.0862562	FALSE
Lactate;;1	chrXVI_164740_A_G	0.380693	10	0	0.619307	-0.074867	FALSE
Lactate;;1	chrXVI_73249_T_A	0.142147	6			-0.0590633	FALSE
Lactate;;1	chrXVI_358102_A_G	0.0227723	2	1	0.0227723	0.0647536	FALSE
Lactate;;1	chrII_296082_C_A	0.324553	4	1	0.324553	0.0502853	FALSE
Lactate;;1	chrIII_315952_C_T	0.00929978	6	1	0.00929978	0.0562195	FALSE
Lactate;;1	chrIV_1341876_G_A	0.0737624	2			0.116457	FALSE
Lactate;;1	chrVI_73335_G_A	0.0099108	2	1	0.0099108	-0.162467	FALSE
Lactate;;1	chrVII_127920_T_A	0.050495	2	1	0.050495	-0.181214	FALSE
Lactate;;1	chrVII_991590_T_A	0.118812	4	1	0.118812	0.0684188	FALSE
Lactate;;1	chrVII_321660_GGA_G	0.0642928	2	1	0.0642928	0.101772	FALSE
Lactate;;1	chrIX_375173_T_C	0.0485149	4	1	0.0485149	-0.103537	FALSE
Lactate;;1	chrX_15647_C_T	0.0447368	2	1	0.0447368	0.0927683	FALSE
Lactate;;1	chrXIV_366762_A_G	0.0667656	4	1	0.0667656	-0.319225	TRUE	YNL139C	THO2	0.124751
Lactate;;1	chrXIV_423923_A_C	0.229435	8	1	0.229435	0.0298093	FALSE
Lactate;;1	chrVIII_528374_G_T	0.0068323	2	1	0.0068323	0.14173	FALSE
Lactate;;1	chrX_415991_C_T	0.0148515	2	1	0.0148515	0.126384	FALSE
Lactate;;1	chrX_646792_C_T	0.0747525	4			0.0548067	FALSE
Lactate;;1	chrXI_232086_G_C	0.186634	4	1	0.186634	-0.12048	TRUE	YKL110C	KTI12	0.194341
Lactate;;1	chrIV_1205010_C_G	0.341584	8	1	0.341584	0.0413282	FALSE
Lactate;;1	chrIX_286202_C_T	0.0326409	4	0	0.967359	0.125081	FALSE
Lactate;;1	chrIX_22700_C_T	0.0616592	2			0.204252	FALSE
Lactate;;1	chrXV_514702_C_T	0.0425743	4	1	0.0425743	-0.061157	FALSE
Lactate;;1	chrII_537823_A_G	0.0945545	4	0	0.905446	0.0846085	FALSE
Lactate;;1	chrII_466979_G_A	0.010396	2			0.109803	FALSE
Lactate;;1	chrIX_139426_G_A	0.00197824	2	1	0.00197824	-0.322061	TRUE	YIL119C	RPI1	0.00932084
Lactate;;1	chrXII_128116_G_A	0.1	2	1	0.1	0.186737	TRUE	YLL007C	LMO1	0.137175
Lactate;;1	chrXVI_679272_CG_C	0.00198216	2	1	0.00198216	-0.172168	FALSE
Lactate;;1	chrI_39723_T_C	0.0558853	4	1	0.0558853	0.145713	FALSE
Lactate;;1	chrII_704542_A_T	0.010396	2	1	0.010396	-0.0821434	FALSE
Lactate;;1	chrIII_105510_C_T	0.0207715	4	1	0.0207715	-0.0656849	FALSE
Lactate;;1	chrIV_764876_G_A	0.0153314	2	0	0.984669	0.0993998	FALSE
Lactate;;1	chrVI_158772_T_C	0.0272547	2			-0.130534	FALSE
Lactate;;1	chrVII_592476_T_C	0.0296736	2	1	0.0296736	-0.123637	FALSE
Lactate;;1	chrXII_828262_G_A	0.0148368	2	1	0.0148368	-0.110677	FALSE
Lactate;;1	chrXV_1022685_T_C	0.108523	6	1	0.108523	0.0589211	FALSE
Lactate;;1	chrXVI_436407_C_T	0.0087001	2			-0.0807801	FALSE
Lactate;;1	chrII_419570_A_G	0.0187933	2	1	0.0187933	-0.0952632	FALSE
Lactate;;1	chrV_311716_G_A	0.032277	2	1	0.032277	0.17516	FALSE
Lactate;;1	chrVI_63396_T_C	0.234158	4	1	0.234158	-0.0691717	FALSE
Lactate;;1	chrVI_270008_T_C	0.0178117	2			-0.0958029	FALSE
Lactate;;1	chrVII_53544_C_G	0.043112	2	1	0.043112	-0.094486	FALSE
Lactate;;1	chrXII_1039011_T_C	0.013986	2			-0.0726435	FALSE
Lactate;;1	chrII_517908_G_T	0.00098912	2	1	0.00098912	-0.206606	TRUE	YBR140C	IRA1	0.0439175
Lactate;;1	chrVII_517543_T_C	0.0153314	2	1	0.0153314	-0.227635	FALSE
Lactate;;1	chrVII_609709_A_AGG	0.112376	4	1	0.112376	-0.0632756	FALSE
Lactate;;1	chrVII_975065_A_G	0.0049456	2	1	0.0049456	-0.0878232	FALSE
Lactate;;1	chrVII_367402_G_A	0.0232443	2	1	0.0232443	-0.0771085	FALSE
Lactate;;1	chrXI_379660_A_T	0.019802	4			-0.0738311	FALSE
Lactate;;1	chrXII_133303_C_T	0.0598417	2	1	0.0598417	-0.241286	TRUE	YLL007C	LMO1	0.152103
Lactate;;1	chrXIII_317909_T_C	0.1556	2	0	0.8444	-0.199345	FALSE
Lactate;;1	chrVII_148604_TA_T	0.0578635	4	1	0.0578635	0.0632238	FALSE
Lactate;;1	chrVIII_53279_C_T	0.00643564	2	1	0.00643564	-0.105282	FALSE
Lactate;;1	chrIX_291053_G_T	0.0484669	2	1	0.0484669	0.124223	FALSE
Lactate;;1	chrXII_517675_T_A	0.066271	2	1	0.066271	0.0981557	FALSE
Lactate;;1	chrIII_31433_G_A	0.0118694	2	1	0.0118694	0.12054	FALSE
Lactate;;1	chrIV_954920_C_CA	0.0024728	2	1	0.0024728	-0.171018	FALSE
Lactate;;1	chrIX_388876_G_A	0.0115115	2	1	0.0115115	-0.207523	FALSE
Lactate;;1	chrXV_522099_C_T	0.0123762	2	1	0.0123762	0.114802	FALSE
Lactate;;1	chrXV_77673_T_C	0.00346192	2	1	0.00346192	0.11052	FALSE
Lactate;;1	chrX_442130_G_C	0.0143422	2	1	0.0143422	0.501851	TRUE	YJL010C	NOP9	0.118408
Lactate;;1	chrXIII_30009_GA_G	0.029179	2	1	0.029179	0.0568073	FALSE
Lactate;;1	chrXV_565236_A_G	0.00098912	2	1	0.00098912	-0.676603	TRUE	YOR128C	ADE2	0.000766207
Lactate;;1	chrXVI_202819_T_C	0.00791296	2			-0.224523	TRUE	YPL183C	RTT10	0
Lithium_Chloride;100mM;2	chrI_45024_G_A	0.0386521	6	0	0.038652	0.032077	FALSE
Lithium_Chloride;100mM;2	chrII_464478_G_A	0.27739	10	1	0.72261	-0.0614694	FALSE
Lithium_Chloride;100mM;2	chrIII_298548_G_A	0.332105	10	1	0.667895	0.0381451	FALSE
Lithium_Chloride;100mM;2	chrIII_101152_C_T	0.0729167	6	0	0.072917	0.0371086	FALSE
Lithium_Chloride;100mM;2	chrIV_527319_C_G	0.0132128	2			-0.629251	TRUE	YDR038C	ENA5	0
Lithium_Chloride;100mM;2	chrIV_30404_C_T	0.0195	4	0	0.0195	0.0448825	FALSE
Lithium_Chloride;100mM;2	chrIV_370634_G_C	0.0914513	4	0	0.091451	-0.0878524	FALSE
Lithium_Chloride;100mM;2	chrIV_1185640_G_A	0.442956	12	1	0.442956	-0.0206593	FALSE
Lithium_Chloride;100mM;2	chrIV_674519_A_G	0.0154229	2	0	0.015423	0.042894	FALSE
Lithium_Chloride;100mM;2	chrV_526712_A_T	0.0134731	2	0	0.013473	-0.0503928	FALSE
Lithium_Chloride;100mM;2	chrVII_529383_A_G	0.111111	4			-0.0867531	FALSE
Lithium_Chloride;100mM;2	chrVII_226152_C_T	0.0470763	4			-0.00562314	FALSE
Lithium_Chloride;100mM;2	chrVII_189910_T_G	0.0212871	2	0	0.021287	-0.116488	FALSE
Lithium_Chloride;100mM;2	chrVII_868409_C_A	0.0946482	8	1	0.905352	-0.0335115	FALSE
Lithium_Chloride;100mM;2	chrVII_442968_A_T	0.061447	6	1	0.938553	-0.030729	FALSE
Lithium_Chloride;100mM;2	chrVIII_70548_T_C	0.255941	12	1	0.744059	-0.0522471	FALSE
Lithium_Chloride;100mM;2	chrVIII_41934_C_T	0.342262	10	0	0.342262	-0.0645762	FALSE
Lithium_Chloride;100mM;2	chrIX_79996_A_G	0.0281899	4	1	0.97181	0.028775	FALSE
Lithium_Chloride;100mM;2	chrIX_104128_G_A	0.0103858	2	0	0.010386	0.211961	TRUE	YIL130W	ASG1	0.0314805
Lithium_Chloride;100mM;2	chrIX_390114_C_T	0.455868	8	1	0.544132	0.0527971	FALSE
Lithium_Chloride;100mM;2	chrIX_250484_T_G	0.269574	6	1	0.269574	0.0545827	FALSE
Lithium_Chloride;100mM;2	chrX_101806_T_G	0.481407	10	1	0.518593	0.075483	FALSE
Lithium_Chloride;100mM;2	chrX_662262_T_C	0.0383466	2	0	0.038347	-0.0420242	FALSE
Lithium_Chloride;100mM;2	chrXI_617495_T_C	0.237599	6	1	0.237599	-0.152096	TRUE	YKR093W	PTR2	0.00403552
Lithium_Chloride;100mM;2	chrXI_64560_A_G	0.241584	6	0	0.241584	-0.051689	FALSE
Lithium_Chloride;100mM;2	chrXI_579696_C_T	0.0029703	2	1	0.0029703	-0.120036	FALSE
Lithium_Chloride;100mM;2	chrXII_657041_G_A	0.0307692	2	0	0.030769	0.276985	TRUE	YLR257W		0.0146913
Lithium_Chloride;100mM;2	chrXII_571772_T_C	0.255446	8	1	0.255446	0.0659886	FALSE
Lithium_Chloride;100mM;2	chrXII_689955_C_T	0.123267	4	1	0.876733	-0.0675848	FALSE
Lithium_Chloride;100mM;2	chrXIII_114963_G_A	0.0208333	2	0	0.020833	-0.0965141	FALSE
Lithium_Chloride;100mM;2	chrXIII_393315_A_G	0.386634	8	0	0.613366	0.0410276	FALSE
Lithium_Chloride;100mM;2	chrXIII_698988_C_T	0.271782	8			-0.0429761	FALSE
Lithium_Chloride;100mM;2	chrXIII_25294_A_G	0.00593472	2	0	0.005935	-0.0959568	FALSE
Lithium_Chloride;100mM;2	chrXIII_264337_A_AT	0.00642928	2	1	0.993571	0.0869723	FALSE
Lithium_Chloride;100mM;2	chrXIII_160665_G_A	0.320933	10	0	0.320933	-0.0438295	FALSE
Lithium_Chloride;100mM;2	chrXIV_588959_T_C	0.204274	10	0	0.204274	0.0392312	FALSE
Lithium_Chloride;100mM;2	chrXIV_447382_G_T	0.00642928	2	0	0.006429	-0.0588978	FALSE
Lithium_Chloride;100mM;2	chrXIV_322462_A_G	0.0281899	2	0	0.02819	0.0545043	FALSE
Lithium_Chloride;100mM;2	chrXIV_104374_G_A	0.329453	8			-0.0229118	FALSE
Lithium_Chloride;100mM;2	chrXV_151369_T_C	0.0113749	2	0	0.011375	-0.198766	TRUE	YOL089C	HAL9	0.0384095
Lithium_Chloride;100mM;2	chrXV_564207_T_G	0.0197824	6	1	0.980218	-0.0399325	FALSE
Lithium_Chloride;100mM;2	chrXV_179652_T_G	0.103858	4	1	0.103858	-0.0824233	FALSE
Lithium_Chloride;100mM;2	chrXVI_444154_ATACTAAT_A	0.383929	10			-0.0708649	FALSE
Lithium_Chloride;100mM;2	chrXVI_382450_A_G	0.245283	8	0	0.245283	0.0387267	FALSE
Lithium_Chloride;100mM;2	chrII_542505_T_A	0.0252475	2	1	0.0252475	0.18176	FALSE
Lithium_Chloride;100mM;2	chrII_8222_T_C	0.361644	8	1	0.638356	0.0290014	FALSE
Lithium_Chloride;100mM;2	chrIV_523964_T_C	0.418827	8	0	0.581173	-0.294316	TRUE	YDR034C	LYS14	0
Lithium_Chloride;100mM;2	chrIV_1441011_G_C	0.140099	6	1	0.140099	0.0375923	FALSE
[truncated: 2,553 more rows]

## Sheet: within-cross model
trait	chr	pos	cross	forward_scan_marker	index	p-value	q-value	LOD	relocalized_peak	1.5 LOD drop CI, left	1.5 LOD drop CI, right	variance explained	Beta
6-azauracil;50ug/mL;3	chrV	377190	375	chrV_377190_T_C_12549	5316	0.0001	0.000100005	53.5986	chrV_377190_T_C_12549	chrV_377190_T_C_12549	chrV_377281_C_T_12550	0.173981	-0.416486
6-azauracil;50ug/mL;3	chrII	558567	375	chrII_547945_G_A_4515	1783	0.0001	0.000100005	20.7907	chrII_558567_T_TC_4601	chrII_547945_G_A_4515	chrII_559378_G_A_4610	0.0665145	0.23434
6-azauracil;50ug/mL;3	chrXIII	591330	375	chrXIII_588807_G_A_39377	15697	0.0001	0.000100005	9.23397	chrXIII_591330_G_A_39395	chrXIII_587493_T_G_39354	chrXIII_600819_C_T_39429	0.0352326	0.167365
6-azauracil;50ug/mL;3	chrI	203180	375	chrI_203180_T_C_1540	527	0.0001	0.000100005	12.0074	chrI_203180_T_C_1540	chrI_196198_A_G_1397	chrI_203633_T_G_1570	0.0319065	0.180146
6-azauracil;50ug/mL;3	chrVII	795589	375	chrVII_795589_T_C_18580	7470	0.0001	0.000100005	12.5873	chrVII_795589_T_C_18580	chrVII_795142_C_T_18576	chrVII_796676_T_C_18589	0.0293387	-0.199144
6-azauracil;50ug/mL;3	chrXIV	476037	375	chrXIV_476709_GT_G_41557	16699	0.0001	0.000100005	10.2263	chrXIV_476037_T_C_41556	chrXIV_466588_T_G_41538	chrXIV_476709_GT_G_41557	0.0325876	0.176446
6-azauracil;50ug/mL;3	chrXV	560189	375	chrXV_558913_G_C_46183	18417	0.0001	0.000100005	10.5713	chrXV_560189_T_A_46190	chrXV_558913_G_C_46183	chrXV_584081_T_C_46312	0.0259918	0.164472
6-azauracil;50ug/mL;3	chrXI	143668	375	chrXI_144520_A_T_29298	11578	0.0008	0.000187544	6.38916	chrXI_143668_C_T_29292	chrXI_121508_T_C_29159	chrXI_177965_T_C_29443	0.0178829	0.135598
6-azauracil;50ug/mL;3	chrIV	527530	375	chrIV_527530_A_C_8652	3648	0.0267	0.0031737	4.84889	chrIV_527530_A_C_8652	chrIV_525412_G_A_8649	chrIV_592557_A_C,*_8850	0.0125564	-0.121067
6-azauracil;50ug/mL;3	chrV	551283	375	chrV_551283_A_AAG,AG,G_13121	5578	0.0245	0.00533684	4.27235	chrV_551283_A_AAG,AG,G_13121	chrV_525755_A_G_12997	chrV_570676_T_C_13594	0.0125403	0.109276
6-azauracil;50ug/mL;3	chrXV	558381	375	chrXV_147729_A_T_43850	17437	0.0667	0.011127	4.7305	chrXV_558381_T_A_46181	chrXV_145519_T_C_43830	chrXV_558497_G_A_46182	0.0110844	-0.105124
6-azauracil;50ug/mL;3	chrIX	395247	375	chrIX_395356_C_T_24340	9718	0.1732	0.0260491	3.89442	chrIX_395247_A_G_24336	chrIX_386249_A_G_24187	chrIX_403138_T_C_24431	0.00928125	0.0984544
6-azauracil;50ug/mL;3	chrXIV	212326	375	chrXIV_212326_T_C_40915	16375	0.1925	0.0404924	3.40565	chrXIV_212326_T_C_40915	chrXIV_201973_C_T_40866	chrXIV_320823_G_C_41164	0.00902754	0.0957123
Cadmium_Chloride;75uM;2	chrII	795756	375	chrII_795756_C_G_5818	2385	0.0001	0.000100005	246.296	chrII_795756_C_G_5818	chrII_795756_C_G_5818	chrII_796766_A_G_5820	0.619212	0.814704
Cadmium_Chloride;75uM;2	chrVII	794971	375	chrVII_794971_T_C_18575	7467	0.0001	0.000100005	20.6267	chrVII_794971_T_C_18575	chrVII_794497_A_G_18563	chrVII_795193_G_A_18578	0.0263374	-0.152477
Cadmium_Chloride;75uM;2	chrXII	628215	375	chrXII_644075_A_G_34116	13595	0.0001	0.000100005	9.91347	chrXII_628215_G_T_34040	chrXII_626422_T_A_34032	chrXII_663890_T_C_34220	0.0142467	0.109499
Cadmium_Chloride;75uM;2	chrVII	534914	375	chrVII_545954_C_A_18149	7299	0.0001	0.000100005	7.4492	chrVII_534914_A_G_18085	chrVII_531034_T_C_18066	chrVII_568463_T_A_18238	0.0127173	0.108099
Cadmium_Chloride;75uM;2	chrXIV	483243	375	chrXIV_483243_A_G_41568	16705	0.0002	0.000120008	9.7279	chrXIV_483243_A_G_41568	chrXIV_479459_ATTTTTT_ATTTTT,ATTTTTTTT,ATTCTTTTTTTT,A_41558	chrXIV_517269_A_G_41670	0.0115498	-0.114835
Cadmium_Chloride;75uM;2	chrX	329858	375	chrX_315237_T_C_26313	10402	0.0001	0.000116674	5.16172	chrX_329858_T_C_26381	chrX_300626_C_T_26295	chrX_335148_C_T_26420	0.0108047	-0.0941914
Cadmium_Chloride;75uM;2	chrI	203458	375	chrI_203458_C_T_1551	534	0.0021	0.000400322	5.06578	chrI_203458_C_T_1551	chrI_194241_C_T_1386	chrI_230183_G_GGT_1639	0.00846249	-0.0873922
Cadmium_Chloride;75uM;2	chrXIII	914575	375	chrXIII_914575_T_C_40182	16084	0.0022	0.000625585	6.59888	chrXIII_914575_T_C_40182	chrXIII_896227_A_G_40081	chrXIII_924106_A_T_40222	0.00816942	0.0923339
Cadmium_Chloride;75uM;2	chrIX	190035	375	chrIX_190035_A_C_23347	9323	0.0337	0.00436507	4.6372	chrIX_190035_A_C_23347	chrIX_82610_C_T_22870	chrIX_239129_T_A_23569	0.00605397	0.0785892
Cadmium_Chloride;75uM;2	chrIV	571075	375	chrIV_571075_G_A_8734	3677	0.0541	0.0094904	3.04325	chrIV_571075_G_A_8734	chrIV_525250_G_T_8647	chrIV_630817_T_C_8968	0.00567238	0.0742739
Cadmium_Chloride;75uM;2	chrXIII	54136	375	chrXIII_54136_T_C_37040	14711	0.2786	0.038315	2.9021	chrXIII_54136_T_C_37040	chrXIII_39248_T_C_36956	chrXIII_905943_A_G_40112	0.00431423	-0.0658496
Caffeine;15mM;2	chrXIV	467219	375	chrXIV_476709_GT_G_41557	16699	0.0001	0.000100005	133.452	chrXIV_467219_A_G_41540	chrXIV_467219_A_G_41540	chrXIV_467219_A_G_41540	0.29748	-0.497322
Caffeine;15mM;2	chrXI	56757	375	chrXI_56757_A_T_28742	11363	0.0001	0.000100005	110.487	chrXI_56757_A_T_28742	chrXI_56302_C_T_28740	chrXI_59361_A_G_28747	0.172839	0.427466
Caffeine;15mM;2	chrXV	621951	375	chrXV_625649_C_T_46600	18605	0.0001	0.000100005	27.5223	chrXV_621951_T_C_46573	chrXV_620881_A_G_46572	chrXV_626602_C_T_46607	0.0515821	0.190428
Caffeine;15mM;2	chrVIII	174970	375	chrVIII_175263_T_C_21282	8432	0.0001	0.000100005	30.5706	chrVIII_174970_CA_C_21279	chrVIII_174970_CA_C_21279	chrVIII_177113_C_T_21294	0.0321275	0.209164
Caffeine;15mM;2	chrXII	641311	375	chrXII_641311_GAA_GAAAAA,GAAA,G,GA_34108	13592	0.0001	0.000100005	19.7759	chrXII_641311_GAA_GAAAAA,GAAA,G,GA_34108	chrXII_627007_T_C_34034	chrXII_642815_A_G_34113	0.0253151	0.163683
Caffeine;15mM;2	chrX	661788	375	chrX_658912_C_T_28094	11104	0.0001	0.000100005	22.9286	chrX_661788_C_T_28114	chrX_655475_C_T_28085	chrX_663590_A_C_28133	0.0225222	0.169012
Caffeine;15mM;2	chrVII	144459	375	chrVII_159018_A_ACAGCAACAGGCGCCATTATCTTTT,ACAGGCGCCATTATCTTTT_16778	6725	0.0001	0.000100005	10.8419	chrVII_144459_A_G_16712	chrVII_141849_G_T_16682	chrVII_169612_A_G_16814	0.0170573	0.114266
Caffeine;15mM;2	chrII	558567	375	chrII_559359_T_C_4609	1828	0.0001	0.000100005	13.7471	chrII_558567_T_TC_4601	chrII_549229_G_A_4522	chrII_561291_T_C_4626	0.0153438	0.128114
Caffeine;15mM;2	chrXII	493255	375	chrXII_493255_TG_T_33525	13336	0.0001	0.000100005	9.63601	chrXII_493255_TG_T_33525	chrXII_490443_A_G_33495	chrXII_497970_T_C_33548	0.0135456	-0.0970346
Caffeine;15mM;2	chrXIII	244448	375	chrXIII_244448_G_A_37994	15123	0.0001	0.000100005	12.8029	chrXIII_244448_G_A_37994	chrXIII_225416_T_C_37852	chrXIII_245572_C_T_38002	0.0136733	-0.130479
Caffeine;15mM;2	chrIV	137511	375	chrIV_137511_C_G_7177	3006	0.0001	0.000100005	13.446	chrIV_137511_C_G_7177	chrIV_131989_T_C_7156	chrIV_139681_C_A_7190	0.0139878	-0.122699
Caffeine;15mM;2	chrXIII	34672	375	chrXIII_25025_A_G_36886	14636	0.0001	0.000100005	10.9384	chrXIII_34672_A_G_36935	chrXIII_24565_A_G_36885	chrXIII_37516_G_C_36943	0.0129944	0.114954
Caffeine;15mM;2	chrVII	472821	375	chrVII_478308_A_T,G_17817	7192	0.0001	0.000100005	6.33201	chrVII_472821_G_C_17795	chrVII_455625_A_G_17701	chrVII_515950_G_A_18008	0.0103243	-0.0957917
Caffeine;15mM;2	chrXVI	205023	375	chrXVI_205023_C_A,CATA_48112	19461	0.0027	0.00028598	6.5235	chrXVI_205023_C_A,CATA_48112	chrXVI_201616_G_A_48102	chrXVI_214497_C_G_48143	0.00811744	-0.0918648
Caffeine;15mM;2	chrXIV	466588	375	chrXIV_571312_A_G_41940	16850	0.0071	0.000741936	9.96012	chrXIV_466588_T_G_41538	chrXIV_466588_T_G_41538	chrXIV_467219_A_G_41540	0.00807972	-0.0979453
Caffeine;15mM;2	chrII	75047	375	chrII_75047_GA_G_1782	571	0.0016	0.000795645	5.63551	chrII_75047_GA_G_1782	chrII_73697_A_C_1773	chrII_120888_G_C_1869	0.00795783	0.0890652
Caffeine;15mM;2	chrVII	794971	375	chrVII_794971_T_C_18575	7467	0.0287	0.00246178	6.92559	chrVII_794971_T_C_18575	chrVII_789789_T_C_18516	chrVII_798196_A_G_18603	0.00648601	-0.0887581
Caffeine;15mM;2	chrX	555054	375	chrX_555054_T_C_27627	10898	0.0384	0.00450039	4.71514	chrX_555054_T_C_27627	chrX_525584_A_G_27423	chrX_561055_A_G_27638	0.00590269	-0.0792747
Caffeine;15mM;2	chrXIV	467219	375	chrXIV_284450_G_A_41109	16470	0.0283	0.00577448	9.58202	chrXIV_467219_A_G_41540	chrXIV_466588_T_G_41538	chrXIV_467219_A_G_41540	0.00574144	0.0753063
Caffeine;15mM;2	chrXII	835608	375	chrXII_835608_CAAG_C_35717	14175	0.1924	0.0161702	3.90838	chrXII_835608_CAAG_C_35717	chrXII_760603_C_T_34968	chrXII_862412_T_C_35865	0.00452301	-0.0682055
Caffeine;15mM;2	chrV	333273	375	chrV_333273_G_T_12439	5256	0.2742	0.0306612	3.77671	chrV_333273_G_T_12439	chrV_325466_C_G_12420	chrV_346773_A_T_12470	0.00401692	0.063812
Cobalt_Chloride;2mM;2	chrXII	648649	375	chrXII_648649_C_T_34139	13604	0.0001	0.000100005	64.7577	chrXII_648649_C_T_34139	chrXII_648649_C_T_34139	chrXII_657536_G_T_34175	0.118993	0.369821
Cobalt_Chloride;2mM;2	chrXIV	466588	375	chrXIV_470301_C_T_41543	16694	0.0001	0.000100005	28.6445	chrXIV_466588_T_G_41538	chrXIV_466588_T_G_41538	chrXIV_471767_A_G_41547	0.0965087	-0.244854
Cobalt_Chloride;2mM;2	chrI	193631	375	chrI_178191_A_T_1008	442	0.0001	0.000100005	23.0183	chrI_193631_A_T_1381	chrI_176650_G_A_995	chrI_194290_C_A_1387	0.0496742	0.214687
Cobalt_Chloride;2mM;2	chrXIII	763743	375	chrXIII_763743_A_G_39769	15908	0.0001	0.000100005	18.5666	chrXIII_763743_A_G_39769	chrXIII_754594_T_C_39747	chrXIII_775628_A_T,C_39801	0.0404131	0.21023
Cobalt_Chloride;2mM;2	chrIII	96019	375	chrIII_96019_A_G_6082	2490	0.0001	0.000100005	18.0583	chrIII_96019_A_G_6082	chrIII_94470_T_G_6068	chrIII_100653_T_C_6106	0.0344396	-0.189381
Cobalt_Chloride;2mM;2	chrX	658912	375	chrX_658912_C_T_28094	11104	0.0001	0.000100005	20.869	chrX_658912_C_T_28094	chrX_656567_C_T_28086	chrX_663098_A_G_28131	0.0371147	0.204553
Cobalt_Chloride;2mM;2	chrXVI	378640	375	chrXVI_378249_C_T_48484	19767	0.0001	0.000100005	50.8365	chrXVI_378640_G_T_48487	chrXVI_373847_A_G_48461	chrXVI_379573_C_T_48501	0.0300953	0.403374
Cobalt_Chloride;2mM;2	chrVIII	15239	375	chrVIII_15239_A_G_20252	8054	0.0001	0.000100005	38.7973	chrVIII_15239_A_G_20252	chrVIII_15239_A_G_20252	chrVIII_15928_T_C_20257	0.0707032	-0.348068
Cobalt_Chloride;2mM;2	chrVII	800250	375	chrVII_800250_T_C_18610	7489	0.0001	0.000100005	15.1379	chrVII_800250_T_C_18610	chrVII_800250_T_C_18610	chrVII_800725_A_G_18613	0.0299772	-0.167523
Cobalt_Chloride;2mM;2	chrV	376629	375	chrV_376629_G_A_12548	5315	0.0001	0.000100005	11.49	chrV_376629_G_A_12548	chrV_376468_A_C_12547	chrV_379541_C_T_12556	0.0203707	0.146863
Cobalt_Chloride;2mM;2	chrIX	296453	375	chrIX_294986_G_A_23950	9555	0.0001	0.000100005	4.73065	chrIX_296453_T_A_23951	chrIX_291930_T_TAATAAATGCACTTGAGCAAATGC_23948	chrIX_300655_T_C_23956	0.0167738	0.10149
Cobalt_Chloride;2mM;2	chrIII	242723	375	chrIII_243218_C_G_6334	2639	0.0002	0.00010834	6.88071	chrIII_242723_C_T_6331	chrIII_233445_T_C_6283	chrIII_251323_A_G_6381	0.0146729	0.116677
Cobalt_Chloride;2mM;2	chrXII	490443	375	chrXII_491106_G_A_33507	13328	0.0009	0.000169268	8.10852	chrXII_490443_A_G_33495	chrXII_490443_A_G_33495	chrXII_504507_A_G_33591	0.0138435	-0.113666
Cobalt_Chloride;2mM;2	chrIV	599238	375	chrIV_599238_C_T_8878	3725	0.0013	0.000250095	6.74544	chrIV_599238_C_T_8878	chrIV_567144_T_G_8721	chrIV_615816_C_T_8929	0.0123156	0.111269
Cobalt_Chloride;2mM;2	chrXIV	505850	375	chrXIV_539903_C_T_41723	16781	0.0124	0.00106526	7.20206	chrXIV_505850_CT_C_41635	chrXIV_500621_T_G_41591	chrXIV_542313_G_A_41742	0.0113526	-0.123322
Cobalt_Chloride;2mM;2	chrXVI	506806	375	chrXVI_534205_A_G_49169	20059	0.0404	0.0035761	5.14099	chrXVI_506806_C_T_49021	chrXVI_503157_C_G_49002	chrXVI_572263_T_C_49223	0.00852987	0.088559
Cobalt_Chloride;2mM;2	chrXV	942317	375	chrXV_944430_T_C_47440	19004	0.0819	0.00839215	3.77249	chrXV_942317_C_T_47436	chrXV_935504_C_T_47429	chrXV_984300_A_G_47522	0.00750922	-0.0850249
Cobalt_Chloride;2mM;2	chrX	392321	375	chrX_392321_C_T_26789	10584	0.1001	0.0137855	4.04679	chrX_392321_C_T_26789	chrX_319272_C_T_26319	chrX_467010_C_G_27130	0.00711412	0.0898052
Cobalt_Chloride;2mM;2	chrXV	559465	375	chrXV_559465_C_T_46186	18419	0.1288	0.0203169	5.23205	chrXV_559465_C_T_46186	chrXV_549036_C_G_46157	chrXV_594820_NA_DEL_46406	0.00686833	-0.0914839
Cobalt_Chloride;2mM;2	chrVII	291643	375	chrVII_291643_A_G_17223	6910	0.155	0.027722	2.59951	chrVII_291643_A_G_17223	chrVII_275009_T_C_17168	chrVII_354275_T_C_17348	0.00654083	0.0812171
Cobalt_Chloride;2mM;2	chrIX	175811	375	chrIX_175811_G_A_23285	9292	0.3834	0.0494274	2.99945	chrIX_175811_G_A_23285	chrIX_161738_T_C_23252	chrIX_241204_C_T,*_23576	0.00577697	0.0791012
Congo_Red;75ug/mL;3	chrXV	558913	375	chrXV_558913_G_C_46183	18417	0.0001	0.000100005	46.8029	chrXV_558913_G_C_46183	chrXV_558913_G_C_46183	chrXV_562567_C_T_46203	0.0981942	0.36182
Congo_Red;75ug/mL;3	chrXIV	476709	375	chrXIV_476037_T_C_41556	16698	0.0001	0.000100005	42.596	chrXIV_476709_GT_G_41557	chrXIV_467028_A_G_41539	chrXIV_476709_GT_G_41557	0.0996782	0.342718
Congo_Red;75ug/mL;3	chrVII	798910	375	chrVII_795589_T_C_18580	7470	0.0001	0.000100005	48.5041	chrVII_798910_T_A_18604	chrVII_798910_T_A_18604	chrVII_798910_T_A_18604	0.0981022	-0.345337
Congo_Red;75ug/mL;3	chrV	377190	375	chrV_377190_T_C_12549	5316	0.0001	0.000100005	20.4623	chrV_377190_T_C_12549	chrV_376468_A_C_12547	chrV_377281_C_T_12550	0.0477265	-0.225395
Congo_Red;75ug/mL;3	chrII	558471	375	chrII_558471_A_G_4598	1824	0.0001	0.000100005	11.1947	chrII_558471_A_G_4598	chrII_547945_G_A_4515	chrII_568676_G_C_4683	0.0400246	0.176341
Congo_Red;75ug/mL;3	chrXIII	592037	375	chrXIII_591330_G_A_39395	15708	0.0001	0.000100005	8.22598	chrXIII_592037_G_A_39399	chrXIII_587493_T_G_39354	chrXIII_596239_A_G_39411	0.0289384	0.143367
Congo_Red;75ug/mL;3	chrXI	141507	375	chrXI_141507_A_T_29280	11573	0.0003	0.000128582	7.90056	chrXI_141507_A_T_29280	chrXI_126748_A_G_29198	chrXI_152788_A_G_29400	0.0196215	0.139797
Congo_Red;75ug/mL;3	chrI	194241	375	chrI_203180_T_C_1540	527	0.0004	0.000162519	7.86586	chrI_194241_C_T_1386	chrI_194101_A_G_1382	chrI_203633_T_G_1570	0.0170022	0.137412
Congo_Red;75ug/mL;3	chrV	564717	375	chrV_551283_A_AAG,AG,G_13121	5578	0.0061	0.000824315	5.93535	chrV_564717_G_A_13336	chrV_547317_T_C_13082	chrV_570676_T_C_13594	0.0139265	0.118085
Congo_Red;75ug/mL;3	chrXV	941405	375	chrXV_942594_T_C_47437	19001	0.0515	0.00602923	5.55241	chrXV_941405_C_T_47434	chrXV_558497_G_A_46182	chrXV_943140_C_T_47439	0.0107366	0.110225
Congo_Red;75ug/mL;3	chrXV	558497	375	chrXV_212114_C_T_44309	17627	0.1724	0.0226834	4.10787	chrXV_558497_G_A_46182	chrXV_204903_G_A_44240	chrXV_558497_G_A_46182	0.00886113	-0.0956892
Congo_Red;75ug/mL;3	chrVIII	16671	375	chrVIII_16671_A_G_20263	8059	0.2866	0.0489359	14.1105	chrVIII_16671_A_G_20263	chrVIII_16634_C_T_20262	chrVIII_18917_G_A_20281	0.00801451	-0.23227
Congo_Red;75ug/mL;3	chrXVI	373847	375	chrXVI_373847_A_G_48461	19756	0.0001	0.0451793	13.3538	chrXVI_373847_A_G_48461	chrXVI_373847_A_G_48461	chrXVI_375693_G_A_48470	0.0319416	0.230065
Copper_Sulfate;;1	chrVII	798910	375	chrVII_798910_T_A_18604	7484	0.0001	0.000100005	125.789	chrVII_798910_T_A_18604	chrVII_798910_T_A_18604	chrVII_798910_T_A_18604	0.414729	-0.65519
Copper_Sulfate;;1	chrV	376629	375	chrV_376629_G_A_12548	5315	0.0001	0.000100005	10.789	chrV_376629_G_A_12548	chrV_376468_A_C_12547	chrV_377281_C_T_12550	0.0294723	-0.165597
Copper_Sulfate;;1	chrXV	147729	375	chrXV_147729_A_T_43850	17437	0.0001	0.000100005	9.47275	chrXV_147729_A_T_43850	chrXV_146203_C_T_43833	chrXV_154180_T_C_43910	0.0260972	-0.155998
Copper_Sulfate;;1	chrI	202977	375	chrI_203180_T_C_1540	527	0.0001	0.000100005	9.8939	chrI_202977_A_T_1535	chrI_196423_C_T,G_1400	chrI_207179_T_C_1621	0.0236071	0.156816
Copper_Sulfate;;1	chrXIV	467219	375	chrXIV_467219_A_G_41540	16691	0.0001	0.000100005	9.53666	chrXIV_467219_A_G_41540	chrXIV_462234_C_T_41533	chrXIV_483243_A_G_41568	0.0208024	0.148365
Copper_Sulfate;;1	chrXI	145622	375	chrXI_145622_C_T_29309	11580	0.0381	0.00655747	4.2892	chrXI_145622_C_T_29309	chrXI_127159_C_T_29199	chrXI_236539_G_A_29855	0.00998407	0.0998658
Copper_Sulfate;;1	chrXV	560189	375	chrXV_560189_T_A_46190	18421	0.0906	0.0191879	3.76421	chrXV_560189_T_A_46190	chrXV_515073_T_A_45860	chrXV_607837_G_A,T_46471	0.00882015	0.0943646
Diamide;1.5mM;3	chrVII	798910	375	chrVII_798910_T_A_18604	7484	0.0001	0.000100005	78.3187	chrVII_798910_T_A_18604	chrVII_798910_T_A_18604	chrVII_798910_T_A_18604	0.190013	-0.497344
Diamide;1.5mM;3	chrXIV	468488	375	chrXIV_467219_A_G_41540	16691	0.0001	0.000100005	29.8717	chrXIV_468488_A_G_41541	chrXIV_467028_A_G_41539	chrXIV_473648_T_C_41555	0.0833634	0.28612
Diamide;1.5mM;3	chrXV	558913	375	chrXV_587400_C_T_46335	18485	0.0001	0.000100005	18.4916	chrXV_558913_G_C_46183	chrXV_558913_G_C_46183	chrXV_582812_G_C_46309	0.0513916	0.209712
Diamide;1.5mM;3	chrV	377190	375	chrV_377190_T_C_12549	5316	0.0001	0.000100005	15.7632	chrV_377190_T_C_12549	chrV_376468_A_C_12547	chrV_377281_C_T_12550	0.0417804	-0.195554
Diamide;1.5mM;3	chrXIII	590222	375	chrXIII_590779_G_A_39389	15705	0.0001	0.000100005	11.3641	chrXIII_590222_T_C_39384	chrXIII_587493_T_G_39354	chrXIII_592735_T_C_39406	0.0374743	0.165165
Diamide;1.5mM;3	chrXI	145622	375	chrXI_145622_C_T_29309	11580	0.0003	0.000133345	8.1591	chrXI_145622_C_T_29309	chrXI_124007_T_C_29176	chrXI_164020_G_T_29411	0.0199786	0.154184
Diamide;1.5mM;3	chrII	547945	375	chrII_547945_G_A_4515	1783	0.0015	0.000328742	4.38441	chrII_547945_G_A_4515	chrII_536673_T_C_4396	chrII_576997_T_C_4751	0.0169289	0.109455
Diamide;1.5mM;3	chrI	203180	375	chrI_203180_T_C_1540	527	0.0042	0.000813755	5.6599	chrI_203180_T_C_1540	chrI_193452_G_A_1379	chrI_203633_T_G_1570	0.0144814	0.130559
Diamide;1.5mM;3	chrXV	147687	375	chrXV_147687_G_A_43849	17436	0.0765	0.00956606	4.29035	chrXV_147687_G_A_43849	chrXV_140220_T_C_43783	chrXV_563008_G_A_46207	0.0102875	-0.109587
Diamide;1.5mM;3	chrXI	397941	375	chrXI_397941_C_T_30709	12105	0.2292	0.0346421	5.45876	chrXI_397941_C_T_30709	chrXI_379215_T_C_30508	chrXI_411523_G_GT_30796	0.00856381	-0.112479
Diamide;1.5mM;3	chrXVI	373847	375	chrXVI_373847_A_G_48461	19756	0.1048	0.0415572	10.3071	chrXVI_373847_A_G_48461	chrXVI_373847_A_G_48461	chrXVI_376755_G_A_48475	0.00964937	0.203359
Diamide;1.5mM;3	chrVIII	26177	375	chrVIII_26177_C_T_20297	8077	0.0143	0.0392944	7.69568	chrVIII_26177_C_T_20297	chrVIII_13787_A_G_20234	chrVIII_30979_C_T_20310	0.0186263	-0.171749
EGTA;5mM;3	chrXII	649837	375	chrXII_659350_C_T_34196	13615	0.0001	0.000100005	72.714	chrXII_649837_A_G_34144	chrXII_648649_C_T_34139	chrXII_658599_G_T_34195	0.13987	0.503993
EGTA;5mM;3	chrXII	569539	375	chrXII_569539_C_T_33857	13482	0.0001	0.000100005	24.434	chrXII_569539_C_T_33857	chrXII_569539_C_T_33857	chrXII_570914_G_A_33862	0.0541349	-0.282356
EGTA;5mM;3	chrVIII	18411	375	chrVIII_18411_CTT_CT,C_20278	8065	0.0001	0.000100005	51.529	chrVIII_18411_CTT_CT,C_20278	chrVIII_16634_C_T_20262	chrVIII_19077_TA_T_20284	0.0346161	-0.475638
EGTA;5mM;3	chrXVI	375193	375	chrXVI_375193_A_T_48465	19759	0.0001	0.000100005	44.6836	chrXVI_375193_A_T_48465	chrXVI_373946_G_A_48462	chrXVI_376312_G_A_48473	0.118148	0.442482
EGTA;5mM;3	chrVII	390472	375	chrVII_378667_T_C_17431	7023	0.0007	0.000220053	8.77737	chrVII_390472_C_G_17466	chrVII_370360_A_G_17404	chrVII_395359_C_T_17481	0.0200563	-0.136721
EGTA;5mM;3	chrXIII	616639	375	chrXIII_605048_C_T_39436	15726	0.0008	0.000316764	6.55848	chrXIII_616639_G_A_39466	chrXIII_587257_T_G_39353	chrXIII_636639_T_C_39495	0.0202118	0.134573
EGTA;5mM;3	chrVII	113471	375	chrVII_113471_G_A_16416	6587	0.0001	0.000285799	6.26127	chrVII_113471_G_A_16416	chrVII_97616_T_C_16284	chrVII_188282_T_C_16924	0.0186239	-0.141472
EGTA;5mM;3	chrXIII	53771	375	chrXIII_53771_T_TGAACTG_37033	14708	0.0001	0.000262574	8.0302	chrXIII_53771_T_TGAACTG_37033	chrXIII_42127_A_G_36967	chrXIII_57813_A_C_37061	0.0189285	0.151745
EGTA;5mM;3	chrI	194475	375	chrI_194969_T_C_1392	483	0.005	0.000790349	5.25056	chrI_194475_C_T_1388	chrI_193500_C_T_1380	chrI_196683_TC_T_1409	0.0148158	0.124674
EGTA;5mM;3	chrVII	780817	375	chrVII_780817_T_C_18486	7433	0.0191	0.00263979	4.99867	chrVII_780817_T_C_18486	chrVII_754648_C_G_18476	chrVII_786402_C_T_18490	0.0124215	0.112613
EGTA;5mM;3	chrXII	1020142	375	chrXII_1020991_T_G_36551	14529	0.0339	0.00553508	5.31627	chrXII_1020142_T_C_36544	chrXII_1010871_A_G_36492	chrXII_1026889_T_C_36612	0.011557	-0.115997
EGTA;5mM;3	chrXIV	467219	375	chrXIV_467219_A_G_41540	16691	0.0716	0.0112649	4.84344	chrXIV_467219_A_G_41540	chrXIV_441344_C_CG_41501	chrXIV_476037_T_C_41556	0.0103242	0.109895
EGTA;5mM;3	chrII	195168	375	chrII_195168_A_G_2395	873	0.2353	0.0310346	3.81839	chrII_195168_A_G_2395	chrII_170206_G_T_2197	chrII_205157_C_A_2494	0.00859546	-0.0983634
EGTA;5mM;3	chrXVI	741532	375	chrXVI_741532_T_C_49452	20224	0.181	0.0430801	3.83383	chrXVI_741532_T_C_49452	chrXVI_717249_C_T_49416	chrXVI_766340_C_A_49508	0.00879417	-0.0947709
EtOH;;1	chrV	377190	375	chrV_377190_T_C_12549	5316	0.0001	0.000100005	57.0985	chrV_377190_T_C_12549	chrV_377190_T_C_12549	chrV_377281_C_T_12550	0.15393	-0.386196
EtOH;;1	chrXIV	467219	375	chrXIV_467219_A_G_41540	16691	0.0001	0.000100005	61.3806	chrXIV_467219_A_G_41540	chrXIV_467219_A_G_41540	chrXIV_467219_A_G_41540	0.136051	0.39831
EtOH;;1	chrI	203214	375	chrI_203214_G_C_1542	528	0.0001	0.000100005	22.1765	chrI_203214_G_C_1542	chrI_197983_T_A_1457	chrI_203313_G_A_1547	0.0505048	0.229743
EtOH;;1	chrVII	795589	375	chrVII_795589_T_C_18580	7470	0.0001	0.000100005	21.2046	chrVII_795589_T_C_18580	chrVII_794838_A_G_18570	chrVII_800725_A_G_18613	0.0416732	-0.217301
EtOH;;1	chrXV	562162	375	chrXV_562162_C_T_46199	18426	0.0001	0.000100005	16.1485	chrXV_562162_C_T_46199	chrXV_558913_G_C_46183	chrXV_564575_C_T_46218	0.0339054	0.199973
EtOH;;1	chrXI	145622	375	chrXI_145404_T_C_29307	11579	0.0001	0.000100005	14.6274	chrXI_145622_C_T_29309	chrXI_132383_C_T_29225	chrXI_164020_G_T_29411	0.0316067	0.177755
EtOH;;1	chrXV	160139	375	chrXV_165827_C_T_44015	17506	0.0001	0.000100005	9.88388	chrXV_160139_G_A_43950	chrXV_147162_G_A_43842	chrXV_167021_A_T_44034	0.0218563	-0.141772
EtOH;;1	chrXV	357029	375	chrXV_357029_C_T_44676	17818	0.0006	0.000162527	7.76478	chrXV_357029_C_T_44676	chrXV_349766_G_T_44628	chrXV_365208_G_A_44717	0.0155925	-0.135244
EtOH;;1	chrI	38361	375	chrI_38361_C_T_397	108	0.002	0.000366913	5.19296	chrI_38361_C_T_397	chrI_35631_G_C,T_367	chrI_40380_G_A_418	0.0144753	0.122659
EtOH;;1	chrXIII	590222	375	chrXIII_590486_T_C_39386	15703	0.0012	0.000450294	5.81726	chrXIII_590222_T_C_39384	chrXIII_582482_T_C_39328	chrXIII_605897_T_A,*_39439	0.0144846	0.122599
EtOH;;1	chrIII	74673	375	chrIII_74505_C_T_5986	2459	0.2071	0.0215056	2.9592	chrIII_74673_A_G_5988	chrIII_60463_G_A_5958	chrIII_227024_G_A_6276	0.00796194	-0.0896082
EtOH_Glucose;;1	chrV	377190	375	chrV_377190_T_C_12549	5316	0.0001	0.000100005	48.7745	chrV_377190_T_C_12549	chrV_377190_T_C_12549	chrV_377281_C_T_12550	0.139221	-0.358396
EtOH_Glucose;;1	chrII	558471	375	chrII_547945_G_A_4515	1783	0.0001	0.000100005	17.391	chrII_558471_A_G_4598	chrII_542283_T_C_4452	chrII_563317_T_C_4642	0.0675701	0.234783
EtOH_Glucose;;1	chrXIV	467219	375	chrXIV_467219_A_G_41540	16691	0.0001	0.000100005	26.2312	chrXIV_467219_A_G_41540	chrXIV_467028_A_G_41539	chrXIV_476709_GT_G_41557	0.0543051	0.248357
EtOH_Glucose;;1	chrXV	559714	375	chrXV_559714_T_A_46188	18420	0.0001	0.000100005	20.8629	chrXV_559714_T_A_46188	chrXV_558913_G_C_46183	chrXV_563008_G_A_46207	0.0526017	0.23312
EtOH_Glucose;;1	chrI	203301	375	chrI_203301_G_A_1546	530	0.0001	0.000100005	15.6833	chrI_203301_G_A_1546	chrI_196198_A_G_1397	chrI_203386_A_T_1550	0.0385391	0.198724
EtOH_Glucose;;1	chrXI	141102	375	chrXI_158964_C_T_29410	11615	0.0001	0.000100005	8.41968	chrXI_141102_G_T,A_29272	chrXI_132383_C_T_29225	chrXI_164020_G_T_29411	0.0278146	0.149527
EtOH_Glucose;;1	chrVII	795589	375	chrVII_795589_T_C_18580	7470	0.0016	0.000314473	8.83695	chrVII_795589_T_C_18580	chrVII_785493_TG_T_18488	chrVII_800725_A_G_18613	0.017533	-0.142507
EtOH_Glucose;;1	chrXIII	590486	375	chrXIII_590222_T_C_39384	15702	0.0003	0.00031267	8.26093	chrXIII_590486_T_C_39386	chrXIII_587257_T_G_39353	chrXIII_603086_T_C_39435	0.0195537	0.137856
EtOH_Glucose;;1	chrXVI	545917	375	chrXVI_545917_A_G_49188	20071	0.0733	0.00873631	2.76419	chrXVI_545917_A_G_49188	chrXVI_295944_A_G_48339	chrXVI_640589_A_G_49335	0.0111071	0.102807
EtOH_Glucose;;1	chrXI	385548	375	chrXI_385548_A_G_30580	12071	0.1461	0.0236568	3.80261	chrXI_385548_A_G_30580	chrXI_354752_C_T_30426	chrXI_462463_T_C_30961	0.00984432	-0.0982438
EtOH_Glucose;;1	chrV	563414	375	chrV_562315_T_C_13245	5628	0.2273	0.0449484	3.3765	chrV_563414_C_T_13274	chrV_312465_A_G_12407	chrV_570676_T_C_13594	0.00914236	0.0964888
Fluconazole;100uM;2	chrXII	649837	375	chrXII_649837_A_G_34144	13606	0.0001	0.000100005	119.09	chrXII_649837_A_G_34144	chrXII_648877_T_C_34140	chrXII_650831_A_AGTGATGCGGTTTGTTTATG,G_34162	0.323113	0.574165
Fluconazole;100uM;2	chrVIII	121315	375	chrVIII_121315_T_C_20917	8279	0.0001	0.000100005	22.3834	chrVIII_121315_T_C_20917	chrVIII_101020_G_A_20843	chrVIII_121315_T_C_20917	0.0504253	0.212569
Fluconazole;100uM;2	chrXIV	473303	375	chrXIV_473303_T_C_41552	16696	0.0001	0.000100005	9.29274	chrXIV_473303_T_C_41552	chrXIV_442265_G_A_41503	chrXIV_476709_GT_G_41557	0.0467845	-0.210047
Fluconazole;100uM;2	chrVII	798910	375	chrVII_798910_T_A_18604	7484	0.0001	0.000100005	18.8315	chrVII_798910_T_A_18604	chrVII_798910_T_A_18604	chrVII_799904_C_T_18609	0.0368016	0.200336
Fluconazole;100uM;2	chrI	193631	375	chrI_193631_A_T_1381	477	0.0001	0.000100005	19.9253	chrI_193631_A_T_1381	chrI_192945_C_T_1376	chrI_193631_A_T_1381	0.0370546	0.209122
Fluconazole;100uM;2	chrXV	151997	375	chrXV_151148_C_A_43883	17448	0.0001	0.000100005	12.6881	chrXV_151997_G_A_43892	chrXV_149706_A_T_43873	chrXV_153317_T_C_43902	0.0205904	-0.154651
Fluconazole;100uM;2	chrXV	943140	375	chrXV_943140_C_T_47439	19003	0.0001	0.000100005	11.2388	chrXV_943140_C_T_47439	chrXV_942317_C_T_47436	chrXV_943140_C_T_47439	0.0209711	-0.148845
Fluconazole;100uM;2	chrXV	624475	375	chrXV_625559_A_C_46596	18604	0.0001	0.000100005	7.07851	chrXV_624475_ATT_A,AT_46588	chrXV_606393_T_G_46464	chrXV_632634_C_T_46628	0.0165935	0.117744
Fluconazole;100uM;2	chrV	527192	375	chrV_527192_T_C_13003	5523	0.0001	0.000100005	8.91522	chrV_527192_T_C_13003	chrV_524394_G_A_12989	chrV_535117_C_T_13030	0.0164239	-0.135406
Fluconazole;100uM;2	chrII	169566	375	chrII_169483_A_G_2186	775	0.0003	0.000120009	7.4127	chrII_169566_G_T_2188	chrII_169483_A_G_2186	chrII_217676_C_T_2567	0.0139743	-0.119329
Fluconazole;100uM;2	chrII	546118	375	chrII_542481_A_C_4456	1764	0.0269	0.00258805	5.00191	chrII_546118_C_A_4499	chrII_517869_G_A_4228	chrII_551416_T_C_4543	0.00907244	0.102965
Fluconazole;100uM;2	chrIV	428020	375	chrIV_461192_C_T_8535	3597	0.0121	0.00338686	5.19291	chrIV_428020_A_C_8354	chrIV_414546_C_T_8344	chrIV_500594_A_G_8604	0.00947558	-0.0990416
Fluconazole;100uM;2	chrV	327363	375	chrV_327363_A_C_12421	5243	0.0561	0.00756749	4.07563	chrV_327363_A_C_12421	chrV_175659_ACTTCTTCTGCTGCCTCAAGCTCTTCTGAAGCTAAGTCTTCTTCTGCTGCCCCAAGCTCTTCTGAAGCTAAGT_A,ACTTCTTCTGCTGCCCCAAGCTCTTCTGAAGCTAAGT,*_11851	chrV_404623_G_A_12602	0.00790977	-0.0947593
Fluconazole;100uM;2	chrVI	131200	375	chrVI_131200_C_T_14749	6106	0.0457	0.0103682	3.64785	chrVI_131200_C_T_14749	chrVI_114692_A_G_14678	chrVI_167410_A_G_14993	0.00803152	0.0868747
Fluconazole;100uM;2	chrVIII	329627	375	chrVIII_323234_GAA_GA,G_21610	8611	0.3463	0.0380174	3.01465	chrVIII_329627_C_T_21617	chrVIII_254158_A_T_21538	chrVIII_363230_G_A_21648	0.00584452	0.0774584
Formamide;2%;2	chrVII	798910	375	chrVII_799244_T_C_18605	7485	0.0001	0.000100005	53.3625	chrVII_798910_T_A_18604	chrVII_798910_T_A_18604	chrVII_799613_G_A_18608	0.208128	-0.426979
Formamide;2%;2	chrXIV	467219	375	chrXIV_467219_A_G_41540	16691	0.0001	0.000100005	18.7148	chrXIV_467219_A_G_41540	chrXIV_447324_C_T_41518	chrXIV_473648_T_C_41555	0.0484519	-0.239564
Formamide;2%;2	chrXV	558913	375	chrXV_558913_G_C_46183	18417	0.0001	0.000100005	14.2294	chrXV_558913_G_C_46183	chrXV_552069_C_T_46163	chrXV_573378_A_G_46270	0.048266	-0.214324
Formamide;2%;2	chrXV	158776	375	chrXV_158074_T_C_43933	17473	0.0001	0.000100005	10.4926	chrXV_158776_T_C_43940	chrXV_152922_C_T_43897	chrXV_166700_A_T_44031	0.0373216	0.178723
Formamide;2%;2	chrXII	648649	375	chrXII_657602_G_A_34176	13611	0.0002	0.000120008	6.84808	chrXII_648649_C_T_34139	chrXII_629441_C_T_34046	chrXII_675042_G_A_34320	0.0216547	-0.150378
Formamide;2%;2	chrXIII	26795	375	chrXIII_27274_C_T_36899	14642	0.0003	0.000150014	7.92807	chrXIII_26795_G_GAA_36897	chrXIII_21941_CATATATATATATAAGCGTATATATATAT_C,CATATATATATAAGCGTATATATATAT,CATATATAT,CATAT_36879	chrXIII_27865_G_T_36901	0.0212447	0.150689
Formamide;2%;2	chrV	394911	375	chrV_395447_C_T_12584	5334	0.0001	0.00014287	7.61942	chrV_394911_G_A_12583	chrV_377190_T_C_12549	chrV_401545_A_G_12597	0.0225797	-0.156552
Formamide;2%;2	chrXI	337602	375	chrXI_337602_T_C_30380	11995	0.0058	0.000852122	4.80333	chrXI_337602_T_C_30380	chrXI_331388_A_G_30372	chrXI_361083_C_T_30452	0.0146362	0.121584
Fructose;;1	chrII	558471	375	chrII_550124_A_G_4531	1792	0.0001	0.000100005	20.572	chrII_558471_A_G_4598	chrII_547945_G_A_4515	chrII_563317_T_C_4642	0.0845249	0.234211
Fructose;;1	chrV	377190	375	chrV_376468_A_C_12547	5314	0.0001	0.000100005	26.8938	chrV_377190_T_C_12549	chrV_376468_A_C_12547	chrV_377281_C_T_12550	0.0697169	-0.262226
Fructose;;1	chrXV	559714	375	chrXV_559459_T_C_46185	18418	0.0001	0.000100005	30.2809	chrXV_559714_T_A_46188	chrXV_558913_G_C_46183	chrXV_563766_T_C_46208	0.0701412	0.300145
Fructose;;1	chrXIV	467219	375	chrXIV_467219_A_G_41540	16691	0.0001	0.000100005	23.7033	chrXIV_467219_A_G_41540	chrXIV_467028_A_G_41539	chrXIV_476709_GT_G_41557	0.0563638	0.255297
Fructose;;1	chrVII	798910	375	chrVII_795589_T_C_18580	7470	0.0001	0.000100005	22.7589	chrVII_798910_T_A_18604	chrVII_795501_A_G_18579	chrVII_798910_T_A_18604	0.0516392	-0.25869
Fructose;;1	chrI	203301	375	chrI_203301_G_A_1546	530	0.0001	0.000100005	11.5258	chrI_203301_G_A_1546	chrI_194241_C_T_1386	chrI_203633_T_G_1570	0.0263644	0.172914
Fructose;;1	chrXI	138829	375	chrXI_132383_C_T_29225	11553	0.0001	0.000100005	8.08215	chrXI_138829_A_G_29264	chrXI_127159_C_T_29199	chrXI_164020_G_T_29411	0.0231154	0.15405
Fructose;;1	chrXV	147729	375	chrXV_147687_G_A_43849	17436	0.0003	0.00012501	8.25986	chrXV_147729_A_T_43850	chrXV_143022_A_G_43799	chrXV_154180_T_C_43910	0.0186473	-0.144701
Fructose;;1	chrXIII	592200	375	chrXIII_592037_G_A_39399	15711	0.02	0.00235587	4.22704	chrXIII_592200_C_T_39401	chrXIII_579159_T_C_39319	chrXIII_605897_T_A,*_39439	0.0133644	0.118661
Fructose;;1	chrI	39919	375	chrI_38361_C_T_397	108	0.041	0.0063067	4.02982	chrI_39919_T_C_413	chrI_34991_A_G_358	chrI_42684_G_A_441	0.0119115	0.104231
Fructose;;1	chrIV	664414	375	chrIV_664414_C_T_8991	3781	0.0895	0.0142571	3.89972	chrIV_664414_C_T_8991	chrIV_576258_C_T_8747	chrIV_701279_A_G_9050	0.0104922	-0.104656
Fructose;;1	chrVIII	16671	375	chrVIII_16671_A_G_20263	8059	0.2066	0.0323547	11.6733	chrVIII_16671_A_G_20263	chrVIII_14381_T_C_20244	chrVIII_21911_C_A_20293	0.0091641	-0.224797
Fructose;;1	chrXVI	373847	375	chrXVI_373847_A_G_48461	19756	0.0033	0.0301201	9.16531	chrXVI_373847_A_G_48461	chrXVI_373847_A_G_48461	chrXVI_375693_G_A_48470	0.0237021	0.21081
Fructose;;1	chrXI	381658	375	chrXI_384453_T_C_30562	12064	0.1252	0.037523	3.52962	chrXI_381658_TTGC_TTGCTGC,T,TTGCTGCTGC_30535	chrXI_354092_T_C_30422	chrXI_415894_A_G_30827	0.00932173	-0.0973489
Galactose;;1	chrXII	291216	375	chrXII_291216_G_A,T_33143	13166	0.0001	0.000100005	189.31	chrXII_291216_G_A,T_33143	chrXII_291216_G_A,T_33143	chrXII_291459_T_C_33145	0.533963	-0.73904
Galactose;;1	chrVII	797870	375	chrVII_795589_T_C_18580	7470	0.0001	0.000100005	24.3513	chrVII_797870_G_C_18598	chrVII_795501_A_G_18579	chrVII_799244_T_C_18605	0.0386391	-0.21195
Galactose;;1	chrXIV	472575	375	chrXIV_467219_A_G_41540	16691	0.0001	0.000100005	17.0048	chrXIV_472575_AG_A_41548	chrXIV_466588_T_G_41538	chrXIV_476037_T_C_41556	0.0291579	0.174608
Galactose;;1	chrV	376468	375	chrV_376468_A_C_12547	5314	0.0001	0.000100005	10.0397	chrV_376468_A_C_12547	chrV_368857_T_G_12521	chrV_377281_C_T_12550	0.0191182	-0.128638
Galactose;;1	chrXIII	592200	375	chrXIII_590779_G_A_39389	15705	0.0004	0.00016002	5.12495	chrXIII_592200_C_T_39401	chrXIII_588573_C_T,*_39368	chrXIII_603086_T_C_39435	0.0122578	0.0935205
Galactose;;1	chrI	202977	375	chrI_202977_A_T_1535	524	0.0013	0.000350158	7.87422	chrI_202977_A_T_1535	chrI_197983_T_A_1457	chrI_203386_A_T_1550	0.0102131	0.117359
Galactose;;1	chrXI	132383	375	chrXI_132383_C_T_29225	11553	0.0053	0.00105929	5.69842	chrXI_132383_C_T_29225	chrXI_120740_A_G_29154	chrXI_164020_G_T_29411	0.00885868	0.0991344
Galactose;;1	chrXV	146599	375	chrXV_594439_T_A_46391	18512	0.0192	0.00335022	6.50532	chrXV_146599_G_A_43839	chrXV_146551_T_A_43838	chrXV_146599_G_A_43839	0.00760796	0.0902628
Galactose;;1	chrXV	146599	375	chrXV_349766_G_T_44628	17803	0.0074	0.00380325	7.00798	chrXV_146599_G_A_43839	chrXV_146551_T_A_43838	chrXV_601569_C_T_46423	0.00821832	-0.0955773
Galactose;;1	chrII	547945	375	chrII_547945_G_A_4515	1783	0.0522	0.0087841	3.25475	chrII_547945_G_A_4515	chrII_536726_T_C_4398	chrII_573907_A_G_4728	0.00654862	0.0798056
Galactose;;1	chrIII	74673	375	chrIII_74673_A_G_5988	2460	0.1257	0.0201975	3.18031	chrIII_74673_A_G_5988	chrIII_60354_C_G_5957	chrIII_224861_T_G_6275	0.00570812	-0.0758746
Glycerol;;1	chrXIV	467219	375	chrXIV_467219_A_G_41540	16691	0.0001	0.000100005	39.4624	chrXIV_467219_A_G_41540	chrXIV_467028_A_G_41539	chrXIV_468488_A_G_41541	0.117687	0.358351
Glycerol;;1	chrV	376468	375	chrV_376629_G_A_12548	5315	0.0001	0.000100005	33.7308	chrV_376468_A_C_12547	chrV_376468_A_C_12547	chrV_377281_C_T_12550	0.102087	-0.324234
Glycerol;;1	chrXV	559714	375	chrXV_559714_T_A_46188	18420	0.0001	0.000100005	17.0567	chrXV_559714_T_A_46188	chrXV_558913_G_C_46183	chrXV_563917_G_A_46210	0.0435558	0.232686
Glycerol;;1	chrI	198215	375	chrI_198215_C_A_1465	512	0.0001	0.000100005	13.005	chrI_198215_C_A_1465	chrI_196198_A_G_1397	chrI_203371_A_C_1549	0.0375907	0.192478
Glycerol;;1	chrXI	146689	375	chrXI_145622_C_T_29309	11580	0.0001	0.000100005	11.4697	chrXI_146689_A_T_29332	chrXI_132383_C_T_29225	chrXI_166502_G_A_29413	0.0348365	0.180722
Glycerol;;1	chrXV	147687	375	chrXV_147687_G_A_43849	17436	0.0001	0.000100005	9.21143	chrXV_147687_G_A_43849	chrXV_142732_G_A_43797	chrXV_171985_C_G_44104	0.0282995	-0.159614
Glycerol;;1	chrXII	777177	375	chrXII_777177_T_C_35064	13944	0.0014	0.000285859	5.43366	chrXII_777177_T_C_35064	chrXII_648649_C_T_34139	chrXII_789615_C_G_35132	0.0180351	0.127282
Glycerol;;1	chrI	38980	375	chrI_38888_A_C_405	113	0.0174	0.00244427	5.50599	chrI_38980_G_A_406	chrI_35736_G_A_369	chrI_40380_G_A_418	0.0139592	0.124557
Glycerol;;1	chrVII	795501	375	chrVII_795501_A_G_18579	7469	0.0179	0.00417959	6.13899	chrVII_795501_A_G_18579	chrVII_784548_G_A_18487	chrVII_798196_A_G_18603	0.0136329	-0.133758
Glycerol;;1	chrXVI	373847	375	chrXVI_373847_A_G_48461	19756	0.0051	0.00427294	4.90878	chrXVI_373847_A_G_48461	chrXVI_373847_A_G_48461	chrXVI_381121_T_C_48510	0.0146963	0.115797
Glycerol;;1	chrXV	357029	375	chrXV_357029_C_T_44676	17818	0.0307	0.00671913	4.53879	chrXV_357029_C_T_44676	chrXV_344470_T_G_44619	chrXV_386089_C_T_44944	0.0121817	-0.117582
Glycerol;;1	chrXIII	592200	375	chrXIII_592037_G_A_39399	15711	0.0322	0.00888669	3.65478	chrXIII_592200_C_T_39401	chrXIII_337786_A_C_38341	chrXIII_605897_T_A,*_39439	0.0121311	0.107647
Glycerol;;1	chrV	551369	375	chrV_551369_G_A_13123	5579	0.1622	0.0218166	3.26614	chrV_551369_G_A_13123	chrV_533502_T_G_13026	chrV_570676_T_C_13594	0.00954311	0.0989446
Lactate;;1	chrV	377190	375	chrV_377190_T_C_12549	5316	0.0001	0.000100005	34.9386	chrV_377190_T_C_12549	chrV_376468_A_C_12547	chrV_377281_C_T_12550	0.0906381	-0.317743
Lactate;;1	chrXIV	467219	375	chrXIV_467219_A_G_41540	16691	0.0001	0.000100005	37.6531	chrXIV_467219_A_G_41540	chrXIV_467028_A_G_41539	chrXIV_468488_A_G_41541	0.0797811	0.324283
Lactate;;1	chrXV	357029	375	chrXV_357029_C_T_44676	17818	0.0001	0.000100005	16.8443	chrXV_357029_C_T_44676	chrXV_349766_G_T_44628	chrXV_387059_C_A_44961	0.0454834	-0.231607
Lactate;;1	chrI	203214	375	chrI_203214_G_C_1542	528	0.0001	0.000100005	18.5031	chrI_203214_G_C_1542	chrI_197983_T_A_1457	chrI_203313_G_A_1547	0.0462416	0.219983
Lactate;;1	chrXI	145404	375	chrXI_189718_G_A_29514	11658	0.0001	0.000100005	18.236	chrXI_145404_T_C_29307	chrXI_132383_C_T_29225	chrXI_189718_G_A_29514	0.0428456	0.196846
Lactate;;1	chrXV	147687	375	chrXV_147687_G_A_43849	17436	0.0001	0.000100005	12.7341	chrXV_147687_G_A_43849	chrXV_141555_GT_G_43790	chrXV_171745_C_T_44101	0.0321622	-0.174735
Lactate;;1	chrI	39795	375	chrI_39795_G_A_411	117	0.0067	0.00104608	6.0186	chrI_39795_G_A_411	chrI_35631_G_C,T_367	chrI_40380_G_A_418	0.0163288	0.133031
Lactate;;1	chrXV	562162	375	chrXV_559714_T_A_46188	18420	0.0036	0.00136613	6.39029	chrXV_562162_C_T_46199	chrXV_558913_G_C_46183	chrXV_583715_A_G_46311	0.0170741	0.12955
Lactate;;1	chrXIII	341020	375	chrXIII_341020_G_A_38342	15269	0.0473	0.00659825	5.11831	chrXIII_341020_G_A_38342	chrXIII_34672_A_G_36935	chrXIII_367942_A_T,*_38412	0.0126539	0.110709
Lactate;;1	chrVII	795589	375	chrVII_795501_A_G_18579	7469	0.0531	0.0113946	6.83152	chrVII_795589_T_C_18580	chrVII_785493_TG_T_18488	chrVII_800725_A_G_18613	0.0123051	-0.117335
Lactate;;1	chrXVI	707772	375	chrXVI_703512_A_G_49407	20193	0.1	0.019937	2.67573	chrXVI_707772_C_A_49410	chrXVI_80834_T_C_47747	chrXVI_726480_A_G_49434	0.0110408	0.109099
Lactate;;1	chrV	552374	375	chrV_553016_G_A_13137	5586	0.1357	0.0304285	3.42943	chrV_552374_A_G_13131	chrV_524888_C_T_12991	chrV_570676_T_C_13594	0.0104321	0.106154
Lactate;;1	chrXII	491810	375	chrXII_491810_A_G_33519	13334	0.1626	0.0417381	5.98806	chrXII_491810_A_G_33519	chrXII_490443_A_G_33495	chrXII_511957_G_A_33653	0.0100772	-0.101348
Lithium_Chloride;100mM;2	chrIV	527530	375	chrIV_527530_A_C_8652	3648	0.0001	0.000100005	160.821	chrIV_527530_A_C_8652	chrIV_527530_A_C_8652	chrIV_527851_A_G_8655	0.324982	-0.574331
Lithium_Chloride;100mM;2	chrXII	657181	375	chrXII_657181_A_C_34168	13608	0.0001	0.000100005	39.0046	chrXII_657181_A_C_34168	chrXII_648877_T_C_34140	chrXII_657631_C_T_34177	0.084885	0.242395
Lithium_Chloride;100mM;2	chrXI	616713	375	chrXI_616020_C_T_31802	12572	0.0001	0.000100005	23.2397	chrXI_616713_T_C_31809	chrXI_615148_C_T_31789	chrXI_618029_G_A_31818	0.0854978	-0.199999
Lithium_Chloride;100mM;2	chrXV	151148	375	chrXV_151148_C_A_43883	17448	0.0001	0.000100005	31.8777	chrXV_151148_C_A_43883	chrXV_146472_G_A_43837	chrXV_152215_T_C_43894	0.0541202	-0.224757
Lithium_Chloride;100mM;2	chrIX	102974	375	chrIX_110073_A_G_23033	9180	0.0001	0.000100005	40.7179	chrIX_102974_C_T_23008	chrIX_101006_T_C_22985	chrIX_117012_T_A_23052	0.0535782	0.232345
Lithium_Chloride;100mM;2	chrXIII	124113	375	chrXIII_132350_G_A_37501	14909	0.0001	0.000100005	16.6173	chrXIII_124113_T_C_37445	chrXIII_124000_T_A_37440	chrXIII_133212_T_C_37516	0.041538	-0.150933
Lithium_Chloride;100mM;2	chrVII	190333	375	chrVII_189910_T_G_16928	6785	0.0001	0.000100005	10.3043	chrVII_190333_C_T_16930	chrVII_175590_A_G_16851	chrVII_193938_C_T_16938	0.0175688	-0.112382
Lithium_Chloride;100mM;2	chrXIII	353477	375	chrXIII_355589_A_G_38362	15281	0.0001	0.000100005	10.2718	chrXIII_353477_CT_C_38356	chrXIII_337786_A_C_38341	chrXIII_357008_G_GCTGTGACCTTGGCATTCGCACCGCTTGACACTACAGGACGAAT,*_38379	0.0136014	0.11275
Lithium_Chloride;100mM;2	chrVII	529563	375	chrVII_531034_T_C_18066	7279	0.0001	0.000100005	11.2148	chrVII_529563_C_T_18051	chrVII_529347_A_T_18048	chrVII_580178_G_T_18269	0.0122488	-0.110062
Lithium_Chloride;100mM;2	chrXIII	25294	375	chrXIII_25294_A_G_36887	14637	0.0001	0.000100005	8.51326	chrXIII_25294_A_G_36887	chrXIII_21941_CATATATATATATAAGCGTATATATATAT_C,CATATATATATAAGCGTATATATATAT,CATATATAT,CATAT_36879	chrXIII_39443_T_C_36957	0.013705	-0.106853
Lithium_Chloride;100mM;2	chrXI	578482	375	chrXI_575327_G_A_31536	12466	0.0001	0.000100005	11.1951	chrXI_578482_A_G_31564	chrXI_574134_C_T,G_31527	chrXI_580415_C_T_31585	0.0153399	-0.140147
Lithium_Chloride;100mM;2	chrII	470377	375	chrII_470377_C_T_3964	1542	0.0085	0.000803032	6.85804	chrII_470377_C_T_3964	chrII_458570_T_C_3861	chrII_474348_A_G_3980	0.00686984	-0.0897411
Lithium_Chloride;100mM;2	chrXV	559459	375	chrXV_558913_G_C_46183	18417	0.0075	0.00132036	5.06586	chrXV_559459_T_C_46185	chrXV_553950_C_T_46170	chrXV_572170_G_GTT,GTTT,GTTTTT,GT_46259	0.00686315	-0.0787775
Lithium_Chloride;100mM;2	chrXIV	310181	375	chrXIV_318991_A_T_41158	16498	0.0233	0.00291003	6.15057	chrXIV_310181_A_G_41156	chrXIV_302332_G_GT,A,*_41147	chrXIV_338424_G_A_41217	0.00592697	0.0841347
Lithium_Chloride;100mM;2	chrIV	410887	375	chrIV_410887_ATTT_ATT,AT,A_8340	3540	0.0337	0.00500142	6.21536	chrIV_410887_ATTT_ATT,AT,A_8340	chrIV_404918_C_T_8334	chrIV_428861_A_G_8356	0.00611479	-0.0952877
Lithium_Chloride;100mM;2	chrXIII	700735	375	chrXIII_702308_T_C_39665	15845	0.037	0.0070452	4.38477	chrXIII_700735_T_C_39658	chrXIII_696701_C_G_39639	chrXIII_712889_G_T_39679	0.00540943	-0.0690104
Lithium_Chloride;100mM;2	chrV	526638	375	chrV_526638_T_TC_13000	5522	0.0536	0.00987136	4.61884	chrV_526638_T_TC_13000	chrV_507407_C_A_12914	chrV_551284_T_TA_13122	0.00510773	-0.0738582
Lithium_Chloride;100mM;2	chrXII	554204	375	chrXII_572011_G_A_33869	13488	0.1709	0.0197349	4.84008	chrXII_554204_C_T_33796	chrXII_551811_G_A_33784	chrXII_576037_G_A_33879	0.00475565	0.0790029
Lithium_Chloride;100mM;2	chrXV	224101	375	chrXV_226484_G_T_44361	17661	0.1144	0.0250904	4.62293	chrXV_224101_G_A_44360	chrXV_111070_T_C_43627	chrXV_230105_G_T_44364	0.00505471	-0.0772802
Lithium_Chloride;100mM;2	chrI	56007	375	chrI_56007_A_G_548	189	0.1581	0.0324406	3.34323	chrI_56007_A_G_548	chrI_35970_T_C_373	chrI_193260_T_C_1378	0.00408311	0.0675687
Lithium_Chloride;100mM;2	chrIX	276321	375	chrIX_276321_T_A_23873	9515	0.2278	0.0432059	3.278	chrIX_276321_T_A_23873	chrIX_205192_G_A,C_23481	chrIX_341700_G_A_24114	0.0038952	0.0637124
Magnesium_Chloride;;1	chrV	376629	375	chrV_376629_G_A_12548	5315	0.0001	0.000100005	37.5372	chrV_376629_G_A_12548	chrV_376468_A_C_12547	chrV_377281_C_T_12550	0.0867153	-0.301354
Magnesium_Chloride;;1	chrXIV	467219	375	chrXIV_467219_A_G_41540	16691	0.0001	0.000100005	35.6481	chrXIV_467219_A_G_41540	chrXIV_467028_A_G_41539	chrXIV_469677_A_T_41542	0.0840743	0.295437
Magnesium_Chloride;;1	chrI	203180	375	chrI_203214_G_C_1542	528	0.0001	0.000100005	25.8291	chrI_203180_T_C_1540	chrI_197819_A_G_1450	chrI_203313_G_A_1547	0.0591616	0.262727
Magnesium_Chloride;;1	chrXV	147729	375	chrXV_147687_G_A_43849	17436	0.0001	0.000100005	17.0801	chrXV_147729_A_T_43850	chrXV_147162_G_A_43842	chrXV_154180_T_C_43910	0.0442719	-0.192538
Magnesium_Chloride;;1	chrII	548425	375	chrII_548425_T_C_4520	1786	0.0001	0.000100005	11.2077	chrII_548425_T_C_4520	chrII_536673_T_C_4396	chrII_558504_G_A_4600	0.0325672	0.166938
Magnesium_Chloride;;1	chrXI	158964	375	chrXI_158964_C_T_29410	11615	0.0001	0.000100005	10.7713	chrXI_158964_C_T_29410	chrXI_132383_C_T_29225	chrXI_166502_G_A_29413	0.0294554	0.182784
Magnesium_Chloride;;1	chrXV	560189	375	chrXV_584081_T_C_46312	18473	0.0002	0.000114293	10.4066	chrXV_560189_T_A_46190	chrXV_558913_G_C_46183	chrXV_584081_T_C_46312	0.0234566	0.162956
Magnesium_Chloride;;1	chrXV	357029	375	chrXV_357029_C_T_44676	17818	0.0443	0.00576391	5.83051	chrXV_357029_C_T_44676	chrXV_348935_G_A_44622	chrXV_462964_C_T_45501	0.012935	-0.116502
Magnesium_Chloride;;1	chrXI	385548	375	chrXI_355074_C_A_30429	12020	0.1053	0.0174865	5.91613	chrXI_385548_A_G_30580	chrXI_344249_C_A_30401	chrXI_400152_A_G_30723	0.0113329	-0.105136
Magnesium_Chloride;;1	chrV	220710	375	chrV_220710_G_C_12090	5096	0.1048	0.0268086	3.2394	chrV_220710_G_C_12090	chrV_192792_GA_G_11891	chrV_555234_G_A_13181	0.0112832	0.111066
Magnesium_Chloride;;1	chrXIII	364627	375	chrXIII_364627_A_G_38392	15291	0.1434	0.0384428	3.94224	chrXIII_364627_A_G_38392	chrXIII_333449_G_A_38335	chrXIII_417524_C_T_38632	0.0103768	0.106693
Magnesium_Chloride;;1	chrV	563414	375	chrV_557877_T_C,A_13202	5609	0.1096	0.0449129	3.23588	chrV_563414_C_T_13274	chrV_539462_T_G,A_13051	chrV_570676_T_C_13594	0.0106775	0.104078
Maltose;;1	chrVII	1067115	375	chrVII_1067115_CA_C_19876	8045	0.0001	0.000100005	186.871	chrVII_1067115_CA_C_19876	chrVII_1067115_CA_C_19876	chrVII_1083977_GTA_G_20026	0.505219	0.724971
Maltose;;1	chrV	377190	375	chrV_377190_T_C_12549	5316	0.0001	0.000100005	28.8945	chrV_377190_T_C_12549	chrV_376468_A_C_12547	chrV_377281_C_T_12550	0.0522672	-0.223006
Maltose;;1	chrVII	798910	375	chrVII_798910_T_A_18604	7484	0.0001	0.000100005	25.1067	chrVII_798910_T_A_18604	chrVII_798910_T_A_18604	chrVII_798910_T_A_18604	0.0315204	-0.208498
Maltose;;1	chrXIV	467219	375	chrXIV_467219_A_G_41540	16691	0.0001	0.000100005	16.2941	chrXIV_467219_A_G_41540	chrXIV_463554_A_T_41534	chrXIV_476709_GT_G_41557	0.0316999	0.163964
Maltose;;1	chrI	198215	375	chrI_198215_C_A_1465	512	0.0013	0.000340173	8.91842	chrI_198215_C_A_1465	chrI_196198_A_G_1397	chrI_203633_T_G_1570	0.0108889	0.114364
Maltose;;1	chrXIII	592335	375	chrXIII_590486_T_C_39386	15703	0.0008	0.000416864	3.71773	chrXIII_592335_T_C_39402	chrXIII_26251_G_A_36889	chrXIII_605897_T_A,*_39439	0.0110755	0.087403
Maltose;;1	chrXV	152922	375	chrXV_157101_C_T_43930	17471	0.0004	0.000414467	6.05392	chrXV_152922_C_T_43897	chrXV_143022_A_G_43799	chrXV_601702_C_T_46424	0.0101497	-0.102353
Maltose;;1	chrIV	466170	375	chrIV_658127_G_A_8987	3778	0.0263	0.00369416	4.54425	chrIV_466170_A_G_8566	chrIV_466170_A_G_8566	chrIV_669558_A_G_8994	0.00739339	-0.0847803
Maltose;;1	chrII	555819	375	chrII_555819_C_T_4577	1815	0.0182	0.00532455	4.7229	chrII_555819_C_T_4577	chrII_539637_T_C_4435	chrII_568820_T_G_4686	0.00770829	0.0899482
Maltose;;1	chrIV	466062	375	chrIV_466062_A_G_8565	3608	0.0694	0.0119847	3.75153	chrIV_466062_A_G_8565	chrIV_416488_G_A_8347	chrIV_476533_A_G_8583	0.00639614	-0.081997
Maltose;;1	chrXI	128646	375	chrXI_128646_C_T_29207	11544	0.2464	0.0366127	2.82367	chrXI_128646_C_T_29207	chrXI_120088_A_G_29150	chrXI_402086_G_A_30733	0.00529342	0.0737177
Manganese_Sulfate;;1	chrXV	76655	375	chrXV_76776_T_C_43384	17261	0.0001	0.000100005	23.056	chrXV_76655_A_G_43377	chrXV_75860_A_G_43375	chrXV_77349_GAT_G_43396	0.113916	0.236164
Manganese_Sulfate;;1	chrVII	189229	375	chrVII_187532_T_A_16920	6781	0.0001	0.000100005	52.9943	chrVII_189229_A_T_16927	chrVII_187532_T_A_16920	chrVII_190037_C_G_16929	0.103992	0.355843
Manganese_Sulfate;;1	chrVII	797877	375	chrVII_797776_A_G_18597	7479	0.0001	0.000100005	31.1376	chrVII_797877_G_A_18599	chrVII_797667_G_A_18594	chrVII_798910_T_A_18604	0.0566803	-0.27339
Manganese_Sulfate;;1	chrXV	216181	375	chrXV_215715_C_T_44331	17642	0.0001	0.000100005	10.0136	chrXV_216181_C_CAGCAATACTAGAGAATGCGGAAGCAACAGCAGT,CAGCAATACTAGAGAATGCGGAAGCAGCAGCAGT,CAGCAATACTAGAGAATGCGAAAGCAGCAGCAGT,CAGCAATACTAAAGAATGCGGAAGCAACAGCAGT_44333	chrXV_200339_NA_DUP_44228	chrXV_221075_G_C_44351	0.0585669	0.176374
Manganese_Sulfate;;1	chrV	377190	375	chrV_377190_T_C_12549	5316	0.0001	0.000100005	14.4896	chrV_377190_T_C_12549	chrV_376629_G_A_12548	chrV_408422_T_C_12607	0.0463721	-0.173717
Manganese_Sulfate;;1	chrI	194241	375	chrI_193631_A_T_1381	477	0.0001	0.000100005	16.0052	chrI_194241_C_T_1386	chrI_192618_C_T_1374	chrI_203633_T_G_1570	0.0387869	0.176618
Manganese_Sulfate;;1	chrII	559515	375	chrII_562894_A_G_4631	1839	0.0001	0.000100005	11.0386	chrII_559515_A_G_4611	chrII_557651_T_A_4592	chrII_565750_T_C_4662	0.0188654	0.162445
Manganese_Sulfate;;1	chrXIV	487818	375	chrXIV_488598_G_C_41577	16711	0.0002	0.000112507	7.53805	chrXIV_487818_C_T_41575	chrXIV_483540_T_TA_41569	chrXIV_489876_C_T_41578	0.0192806	-0.134627
Manganese_Sulfate;;1	chrII	428040	375	chrII_428040_T_C_3669	1399	0.0013	0.000244545	6.1653	chrII_428040_T_C_3669	chrII_426865_C_T_3659	chrII_458640_G_C_3863	0.0163165	-0.114933
Manganese_Sulfate;;1	chrV	206003	375	chrV_205014_G_A_11989	5057	0.0075	0.000972917	5.80537	chrV_206003_C_T_11992	chrV_187466_G_A_11875	chrV_211987_C_G_12061	0.0132297	-0.117237
Manganese_Sulfate;;1	chrXII	299734	375	chrXII_299734_G_A_33184	13185	0.0287	0.00353173	4.8718	chrXII_299734_G_A_33184	chrXII_285077_C_T_33104	chrXII_339111_G_A_33362	0.0110336	0.109629
Manganese_Sulfate;;1	chrXIII	284443	375	chrXIII_284443_T_C_38223	15209	0.0408	0.00670873	5.2062	chrXIII_284443_T_C_38223	chrXIII_234329_C_T_37918	chrXIII_299124_T_C_38281	0.0105877	0.10291
Manganese_Sulfate;;1	chrXVI	265153	375	chrXVI_265153_C_T_48248	19571	0.0473	0.00992	4.38172	chrXVI_265153_C_T_48248	chrXVI_241801_A_G_48198	chrXVI_281975_G_A_48323	0.0100504	-0.105623
Manganese_Sulfate;;1	chrX	547598	375	chrX_547598_C_A_27595	10883	0.0191	0.0105889	5.91683	chrX_547598_C_A_27595	chrX_532027_T_C_27440	chrX_553579_C_G_27621	0.010918	-0.11161
Manganese_Sulfate;;1	chrXVI	502697	375	chrXVI_502052_G_A_48994	19995	0.0213	0.0113183	7.72059	chrXVI_502697_G_A_48999	chrXVI_495832_G_A_48950	chrXVI_515243_A_G_49106	0.0105187	0.106622
Manganese_Sulfate;;1	chrXIII	23620	375	chrXIII_23620_G_A_36883	14634	0.0715	0.0152475	4.35907	chrXIII_23620_G_A_36883	chrXIII_33_AC_A,*_36849	chrXIII_26816_GACCCT_G_36898	0.00907553	-0.102598
Manganese_Sulfate;;1	chrI	34170	375	chrI_34170_T_A_354	85	0.1355	0.0229155	4.30161	chrI_34170_T_A_354	chrI_29508_T_C_200	chrI_58827_G_A_570	0.00800987	-0.0927822
Manganese_Sulfate;;1	chrVIII	517336	375	chrVIII_517336_C_T_22171	8905	0.1801	0.0326743	3.66081	chrVIII_517336_C_T_22171	chrVIII_499099_G_A_22150	chrVIII_522950_C_T_22191	0.00749451	0.0851472
Manganese_Sulfate;;1	chrXV	180383	375	chrXV_180383_G_GT_44178	17571	0.1689	0.0406917	5.78225	chrXV_180383_G_GT_44178	chrXV_149706_A_T_43873	chrXV_197158_ATATTGT_TTATTGT,A_44224	0.01191	0.141327
Manganese_Sulfate;;1	chrVI	225899	375	chrVI_225899_G_A_15354	6332	0.1474	0.0466303	4.22955	chrVI_225899_G_A_15354	chrVI_214157_G_A_15348	chrVI_245724_A_G_15496	0.00749439	0.0877801
Mannose;;1	chrV	377190	375	chrV_376468_A_C_12547	5314	0.0001	0.000100005	51.1347	chrV_377190_T_C_12549	chrV_376468_A_C_12547	chrV_377281_C_T_12550	0.143325	-0.389908
Mannose;;1	chrI	203180	375	chrI_203180_T_C_1540	527	0.0001	0.000100005	16.1303	chrI_203180_T_C_1540	chrI_196683_TC_T_1409	chrI_203386_A_T_1550	0.0392835	0.216466
Mannose;;1	chrXI	138829	375	chrXI_158964_C_T_29410	11615	0.0001	0.000100005	11.1735	chrXI_138829_A_G_29264	chrXI_132383_C_T_29225	chrXI_158964_C_T_29410	0.0354271	0.16585
Mannose;;1	chrVII	798910	375	chrVII_795589_T_C_18580	7470	0.0001	0.000100005	17.1194	chrVII_798910_T_A_18604	chrVII_795501_A_G_18579	chrVII_798910_T_A_18604	0.0332493	-0.22715
Mannose;;1	chrII	547945	375	chrII_547945_G_A_4515	1783	0.0001	0.000100005	8.10549	chrII_547945_G_A_4515	chrII_536661_T_C_4395	chrII_559000_C_T_4606	0.0323312	0.141032
Mannose;;1	chrXV	147687	375	chrXV_147687_G_A_43849	17436	0.0002	0.000116674	10.8925	chrXV_147687_G_A_43849	chrXV_143022_A_G_43799	chrXV_157219_T_C_43932	0.0232251	-0.165719
Mannose;;1	chrXV	559459	375	chrXV_559714_T_A_46188	18420	0.0006	0.000185746	10.3851	chrXV_559459_T_C_46185	chrXV_558913_G_C_46183	chrXV_569825_C_T_46246	0.0214433	0.177009
Mannose;;1	chrXIV	467219	375	chrXIV_467219_A_G_41540	16691	0.0001	0.000175029	11.7682	chrXIV_467219_A_G_41540	chrXIV_453937_C_T_41524	chrXIV_482161_A_T_41567	0.0254326	0.180442
Mannose;;1	chrXIII	592200	375	chrXIII_592200_C_T_39401	15712	0.0017	0.000344631	6.27546	chrXIII_592200_C_T_39401	chrXIII_586726_T_A,C_39349	chrXIII_605897_T_A,*_39439	0.0184616	0.146032
Mannose;;1	chrVIII	16671	375	chrVIII_16671_A_G_20263	8059	0.0269	0.00303701	15.3863	chrVIII_16671_A_G_20263	chrVIII_16308_T_C_20258	chrVIII_30659_T_C_20309	0.0133526	-0.263277
Mannose;;1	chrXVI	373847	375	chrXVI_373847_A_G_48461	19756	0.0003	0.0027882	13.1119	chrXVI_373847_A_G_48461	chrXVI_373847_A_G_48461	chrXVI_374261_C_T_48464	0.03329	0.238793
Mannose;;1	chrIV	680091	375	chrIV_678226_G_GT,GTT,GTTT_8998	3786	0.0602	0.00772986	5.39066	chrIV_680091_C_A_9000	chrIV_644629_T_A_8980	chrIV_696549_G_A_9022	0.0113143	-0.112709
Mannose;;1	chrXI	385548	375	chrXI_385548_A_G_30580	12071	0.0405	0.0103155	4.29149	chrXI_385548_A_G_30580	chrXI_354092_T_C_30422	chrXI_452722_A_G_30948	0.0115834	-0.102854
Mannose;;1	chrIII	220333	375	chrIII_220333_A_G_6270	2598	0.0597	0.0139755	4.40283	chrIII_220333_A_G_6270	chrIII_209941_G_C_6249	chrIII_227763_C_A_6279	0.0109842	-0.107979
Mannose;;1	chrI	39901	375	chrI_39901_T_C_412	118	0.0779	0.0184506	3.9066	chrI_39901_T_C_412	chrI_35631_G_C,T_367	chrI_48124_T_C_476	0.0103118	0.104481
Mannose;;1	chrXV	357029	375	chrXV_357029_C_T_44676	17818	0.082	0.0226448	3.98952	chrXV_357029_C_T_44676	chrXV_348935_G_A_44622	chrXV_558497_G_A_46182	0.0101498	-0.101772
Mannose;;1	chrV	564431	375	chrV_564431_G_A_13322	5658	0.2895	0.0414178	3.46495	chrV_564431_G_A_13322	chrV_547317_T_C_13082	chrV_570676_T_C_13594	0.00821504	0.0913872
Methotrexate;0.4mM;2	chrXIV	467219	375	chrXIV_470301_C_T_41543	16694	0.0001	0.000100005	16.18	chrXIV_467219_A_G_41540	chrXIV_466588_T_G_41538	chrXIV_472613_C_T_41551	0.138808	-0.253363
Methotrexate;0.4mM;2	chrVII	792292	375	chrVII_797776_A_G_18597	7479	0.0001	0.000100005	13.407	chrVII_792292_C_A_18534	chrVII_787750_G_A_18499	chrVII_798196_A_G_18603	0.0557715	-0.201449
Methotrexate;0.4mM;2	chrXIII	81991	375	chrXIII_79783_T_C_37174	14771	0.0001	0.000100005	15.7131	chrXIII_81991_G_A_37194	chrXIII_77997_C_T_37156	chrXIII_87110_C_T_37223	0.0482995	-0.204811
Methotrexate;0.4mM;2	chrXV	567262	375	chrXV_567262_G_A_46232	18438	0.0001	0.000100005	8.90098	chrXV_567262_G_A_46232	chrXV_550623_T_C_46158	chrXV_578058_G_A_46283	0.0402113	-0.169705
Methotrexate;0.4mM;2	chrIV	464012	375	chrIV_433257_A_G_8367	3555	0.0001	0.000100005	9.52653	chrIV_464012_C_T_8546	chrIV_431592_T_TTG_8358	chrIV_469480_A_G_8577	0.0244694	0.155897
Methotrexate;0.4mM;2	chrVII	620034	375	chrVII_619804_G_A_18316	7364	0.0003	0.000133345	6.93221	chrVII_620034_A_ATTTT_18317	chrVII_613788_G_T_18313	chrVII_628958_T_A,G_18331	0.0228362	-0.143699
Methotrexate;0.4mM;2	chrXIV	500579	375	chrXIV_517970_C_T_41672	16760	0.0079	0.00124735	7.87295	chrXIV_500579_G_A_41590	chrXIV_494911_T_C_41579	chrXIV_525472_G_A_41690	0.0218031	-0.180535
Methotrexate;0.4mM;2	chrII	547945	375	chrII_552681_G_A_4547	1801	0.0323	0.00519557	3.88081	chrII_547945_G_A_4515	chrII_495627_C_T_4076	chrII_563644_G_A_4645	0.0137093	-0.116103
Methotrexate;0.4mM;2	chrXV	211015	375	chrXV_217521_G_A_44344	17650	0.0447	0.00969938	4.23542	chrXV_211015_C_T_44303	chrXV_193911_C_T_44215	chrXV_780235_T_A_46973	0.0129679	-0.112642
Methotrexate;0.4mM;2	chrXII	965441	375	chrXII_967075_C_G_36416	14472	0.1193	0.0214333	3.91947	chrXII_965441_C_T_36411	chrXII_879756_C_T_35964	chrXII_991073_C_T_36469	0.0110933	-0.113089
Methotrexate;0.4mM;2	chrXII	626422	375	chrXII_626422_T_A_34032	13561	0.1825	0.0378034	4.21703	chrXII_626422_T_A_34032	chrXII_624955_T_C_34028	chrXII_670999_C_T_34265	0.0102535	0.107476
Methotrexate;0.4mM;2	chrVIII	97599	375	chrVIII_97599_A_G_20820	8236	0.1518	0.048373	3.83052	chrVIII_97599_A_G_20820	chrVIII_48214_G_A_20377	chrVIII_124640_C_G_20924	0.0104055	-0.102644
Neomycin;5mg/mL;2	chrXIII	286577	375	chrXIII_264337_A_AT_38103	15166	0.0001	0.000100005	63.9138	chrXIII_286577_T_C_38230	chrXIII_264337_A_AT_38103	chrXIII_286577_T_C_38230	0.158218	0.411033
Neomycin;5mg/mL;2	chrXII	647017	375	chrXII_657492_C_G_34174	13610	0.0001	0.000100005	29.6911	chrXII_647017_C_T_34130	chrXII_637193_C_A_34099	chrXII_662353_G_A_34211	0.0621822	0.272177
Neomycin;5mg/mL;2	chrXVI	374261	375	chrXVI_374261_C_T_48464	19758	0.0001	0.000100005	37.6447	chrXVI_374261_C_T_48464	chrXVI_374261_C_T_48464	chrXVI_379573_C_T_48501	0.0547007	0.401996
Neomycin;5mg/mL;2	chrVII	798910	375	chrVII_798196_A_G_18603	7483	0.0001	0.000100005	28.4332	chrVII_798910_T_A_18604	chrVII_797274_C_G_18590	chrVII_798910_T_A_18604	0.0563521	-0.27189
Neomycin;5mg/mL;2	chrIX	260769	375	chrIX_260350_C_T_23772	9463	0.0001	0.000100005	12.5811	chrIX_260769_T_C_23776	chrIX_256885_C_G_23729	chrIX_268690_A_G_23818	0.0356996	0.181652
Neomycin;5mg/mL;2	chrI	193631	375	chrI_196564_G_A_1405	490	0.0001	0.000100005	10.72	chrI_193631_A_T_1381	chrI_192693_C_T_1375	chrI_197123_G_A_1423	0.0288775	-0.166188
Neomycin;5mg/mL;2	chrII	560167	375	chrII_560167_T_A_4620	1833	0.0001	0.000100005	12.0985	chrII_560167_T_A_4620	chrII_538968_T_A_4429	chrII_563317_T_C_4642	0.0219181	-0.17013
Neomycin;5mg/mL;2	chrXV	65559	375	chrXV_65559_G_A_43310	17231	0.0001	0.000100005	10.8026	chrXV_65559_G_A_43310	chrXV_61111_A_G_43296	chrXV_77167_C_T_43389	0.0256844	-0.165443
Neomycin;5mg/mL;2	chrX	506903	375	chrX_506574_T_C_27301	10786	0.0216	0.00251519	6.01415	chrX_506903_T_C_27303	chrX_487279_T_C_27198	chrX_556366_T_C_27629	0.0122665	-0.122577
Neomycin;5mg/mL;2	chrVIII	15239	375	chrVIII_15239_A_G_20252	8054	0.0368	0.00601309	9.99014	chrVIII_15239_A_G_20252	chrVIII_15239_A_G_20252	chrVIII_20950_C_T_20292	0.0187885	-0.196729
Neomycin;5mg/mL;2	chrVI	107738	375	chrVI_107738_C_T_14672	6070	0.0394	0.00912074	4.80833	chrVI_107738_C_T_14672	chrVI_96678_C_T_14529	chrVI_130231_CT_CTT,*_14745	0.0107911	-0.111088
Neomycin;5mg/mL;2	chrIV	1151347	375	chrIV_1151347_CTCA_C_9912	4234	0.0573	0.0132779	4.1586	chrIV_1151347_CTCA_C_9912	chrIV_1151347_CTCA_C_9912	chrIV_1151372_T_TTGA_9919	0.0101207	0.0966702
Neomycin;5mg/mL;2	chrXV	517285	375	chrXV_488300_A_G_45680	18211	0.1764	0.027185	4.59438	chrXV_517285_C_T_45941	chrXV_457470_A_G_45461	chrXV_559477_T_C_46187	0.00853573	-0.104402
Neomycin;5mg/mL;2	chrXV	701137	375	chrXV_701137_C_G_46830	18709	0.1042	0.0331031	3.45993	chrXV_701137_C_G_46830	chrXV_673487_T_C_46707	chrXV_735877_G_T_46914	0.00929842	0.0981
Paraquat;0.75mM;3	chrXII	570676	375	chrXII_570032_G_A_33858	13483	0.0001	0.000100005	52.1131	chrXII_570676_T_C_33860	chrXII_570032_G_A_33858	chrXII_570914_G_A_33862	0.0942713	0.353778
Paraquat;0.75mM;3	chrXV	460848	375	chrXV_461164_G_T_45479	18128	0.0001	0.000100005	30.8017	chrXV_460848_T_A_45478	chrXV_458453_G_A_45466	chrXV_461473_C_T_45482	0.0882592	-0.25281
Paraquat;0.75mM;3	chrVII	800250	375	chrVII_800250_T_C_18610	7489	0.0001	0.000100005	41.8031	chrVII_800250_T_C_18610	chrVII_798910_T_A_18604	chrVII_800725_A_G_18613	0.0738161	-0.305371
Paraquat;0.75mM;3	chrV	377190	375	chrV_377190_T_C_12549	5316	0.0001	0.000100005	24.2925	chrV_377190_T_C_12549	chrV_377190_T_C_12549	chrV_377281_C_T_12550	0.0490399	-0.217029
Paraquat;0.75mM;3	chrXI	575843	375	chrXI_575327_G_A_31536	12466	0.0001	0.000100005	18.3412	chrXI_575843_A_G_31540	chrXI_571051_G_A_31503	chrXI_576947_A_G_31557	0.0358632	-0.195813
Paraquat;0.75mM;3	chrXIII	52335	375	chrXIII_52335_G_A_37022	14704	0.0001	0.000100005	20.1631	chrXIII_52335_G_A_37022	chrXIII_47637_C_G_36995	chrXIII_54192_A_C_37041	0.0347766	0.20373
Paraquat;0.75mM;3	chrXIV	482161	375	chrXIV_482161_A_T_41567	16704	0.0001	0.000100005	14.346	chrXIV_482161_A_T_41567	chrXIV_476037_T_C_41556	chrXIV_483540_T_TA_41569	0.0282038	0.174447
Paraquat;0.75mM;3	chrX	544624	375	chrX_544624_G_A_27570	10872	0.0001	0.000100005	14.3458	chrX_544624_G_A_27570	chrX_533833_T_C,G_27445	chrX_555162_G_A_27628	0.0257103	-0.166109
Paraquat;0.75mM;3	chrVIII	16671	375	chrVIII_54471_A_T_20392	8118	0.0001	0.000100005	22.3458	chrVIII_16671_A_G_20263	chrVIII_16403_G_A_20260	chrVIII_66575_C_T,CTGTTGCTGTTGCTGT,*_20492	0.0247478	-0.248505
Paraquat;0.75mM;3	chrIV	534616	375	chrIV_534616_NA_DEL_8656	3649	0.0004	0.000130013	11.751	chrIV_534616_NA_DEL_8656	chrIV_534616_NA_DEL_8656	chrIV_548356_T_C_8691	0.0177812	0.150174
Paraquat;0.75mM;3	chrI	203371	375	chrI_203371_A_C_1549	532	0.0001	0.000127285	10.922	chrI_203371_A_C_1549	chrI_197428_A_T_1429	chrI_203633_T_G_1570	0.0175465	0.146682
Paraquat;0.75mM;3	chrXVI	72835	375	chrXVI_72835_C_G_47716	19129	0.0006	0.000166693	7.36872	chrXVI_72835_C_G_47716	chrXVI_65740_C_G_47703	chrXVI_73338_C_G_47722	0.0154491	-0.122369
Paraquat;0.75mM;3	chrXVI	373847	375	chrXVI_373847_A_G_48461	19756	0.0025	0.000346418	8.80442	chrXVI_373847_A_G_48461	chrXVI_373847_A_G_48461	chrXVI_380250_A_G_48503	0.0184606	0.154756
Paraquat;0.75mM;3	chrIV	1467713	375	chrIV_1467713_A_G_10631	4558	0.0081	0.000902602	4.59824	chrIV_1467713_A_G_10631	chrIV_1454822_G_A_10492	chrIV_1525043_G_GT_11169	0.0119466	-0.0978955
Paraquat;0.75mM;3	chrI	59073	375	chrI_54175_A_G_528	180	0.0179	0.00204657	5.32454	chrI_59073_C_T_571	chrI_27210_A_G_68	chrI_60912_A_G_586	0.0105851	-0.0975448
Paraquat;0.75mM;3	chrIV	257223	375	chrIV_257223_G_A_7851	3298	0.0243	0.00345617	4.22249	chrIV_257223_G_A_7851	chrIV_159777_C_T_7300	chrIV_310698_T_C_8173	0.00993021	-0.102752
Paraquat;0.75mM;3	chrXI	401736	375	chrXI_403407_G_T_30738	12121	0.043	0.00583827	5.5227	chrXI_401736_C_T_30729	chrXI_395566_A_G_30691	chrXI_403962_G_A_30742	0.00924936	-0.0986321
Paraquat;0.75mM;3	chrVII	26801	375	chrVII_39412_C_T_16031	6426	0.0479	0.00824088	4.7256	chrVII_26801_G_A_16014	chrVII_54_ACCCTAT_A_15525	chrVII_39607_A_T_16036	0.00881455	-0.0930203
Paraquat;0.75mM;3	chrXII	116497	375	chrXII_116497_A_T_32555	12881	0.0475	0.0103685	3.92453	chrXII_116497_A_T_32555	chrXII_84451_A_G_32289	chrXII_179902_T_C_32690	0.00866304	0.0989653
Paraquat;0.75mM;3	chrXIII	413652	375	chrXIII_413652_A_G_38627	15391	0.0527	0.012557	4.37502	chrXIII_413652_A_G_38627	chrXIII_411113_C_T_38622	chrXIII_433403_T_C_38644	0.00862179	0.0962414
Paraquat;0.75mM;3	chrXVI	586275	375	chrXVI_586275_G_A_49232	20092	0.0797	0.0159141	4.74233	chrXVI_586275_G_A_49232	chrXVI_369585_T_G_48434	chrXVI_587395_C_CT_49241	0.00791698	0.0974868
Paraquat;0.75mM;3	chrXII	677323	375	chrXII_677323_A_G_34337	13670	0.0931	0.0196327	5.26358	chrXII_677323_A_G_34337	chrXII_658563_C_G_34194	chrXII_681614_G_A_34368	0.00820123	-0.105141
Paraquat;0.75mM;3	chrIX	101270	375	chrIX_101270_A_T_22989	9160	0.0313	0.0201617	4.29785	chrIX_101270_A_T_22989	chrIX_90515_C_T_22911	chrIX_138041_G_GA,GAA_23166	0.00860012	0.0899804
Paraquat;0.75mM;3	chrVIII	16671	375	chrVIII_283616_T_C_21561	8584	0.298	0.0340642	3.10971	chrVIII_16671_A_G_20263	chrVIII_93_TA_T_20027	chrVIII_329634_T_C_21618	0.00598118	-0.0788002
Paraquat;0.75mM;3	chrIV	912461	375	chrIV_926985_T_C_9513	4030	0.3111	0.047608	2.89518	chrIV_912461_G_T_9496	chrIV_851071_CTCCCCA_C,TTCCCCA_9405	chrIV_941151_T_C_9563	0.00581104	-0.0768307
Raffinose;;1	chrVII	798910	375	chrVII_798910_T_A_18604	7484	0.0001	0.000100005	55.2063	chrVII_798910_T_A_18604	chrVII_798910_T_A_18604	chrVII_798910_T_A_18604	0.111873	-0.384623
Raffinose;;1	chrII	556539	375	chrII_555819_C_T_4577	1815	0.0001	0.000100005	35.3928	chrII_556539_T_C_4586	chrII_548176_G_A_4518	chrII_559378_G_A_4610	0.113375	0.304849
Raffinose;;1	chrV	377190	375	chrV_377190_T_C_12549	5316	0.0001	0.000100005	31.8574	chrV_377190_T_C_12549	chrV_376468_A_C_12547	chrV_377281_C_T_12550	0.0734219	-0.280456
Raffinose;;1	chrXIV	467219	375	chrXIV_467219_A_G_41540	16691	0.0001	0.000100005	31.019	chrXIV_467219_A_G_41540	chrXIV_466588_T_G_41538	chrXIV_467219_A_G_41540	0.0643687	0.278336
Raffinose;;1	chrXV	559714	375	chrXV_559714_T_A_46188	18420	0.0001	0.000100005	23.5099	chrXV_559714_T_A_46188	chrXV_559459_T_C_46185	chrXV_561027_GA_G_46195	0.0525483	0.251909
Raffinose;;1	chrXV	152922	375	chrXV_152922_C_T_43897	17455	0.0001	0.000100005	12.5948	chrXV_152922_C_T_43897	chrXV_147540_G_T_43846	chrXV_154310_T_C_43911	0.0343021	-0.180746
Raffinose;;1	chrI	201152	375	chrI_197983_T_A_1457	508	0.0001	0.000100005	12.5177	chrI_201152_T_A_1509	chrI_196198_A_G_1397	chrI_203633_T_G_1570	0.0283892	0.174339
Raffinose;;1	chrV	549055	375	chrV_548869_A_T_13095	5564	0.0027	0.000425461	4.03714	chrV_549055_A_G_13096	chrV_526638_T_TC_13000	chrV_570676_T_C_13594	0.0136235	0.109553
Raffinose;;1	chrI	39919	375	chrI_38361_C_T_397	108	0.0553	0.00669906	5.02606	chrI_39919_T_C_413	chrI_35736_G_A_369	chrI_40380_G_A_418	0.00991861	0.108231
Raffinose;;1	chrXI	140593	375	chrXI_140593_G_A_29270	11570	0.0197	0.00801882	4.72647	chrXI_140593_G_A_29270	chrXI_124463_G_A_29181	chrXI_166502_G_A_29413	0.0111297	0.11324
Raffinose;;1	chrXI	340231	375	chrXI_340231_G_C_30385	11999	0.0222	0.00933076	5.22327	chrXI_340231_G_C_30385	chrXI_328028_C_G_30369	chrXI_402086_G_A_30733	0.0106159	-0.101799
Raffinose;;1	chrXV	557623	375	chrXV_356056_T_A_44669	17816	0.2122	0.0284291	4.19624	chrXV_557623_T_C_46176	chrXV_348935_G_A_44622	chrXV_558497_G_A_46182	0.00786866	-0.0895711
SDS;0.075%;3	chrXVI	373847	375	chrXVI_373847_A_G_48461	19756	0.0001	0.000100005	123.871	chrXVI_373847_A_G_48461	chrXVI_373847_A_G_48461	chrXVI_373847_A_G_48461	0.112361	0.787029
SDS;0.075%;3	chrVIII	16308	375	chrVIII_16308_T_C_20258	8056	0.0001	0.000100005	100.842	chrVIII_16308_T_C_20258	chrVIII_15741_C_CTT,CTTT_20256	chrVIII_17157_A_G_20274	0.2404	-0.680541
SDS;0.075%;3	chrXIII	25025	375	chrXIII_25025_A_G_36886	14636	0.0001	0.000100005	46.2785	chrXIII_25025_A_G_36886	chrXIII_25025_A_G_36886	chrXIII_26591_CTT_C,CT,*_36896	0.11222	0.339564
SDS;0.075%;3	chrVII	797989	375	chrVII_798910_T_A_18604	7484	0.0001	0.000100005	41.3683	chrVII_797989_C_T_18601	chrVII_797776_A_G_18597	chrVII_798910_T_A_18604	0.0920039	-0.30631
SDS;0.075%;3	chrIX	251208	375	chrIX_251208_T_A_23692	9435	0.0011	0.000300125	5.9011	chrIX_251208_T_A_23692	chrIX_198924_A_G_23434	chrIX_264604_C_T_23794	0.0127718	-0.116894
SDS;0.075%;3	chrVII	464965	375	chrVII_464965_T_C_17749	7162	0.0501	0.00881653	4.37872	chrVII_464965_T_C_17749	chrVII_446205_G_A_17659	chrVII_803036_T_A_18628	0.00859063	0.0942901
SDS;0.075%;3	chrXII	657181	375	chrXII_657181_A_C_34168	13608	0.2266	0.0442654	3.16467	chrXII_657181_A_C_34168	chrXII_620541_T_C_34013	chrXII_708261_T_C_34563	0.00685583	0.0832303
Sorbitol;1.5M;2	chrXV	176298	375	chrXV_170199_A_G_44086	17534	0.0001	0.000100005	48.716	chrXV_176298_A_G_44143	chrXV_166989_G_A_44032	chrXV_176469_C_T_44148	0.126576	-0.339982
Sorbitol;1.5M;2	chrV	377190	375	chrV_377190_T_C_12549	5316	0.0001	0.000100005	46.5534	chrV_377190_T_C_12549	chrV_377190_T_C_12549	chrV_377281_C_T_12550	0.119161	0.344034
Sorbitol;1.5M;2	chrXII	644385	375	chrXII_647017_C_T_34130	13601	0.0001	0.000100005	24.6503	chrXII_644385_A_AC_34119	chrXII_635382_C_T_34089	chrXII_670304_G_C_34261	0.0674357	0.237963
Sorbitol;1.5M;2	chrVII	798910	375	chrVII_798910_T_A_18604	7484	0.0001	0.000100005	26.3847	chrVII_798910_T_A_18604	chrVII_798910_T_A_18604	chrVII_798910_T_A_18604	0.0501163	0.239343
Sorbitol;1.5M;2	chrIX	113753	375	chrIX_112854_T_A_23038	9181	0.0001	0.000100005	21.1711	chrIX_113753_G_A_23042	chrIX_102597_C_T_23007	chrIX_121652_G_A_23061	0.0441696	0.217049
Sorbitol;1.5M;2	chrXV	556870	375	chrXV_558497_G_A_46182	18416	0.0001	0.000100005	12.858	chrXV_556870_T_G_46173	chrXV_553950_C_T_46170	chrXV_570373_A_T_46247	0.0400061	-0.164801
Sorbitol;1.5M;2	chrI	203349	375	chrI_198215_C_A_1465	512	0.0001	0.000100005	12.6594	chrI_203349_C_T_1548	chrI_196909_TA_T_1417	chrI_203633_T_G_1570	0.0233183	0.161528
Sorbitol;1.5M;2	chrV	192719	375	chrV_192719_G_A_11890	5014	0.0014	0.000262627	7.81128	chrV_192719_G_A_11890	chrV_179673_C_T_11869	chrV_197493_G_A_11945	0.0154224	0.129891
Sorbitol;1.5M;2	chrXII	956833	375	chrXII_956833_A_G,T_36339	14445	0.0016	0.000411366	6.5136	chrXII_956833_A_G,T_36339	chrXII_952975_G_A_36316	chrXII_966011_A_G_36413	0.0147287	0.129941
Sorbitol;1.5M;2	chrV	25188	375	chrV_25188_G_T_11402	4763	0.0015	0.000520342	6.7672	chrV_25188_G_T_11402	chrV_11575_A_G_11221	chrV_31867_T_C_11448	0.0139551	-0.111768
Sorbitol;1.5M;2	chrII	517497	375	chrII_517497_T_C_4226	1659	0.0011	0.000573094	7.69805	chrII_517497_T_C_4226	chrII_515762_C_T_4206	chrII_563013_T_A,*_4636	0.0139459	0.123778
Sorbitol;1.5M;2	chrXV	422078	375	chrXV_425184_G_A_45240	18018	0.0064	0.00106038	5.14866	chrXV_422078_CT_C_45192	chrXV_150803_G_A_43880	chrXV_438026_T_A_45344	0.0123169	-0.121845
Sorbitol;1.5M;2	chrIII	206013	375	chrIII_204750_G_A_6236	2575	0.0377	0.00393489	4.18983	chrIII_206013_C_T_6237	chrIII_179122_C_T_6194	chrIII_208702_G_A_6248	0.00962749	0.0977762
Sorbitol;1.5M;2	chrI	37255	375	chrI_29666_C_A_208	31	0.0766	0.00934617	4.42982	chrI_37255_T_C_387	chrI_27476_G_A_75	chrI_59659_C_G_577	0.0086702	0.0972288
Sorbitol;1.5M;2	chrV	498509	375	chrV_498509_C_T_12853	5449	0.1042	0.016059	3.87153	chrV_498509_C_T_12853	chrV_479996_A_G_12754	chrV_548345_A_G_13091	0.00840186	0.0929268
Sorbitol;1.5M;2	chrIV	1130680	375	chrIV_1130680_G_A_9896	4222	0.1317	0.0238814	3.76358	chrIV_1130680_G_A_9896	chrIV_233551_C_A_7739	chrIV_1367576_T_C_10236	0.00765773	-0.0880852
Sucrose;;1	chrV	377190	375	chrV_377190_T_C_12549	5316	0.0001	0.000100005	54.1418	chrV_377190_T_C_12549	chrV_377190_T_C_12549	chrV_377281_C_T_12550	0.144609	-0.369544
Sucrose;;1	chrII	548176	375	chrII_547945_G_A_4515	1783	0.0001	0.000100005	20.3195	chrII_548176_G_A_4518	chrII_547559_C_T_4510	chrII_561291_T_C_4626	0.0703983	0.237372
Sucrose;;1	chrVII	798910	375	chrVII_795589_T_C_18580	7470	0.0001	0.000100005	35.7429	chrVII_798910_T_A_18604	chrVII_795589_T_C_18580	chrVII_798910_T_A_18604	0.061943	-0.283648
Sucrose;;1	chrXV	559714	375	chrXV_559714_T_A_46188	18420	0.0001	0.000100005	29.6155	chrXV_559714_T_A_46188	chrXV_558913_G_C_46183	chrXV_562567_C_T_46203	0.0603192	0.272777
Sucrose;;1	chrXIV	467219	375	chrXIV_473648_T_C_41555	16697	0.0001	0.000100005	21.2829	chrXIV_467219_A_G_41540	chrXIV_467028_A_G_41539	chrXIV_476709_GT_G_41557	0.0517729	0.210203
Sucrose;;1	chrI	203180	375	chrI_203180_T_C_1540	527	0.0001	0.000100005	17.2165	chrI_203180_T_C_1540	chrI_196198_A_G_1397	chrI_203386_A_T_1550	0.035479	0.194925
Sucrose;;1	chrXIII	592200	375	chrXIII_592037_G_A_39399	15711	0.0001	0.000100005	7.61381	chrXIII_592200_C_T_39401	chrXIII_587493_T_G_39354	chrXIII_596239_A_G_39411	0.0216599	0.12776
Sucrose;;1	chrXI	138829	375	chrXI_145404_T_C_29307	11579	0.0009	0.000200055	6.19986	chrXI_138829_A_G_29264	chrXI_127159_C_T_29199	chrXI_148284_T_C_29360	0.0165543	0.126659
Sucrose;;1	chrXV	147729	375	chrXV_147729_A_T_43850	17437	0.1581	0.0192994	4.18637	chrXV_147729_A_T_43850	chrXV_143022_A_G_43799	chrXV_166700_A_T_44031	0.00922129	-0.0939074
Sucrose;;1	chrV	563414	375	chrV_551369_G_A_13123	5579	0.2168	0.0418062	2.7486	chrV_563414_C_T_13274	chrV_193876_G_A_11897	chrV_570676_T_C_13594	0.00864165	0.0939714
Trehalose;;1	chrV	377190	375	chrV_377190_T_C_12549	5316	0.0001	0.000100005	46.1274	chrV_377190_T_C_12549	chrV_376629_G_A_12548	chrV_377281_C_T_12550	0.155911	-0.38865
Trehalose;;1	chrXIV	467219	375	chrXIV_467219_A_G_41540	16691	0.0001	0.000100005	37.2248	chrXIV_467219_A_G_41540	chrXIV_467028_A_G_41539	chrXIV_476709_GT_G_41557	0.106468	0.344985
Trehalose;;1	chrVII	795589	375	chrVII_795589_T_C_18580	7470	0.0001	0.000100005	20.6237	chrVII_795589_T_C_18580	chrVII_795501_A_G_18579	chrVII_798910_T_A_18604	0.0651051	-0.250035
Trehalose;;1	chrI	196198	375	chrI_203214_G_C_1542	528	0.0001	0.000100005	13.0826	chrI_196198_A_G_1397	chrI_194101_A_G_1382	chrI_203386_A_T_1550	0.035992	0.200216
Trehalose;;1	chrXI	145622	375	chrXI_145622_C_T_29309	11580	0.0001	0.000100005	5.89819	chrXI_145622_C_T_29309	chrXI_128164_T_C_29203	chrXI_164020_G_T_29411	0.0222649	0.144212
Trehalose;;1	chrXV	147729	375	chrXV_147729_A_T_43850	17437	0.0001	0.000100005	5.94461	chrXV_147729_A_T_43850	chrXV_143022_A_G_43799	chrXV_171985_C_G_44104	0.0196854	-0.135488
Trehalose;;1	chrXV	560610	375	chrXV_559714_T_A_46188	18420	0.1186	0.0181205	4.43939	chrXV_560610_A_G_46192	chrXV_558381_T_A_46181	chrXV_584081_T_C_46312	0.0106538	0.107178
Trehalose;;1	chrV	551283	375	chrV_551283_A_AAG,AG,G_13121	5578	0.1	0.0290255	3.34226	chrV_551283_A_AAG,AG,G_13121	chrV_537415_G_T_13040	chrV_570676_T_C_13594	0.0108267	0.105054
Tunicamycin;3uM;3	chrVII	798910	375	chrVII_799244_T_C_18605	7485	0.0001	0.000100005	56.7534	chrVII_798910_T_A_18604	chrVII_798910_T_A_18604	chrVII_798910_T_A_18604	0.22326	-0.453947
Tunicamycin;3uM;3	chrII	552681	375	chrII_552681_G_A_4547	1801	0.0001	0.000100005	43.4188	chrII_552681_G_A_4547	chrII_548425_T_C_4520	chrII_559378_G_A_4610	0.0805763	0.307713
Tunicamycin;3uM;3	chrXII	370785	375	chrXII_382364_T_C_33405	13275	0.0001	0.000100005	17.9972	chrXII_370785_T_C_33400	chrXII_369632_A_G_33390	chrXII_371365_GAA_G,GA_33402	0.0342829	0.168315
Tunicamycin;3uM;3	chrII	226979	375	chrII_247522_G_A_2716	1000	0.0001	0.000100005	21.5201	chrII_226979_T_C_2598	chrII_226979_T_C_2598	chrII_248212_A_G_2724	0.0320236	-0.189103
Tunicamycin;3uM;3	chrXI	218728	375	chrXI_221236_G_T_29735	11742	0.0001	0.000100005	18.6219	chrXI_218728_C_T_29695	chrXI_216646_T_C_29672	chrXI_224066_T_A_29753	0.0331112	-0.186816
Tunicamycin;3uM;3	chrXVI	503305	375	chrXVI_503305_A_C_49003	19999	0.0002	0.000116674	8.98381	chrXVI_503305_A_C_49003	chrXVI_495832_G_A_48950	chrXVI_515243_A_G_49106	0.0194741	0.123836
Tunicamycin;3uM;3	chrVIII	17151	375	chrVIII_16671_A_G_20263	8059	0.0001	0.000114293	34.2921	chrVIII_17151_A_G_20273	chrVIII_16403_G_A_20260	chrVIII_17157_A_G_20274	0.0217943	-0.335967
Tunicamycin;3uM;3	chrXVI	373847	375	chrXVI_374261_C_T_48464	19758	0.0001	0.000112507	22.1554	chrXVI_373847_A_G_48461	chrXVI_373847_A_G_48461	chrXVI_378223_C_T_48483	0.0372639	0.27584
Tunicamycin;3uM;3	chrXIII	25294	375	chrXIII_25294_A_G_36887	14637	0.0004	0.000144459	8.82876	chrXIII_25294_A_G_36887	chrXIII_21941_CATATATATATATAAGCGTATATATATAT_C,CATATATATATAAGCGTATATATATAT,CATATATAT,CATAT_36879	chrXIII_30383_T_C_36911	0.0161527	0.132642
Tunicamycin;3uM;3	chrX	656567	375	chrX_656567_C_T_28086	11100	0.0006	0.000190032	14.9873	chrX_656567_C_T_28086	chrX_647196_C_T_28071	chrX_659931_C_T_28099	0.0157598	-0.169198
Tunicamycin;3uM;3	chrIV	1343249	375	chrIV_1343249_G_A_10186	4364	0.0003	0.000200033	10.7192	chrIV_1343249_G_A_10186	chrIV_1339080_A_G_10176	chrIV_1347437_G_A_10201	0.0168901	-0.143178
Tunicamycin;3uM;3	chrX	240082	375	chrX_206111_G_A_26151	10315	0.0012	0.000283423	8.41036	chrX_240082_C_A_26219	chrX_236395_A_G_26217	chrX_244569_G_A_26223	0.0142108	0.110914
Tunicamycin;3uM;3	chrXIII	595437	375	chrXIII_595437_C_T_39409	15717	0.0028	0.000477308	6.80093	chrXIII_595437_C_T_39409	chrXIII_587257_T_G_39353	chrXIII_641091_A_G_39506	0.0123116	0.109287
Tunicamycin;3uM;3	chrVIII	389898	375	chrVIII_389898_T_A_21777	8691	0.0019	0.000579058	7.48349	chrVIII_389898_T_A_21777	chrVIII_372705_C_A_21654	chrVIII_397005_G_T_21842	0.0124527	0.119039
Tunicamycin;3uM;3	chrIII	227495	375	chrIII_227024_G_A_6276	2603	0.0087	0.00112299	6.05789	chrIII_227495_ACC_ACCC,AC,A,CCC,*_6277	chrIII_213647_T_C_6260	chrIII_239957_T_C_6312	0.010535	-0.106524
Tunicamycin;3uM;3	chrXI	397941	375	chrXI_397941_C_T_30709	12105	0.0132	0.0018833	5.76623	chrXI_397941_C_T_30709	chrXI_392631_G_A_30661	chrXI_402086_G_A_30733	0.010113	-0.098741
Tunicamycin;3uM;3	chrIX	308815	375	chrIX_308908_G_A_23967	9565	0.0051	0.00207328	4.70131	chrIX_308815_C_A_23965	chrIX_298782_G_C_23953	chrIX_311839_C_T_23991	0.0105509	-0.0963917
Tunicamycin;3uM;3	chrXIII	416114	375	chrXIII_416114_T_C_38630	15394	0.0129	0.00267943	5.80802	chrXIII_416114_T_C_38630	chrXIII_413652_A_G_38627	chrXIII_455688_A_G,*_38809	0.00950993	0.105709
Tunicamycin;3uM;3	chrVII	771837	375	chrVII_771837_A_G_18483	7431	0.0325	0.00427735	6.72237	chrVII_771837_A_G_18483	chrVII_769748_A_C_18482	chrVII_798910_T_A_18604	0.0134695	-0.146798
Tunicamycin;3uM;3	chrXIII	144507	375	chrXIII_144507_C_T_37578	14938	0.0408	0.00614626	5.05579	chrXIII_144507_C_T_37578	chrXIII_138467_A_G_37547	chrXIII_169808_GA_G_37703	0.00848505	-0.101898
Tunicamycin;3uM;3	chrXV	693526	375	chrXV_693526_C_T_46814	18702	0.096	0.0106596	2.96564	chrXV_693526_C_T_46814	chrXV_578887_G_A_46287	chrXV_720426_G_A_46874	0.00691123	0.0820107
Tunicamycin;3uM;3	chrI	48751	375	chrI_48751_T_C_478	153	0.0994	0.0149339	4.14289	chrI_48751_T_C_478	chrI_41278_G_A_422	chrI_62654_C_T_590	0.00673059	-0.0857931
Tunicamycin;3uM;3	chrII	699560	375	chrII_699560_T_C_5590	2265	0.2063	0.0243302	3.641	chrII_699560_T_C_5590	chrII_306605_C_T_2901	chrII_706067_G_A_5612	0.00627284	-0.0855427
Tunicamycin;3uM;3	chrII	429264	375	chrII_428433_G_A_3675	1400	0.2208	0.0337118	3.95163	chrII_429264_T_C_3688	chrII_383390_C_T_3326	chrII_492025_A_C_4075	0.00603218	-0.0815391
Tunicamycin;3uM;3	chrXI	51472	375	chrXI_42093_A_G_28640	11317	0.164	0.0395284	3.95725	chrXI_51472_T_C_28724	chrXI_25154_C_T_28536	chrXI_66073_A_T,C_28804	0.00607364	-0.0800373
Xylose;;1	chrXIV	467219	375	chrXIV_467219_A_G_41540	16691	0.0001	0.000100005	45.9163	chrXIV_467219_A_G_41540	chrXIV_467219_A_G_41540	chrXIV_468488_A_G_41541	0.128488	0.359219
Xylose;;1	chrV	377190	375	chrV_377190_T_C_12549	5316	0.0001	0.000100005	41.1133	chrV_377190_T_C_12549	chrV_377190_T_C_12549	chrV_377281_C_T_12550	0.123532	-0.352366
Xylose;;1	chrI	203214	375	chrI_203214_G_C_1542	528	0.0001	0.000100005	18.0215	chrI_203214_G_C_1542	chrI_194241_C_T_1386	chrI_203386_A_T_1550	0.0431546	0.212424
Xylose;;1	chrXI	138829	375	chrXI_145622_C_T_29309	11580	0.0001	0.000100005	7.73028	chrXI_138829_A_G_29264	chrXI_132383_C_T_29225	chrXI_158964_C_T_29410	0.0253895	0.140215
Xylose;;1	chrXV	147729	375	chrXV_147729_A_T_43850	17437	0.0002	0.000120008	7.3322	chrXV_147729_A_T_43850	chrXV_143022_A_G_43799	chrXV_166700_A_T_44031	0.0214229	-0.137006
Xylose;;1	chrXV	357029	375	chrXV_357029_C_T_44676	17818	0.0319	0.00550332	6.20819	chrXV_357029_C_T_44676	chrXV_348935_G_A_44622	chrXV_364854_C_T_44716	0.0139195	-0.120437
Xylose;;1	chrXIII	589588	375	chrXIII_589360_A_C_39380	15700	0.0815	0.0168619	5.28012	chrXIII_589588_T_C_39382	chrXIII_580784_C_T_39326	chrXIII_605897_T_A,*_39439	0.0122775	0.118619
Xylose;;1	chrVII	795589	375	chrVII_795589_T_C_18580	7470	0.0299	0.0185487	6.07665	chrVII_795589_T_C_18580	chrVII_784548_G_A_18487	chrVII_800725_A_G_18613	0.0136323	-0.119176
Xylose;;1	chrV	551283	375	chrV_551283_A_AAG,AG,G_13121	5578	0.2146	0.043328	3.44431	chrV_551283_A_AAG,AG,G_13121	chrV_537193_G_A_13038	chrV_570676_T_C_13594	0.0102133	0.102077
YNB;;1	chrVII	798910	375	chrVII_798910_T_A_18604	7484	0.0001	0.000100005	273.423	chrVII_798910_T_A_18604	chrVII_798910_T_A_18604	chrVII_798910_T_A_18604	0.680546	-0.84337
YNB;;1	chrV	376468	375	chrV_376468_A_C_12547	5314	0.0001	0.000100005	14.6375	chrV_376468_A_C_12547	chrV_376468_A_C_12547	chrV_377281_C_T_12550	0.0193572	-0.130949
YNB;;1	chrXIV	467028	375	chrXIV_467219_A_G_41540	16691	0.0001	0.000100005	11.9302	chrXIV_467028_A_G_41539	chrXIV_462234_C_T_41533	chrXIV_472613_C_T_41551	0.0140304	0.111194
YNB;;1	chrI	202977	375	chrI_202977_A_T_1535	524	0.0001	0.000100005	12.7366	chrI_202977_A_T_1535	chrI_197873_G_A_1452	chrI_203386_A_T_1550	0.0124333	0.117586
YNB;;1	chrII	539767	375	chrII_547945_G_A_4515	1783	0.0001	0.000100005	6.13792	chrII_539767_T_TA_4436	chrII_536673_T_C_4396	chrII_577418_T_C_4753	0.0117107	0.0917561
YNB;;1	chrXIII	590779	375	chrXIII_590779_G_A_39389	15705	0.0004	0.000150018	5.05102	chrXIII_590779_G_A_39389	chrXIII_579159_T_C_39319	chrXIII_605897_T_A,*_39439	0.00855787	0.0784368
YNB;;1	chrXI	148157	375	chrXI_148157_T_C_29358	11597	0.0765	0.0114978	4.63164	chrXI_148157_T_C_29358	chrXI_128646_C_T_29207	chrXI_236129_G_A_29849	0.00480058	0.0728848
YNB;;1	chrXV	147729	375	chrXV_147729_A_T_43850	17437	0.0754	0.0198598	4.81561	chrXV_147729_A_T_43850	chrXV_141126_A_G_43787	chrXV_166700_A_T_44031	0.00464163	-0.067678
YNB;;1	chrXV	560189	375	chrXV_587400_C_T_46335	18485	0.2322	0.0470116	3.56299	chrXV_560189_T_A_46190	chrXV_148362_G_A_43860	chrXV_658744_G_A_46683	0.00393473	0.0632617
YNB;ph3;1	chrV	377190	375	chrV_377190_T_C_12549	5316	0.0001	0.000100005	11.7447	chrV_377190_T_C_12549	chrV_376468_A_C_12547	chrV_395872_T_C_12585	0.0656049	-0.24056
YNB;ph3;1	chrI	197873	375	chrI_197873_G_A_1452	507	0.0001	0.000100005	6.73289	chrI_197873_G_A_1452	chrI_192618_C_T_1374	chrI_230183_G_GGT_1639	0.0324946	0.180934
YNB;ph8;1	chrV	377190	375	chrV_377190_T_C_12549	5316	0.0001	0.000100005	23.2002	chrV_377190_T_C_12549	chrV_376629_G_A_12548	chrV_377281_C_T_12550	0.114915	-0.317454
YNB;ph8;1	chrI	203386	375	chrI_203386_A_T_1550	533	0.0001	0.000100005	14.5955	chrI_203386_A_T_1550	chrI_197873_G_A_1452	chrI_203633_T_G_1570	0.0632618	0.249133
YNB;ph8;1	chrXVI	373847	375	chrXVI_429004_C_G_48616	19827	0.0878	0.0306987	4.07815	chrXVI_373847_A_G_48461	chrXVI_373847_A_G_48461	chrXVI_488828_G_GA_48917	0.0151693	0.123227
YPD;;1	chrV	376468	375	chrV_376468_A_C_12547	5314	0.0001	0.000100005	35.4205	chrV_376468_A_C_12547	chrV_376468_A_C_12547	chrV_377281_C_T_12550	0.0992412	-0.318592
YPD;;1	chrVII	798910	375	chrVII_795589_T_C_18580	7470	0.0001	0.000100005	31.1822	chrVII_798910_T_A_18604	chrVII_796413_G_T_18587	chrVII_798910_T_A_18604	0.0641912	-0.296202
YPD;;1	chrXIV	467219	375	chrXIV_467219_A_G_41540	16691	0.0001	0.000100005	24.6782	chrXIV_467219_A_G_41540	chrXIV_466588_T_G_41538	chrXIV_476709_GT_G_41557	0.0674255	0.263839
YPD;;1	chrXV	559714	375	chrXV_559714_T_A_46188	18420	0.0001	0.000100005	20.6597	chrXV_559714_T_A_46188	chrXV_558913_G_C_46183	chrXV_569825_C_T_46246	0.0582966	0.243793
YPD;;1	chrII	558866	375	chrII_558471_A_G_4598	1824	0.0001	0.000100005	13.9635	chrII_558866_C_G_4604	chrII_547945_G_A_4515	chrII_563317_T_C_4642	0.0456024	0.20505
YPD;;1	chrI	202977	375	chrI_202977_A_T_1535	524	0.0001	0.000100005	11.4877	chrI_202977_A_T_1535	chrI_194241_C_T_1386	chrI_203386_A_T_1550	0.0292232	0.173959
[truncated: 7,304 more rows]
